# Supplementary material for: Crystal structure and Hirshfeld surface analysis of 2-phenyl-1H-phenanthro[9,10-d]imidazol-3-ium benzoate
Source: Acta Crystallogr E Crystallogr Commun. 2020 Apr 24;76(Pt 5):724–7. doi: 10.1107/S2056989020005344 (PMC7199257; doi:10.1107/S2056989020005344)
Supplement: Supplementary file 1 [file e-76-00724-sup1.cif]

##############################################################################
#                                                                            #
# This CIF contains the data in a paper accepted for publication in          #
# Acta Crystallographica Section E. It conforms to the requirements of       #
# Notes for Authors for Acta Crystallographica Section E, and has been       #
# peer reviewed under the auspices of the IUCr Commission on Journals.       #
#                                                                            #
# Full details of the Crystallographic Information File format               #
# are given in the paper "The Crystallographic Information File (CIF):       #
# a New Standard Archive File for Crystallography" by S. R. Hall, F. H.      #
# Allen and I. D. Brown [Acta Cryst. (1991), A47, 655-685].                  #
#                                                                            #
# The current version of the core CIF dictionary is obtainable from          #
# ftp://ftp.iucr.org/pub/cif_core.dic.                                       #
#                                                                            #
# Software is freely available for graphical display of the structure(s)     #
# in this CIF. For information consult the CIF software page                 #
# http://www.iucr.org/resources/cif/software.                                #
#                                                                            #
# This file may be used for bona fide research purposes within the           #
# scientific community so long as proper attribution is given to the journal # 
# article from which it was obtained.                                        #
#                                                                            #
##############################################################################
data_I
_database_code_depnum_ccdc_archive 'CCDC 1997348'
_audit_creation_method     'SHELXL-2018/3'
_chemical_name_systematic
;
2-Phenyl-1<i>H</i>-phenanthro[9,10-<i>d</i>]imidazol-3-ium benzoate
;
_chemical_name_common     ?
_chemical_formula_moiety     'C21 H15 N2 +, C7 H5 O2 -'
_chemical_formula_sum     'C28 H20 N2 O2'
_chemical_formula_iupac     'C21 H15 N2 +, C7 H5 O2 -'
_chemical_formula_weight     416.46
_chemical_melting_point     ?
_space_group_crystal_system     monoclinic
_space_group_name_H-M_alt     'P 21/n'
_space_group_name_Hall     '-P 2yn'
loop_
    _space_group_symop_operation_xyz
    'x, y, z'
    '-x+1/2, y+1/2, -z+1/2'
    '-x, -y, -z'
    'x-1/2, -y-1/2, z-1/2'
_cell_length_a     9.4693(4)
_cell_length_b     8.7384(3)
_cell_length_c     24.5049(9)
_cell_angle_alpha     90
_cell_angle_beta     91.7920(10)
_cell_angle_gamma     90
_cell_volume     2026.70(13)
_cell_formula_units_Z     4
_cell_measurement_reflns_used     9121
_cell_measurement_theta_min     3.23
_cell_measurement_theta_max     28.11
_cell_measurement_temperature     100(2)
_exptl_crystal_description     block
_exptl_crystal_colour     pink
_exptl_crystal_size_max     0.390
_exptl_crystal_size_mid     0.280
_exptl_crystal_size_min     0.170
_exptl_crystal_density_diffrn     1.365
_exptl_crystal_density_meas     ?
_exptl_crystal_density_method     ?
_exptl_crystal_F_000     872
_exptl_absorpt_coefficient_mu     0.087
_exptl_absorpt_correction_type     multi-scan
_exptl_absorpt_process_details
;
(SADABS; Bruker, 2016)
;
_exptl_absorpt_correction_T_min     0.7082
_exptl_absorpt_correction_T_max     0.7457
_diffrn_ambient_temperature     100(2)
_diffrn_radiation_type     MoK\a
_diffrn_radiation_wavelength     0.71073
_diffrn_measurement_device_type     'Bruker APEXII CCD'
_diffrn_measurement_method     '\f and \w scans'
_diffrn_reflns_number     25446
_diffrn_reflns_av_R_equivalents     0.0462
_diffrn_reflns_av_unetI/netI     0.0322
_diffrn_reflns_theta_min     2.331
_diffrn_reflns_theta_max     25.998
_diffrn_reflns_theta_full     25.242
_diffrn_measured_fraction_theta_max     0.9989
_diffrn_measured_fraction_theta_full     0.9989
_diffrn_reflns_limit_h_min     -11
_diffrn_reflns_limit_h_max     11
_diffrn_reflns_limit_k_min     -10
_diffrn_reflns_limit_k_max     10
_diffrn_reflns_limit_l_min     -30
_diffrn_reflns_limit_l_max     30
_refine_special_details     ?
_reflns_number_total     3979
_reflns_number_gt     3269
_reflns_threshold_expression     'I > 2\s(I)'
_refine_ls_structure_factor_coef     Fsqd
_refine_ls_matrix_type     full
_refine_ls_R_factor_all     0.0540
_refine_ls_R_factor_gt     0.0413
_refine_ls_wR_factor_gt     0.0936
_refine_ls_wR_factor_ref     0.1041
_refine_ls_goodness_of_fit_ref     1.098
_refine_ls_restrained_S_all     1.098
_refine_ls_number_reflns     3979
_refine_ls_number_parameters     289
_refine_ls_number_restraints     0
_refine_ls_hydrogen_treatment     constr
_refine_ls_weighting_scheme     calc
_refine_ls_weighting_details
              'w=1/[\s^2^(Fo^2^)+(0.0356P)^2^+1.0420P] where P=(Fo^2^+2Fc^2^)/3'
_atom_sites_solution_hydrogens     geom
_atom_sites_solution_primary     iterative
_atom_sites_solution_secondary     ?
_refine_ls_shift/su_max     0.000
_refine_ls_shift/su_mean     0.000
_refine_diff_density_max     0.234
_refine_diff_density_min     -0.331
_refine_ls_extinction_method     none
_refine_ls_extinction_coef     .
loop_
    _atom_type_symbol
    _atom_type_description
    _atom_type_scat_dispersion_real
    _atom_type_scat_dispersion_imag
    _atom_type_scat_source
    'C' 'C' 0.0033 0.0016
                         'International Tables Vol C Tables 4.2.6.8 and 6.1.1.4'
    'H' 'H' 0.0000 0.0000
                         'International Tables Vol C Tables 4.2.6.8 and 6.1.1.4'
    'N' 'N' 0.0061 0.0033
                         'International Tables Vol C Tables 4.2.6.8 and 6.1.1.4'
    'O' 'O' 0.0106 0.0060
                         'International Tables Vol C Tables 4.2.6.8 and 6.1.1.4'
_computing_data_collection
;
APEX2  (Bruker, 2016)
;
_computing_cell_refinement
;
SAINT  (Bruker, 2016)
;
_computing_data_reduction
;
SAINT  (Bruker, 2016)
;
_computing_structure_solution
;
<i>SHELXT2018/3</i> (Sheldrick, 2015a)
;
_computing_structure_refinement
;
<i>SHELXL2018/3</i> (Sheldrick, 2015b)
;
_computing_molecular_graphics
;
Mercury (Macrae <i>et al.</i>,  2020)
;
_computing_publication_material
;
WinGX (Farrugia, 2012) and PLATON (Spek, 2020)
;
loop_
    _atom_site_type_symbol
    _atom_site_label
    _atom_site_fract_x
    _atom_site_fract_y
    _atom_site_fract_z
    _atom_site_U_iso_or_equiv
    _atom_site_adp_type
    _atom_site_calc_flag
    _atom_site_occupancy
    _atom_site_disorder_assembly
    _atom_site_disorder_group
    O O1 0.23573(12) 0.35667(14) 0.39271(5) 0.0272(3) Uani d 1 . .
    O O2 0.43116(12) 0.21182(14) 0.39047(5) 0.0277(3) Uani d 1 . .
    N N1 0.27589(13) 0.51384(15) 0.48272(5) 0.0174(3) Uani d 1 . .
    H H1 0.259534 0.474240 0.451017 0.021 Uiso calc 1 . .
    N N2 0.36868(13) 0.65362(15) 0.54849(5) 0.0177(3) Uani d 1 . .
    H H2 0.421794 0.718335 0.565817 0.021 Uiso calc 1 . .
    C C1 0.30537(16) 0.24344(19) 0.37667(6) 0.0190(3) Uani d 1 . .
    C C2 0.23159(16) 0.13699(18) 0.33666(6) 0.0174(3) Uani d 1 . .
    C C3 0.30647(17) 0.0201(2) 0.31269(7) 0.0260(4) Uani d 1 . .
    H H3 0.400888 0.004987 0.322848 0.031 Uiso calc 1 . .
    C C4 0.24293(19) -0.0746(2) 0.27379(7) 0.0327(4) Uani d 1 . .
    H H4 0.294737 -0.151762 0.257587 0.039 Uiso calc 1 . .
    C C5 0.10194(18) -0.0537(2) 0.25920(7) 0.0261(4) Uani d 1 . .
    H H5 0.059013 -0.115598 0.232633 0.031 Uiso calc 1 . .
    C C6 0.02506(17) 0.05930(19) 0.28422(7) 0.0225(4) Uani d 1 . .
    H H6 -0.070461 0.071109 0.275216 0.027 Uiso calc 1 . .
    C C7 0.08921(16) 0.15524(18) 0.32262(6) 0.0194(3) Uani d 1 . .
    H H7 0.037017 0.231785 0.338992 0.023 Uiso calc 1 . .
    C C8 0.20749(15) 0.47649(18) 0.52979(6) 0.0172(3) Uani d 1 . .
    C C9 0.09665(15) 0.36873(18) 0.53830(6) 0.0185(3) Uani d 1 . .
    C C10 0.03891(16) 0.27684(18) 0.49600(7) 0.0214(4) Uani d 1 . .
    H H10 0.070829 0.286745 0.460668 0.026 Uiso calc 1 . .
    C C11 -0.06499(16) 0.17229(19) 0.50718(7) 0.0241(4) Uani d 1 . .
    H H11 -0.102982 0.111124 0.479346 0.029 Uiso calc 1 . .
    C C12 -0.11351(17) 0.1577(2) 0.56009(7) 0.0267(4) Uani d 1 . .
    H H12 -0.183127 0.086184 0.567421 0.032 Uiso calc 1 . .
    C C13 -0.05897(17) 0.2486(2) 0.60154(7) 0.0243(4) Uani d 1 . .
    H H13 -0.093418 0.238283 0.636479 0.029 Uiso calc 1 . .
    C C14 0.04783(15) 0.35686(18) 0.59221(7) 0.0201(3) Uani d 1 . .
    C C15 0.10846(15) 0.45281(18) 0.63613(6) 0.0197(3) Uani d 1 . .
    C C16 0.06231(17) 0.4443(2) 0.69008(7) 0.0244(4) Uani d 1 . .
    H H16 -0.010480 0.377451 0.698225 0.029 Uiso calc 1 . .
    C C17 0.12253(17) 0.5328(2) 0.73112(7) 0.0263(4) Uani d 1 . .
    H H17 0.090928 0.523517 0.766521 0.032 Uiso calc 1 . .
    C C18 0.23025(17) 0.6361(2) 0.72023(7) 0.0243(4) Uani d 1 . .
    H H18 0.269913 0.695635 0.748191 0.029 Uiso calc 1 . .
    C C19 0.27759(16) 0.64963(19) 0.66800(6) 0.0213(4) Uani d 1 . .
    H H19 0.348675 0.719290 0.660521 0.026 Uiso calc 1 . .
    C C20 0.21874(15) 0.55833(18) 0.62580(6) 0.0187(3) Uani d 1 . .
    C C21 0.26552(15) 0.56429(18) 0.57097(6) 0.0173(3) Uani d 1 . .
    C C22 0.37202(15) 0.62210(18) 0.49467(6) 0.0174(3) Uani d 1 . .
    C C23 0.46252(15) 0.69837(18) 0.45586(6) 0.0180(3) Uani d 1 . .
    C C24 0.55209(16) 0.81660(19) 0.47343(7) 0.0224(4) Uani d 1 . .
    H H24 0.554159 0.846890 0.509828 0.027 Uiso calc 1 . .
    C C25 0.63769(17) 0.8886(2) 0.43664(7) 0.0264(4) Uani d 1 . .
    H H25 0.697088 0.967356 0.448523 0.032 Uiso calc 1 . .
    C C26 0.63607(17) 0.8448(2) 0.38243(7) 0.0264(4) Uani d 1 . .
    H H26 0.695022 0.892778 0.358048 0.032 Uiso calc 1 . .
    C C27 0.54566(18) 0.7287(2) 0.36468(7) 0.0260(4) Uani d 1 . .
    H H27 0.543584 0.699591 0.328159 0.031 Uiso calc 1 . .
    C C28 0.45880(17) 0.65616(19) 0.40079(7) 0.0224(4) Uani d 1 . .
    H H28 0.397852 0.579232 0.388489 0.027 Uiso calc 1 . .
loop_
    _atom_site_aniso_label
    _atom_site_aniso_U_11
    _atom_site_aniso_U_22
    _atom_site_aniso_U_33
    _atom_site_aniso_U_12
    _atom_site_aniso_U_13
    _atom_site_aniso_U_23
    O1 0.0306(6) 0.0247(6) 0.0259(6) -0.0004(5) -0.0033(5) -0.0090(5)
    O2 0.0214(6) 0.0332(7) 0.0279(6) -0.0035(5) -0.0069(5) -0.0051(5)
    N1 0.0161(6) 0.0172(7) 0.0185(7) 0.0026(5) -0.0037(5) -0.0023(5)
    N2 0.0151(6) 0.0177(7) 0.0200(7) -0.0006(5) -0.0035(5) -0.0032(5)
    C1 0.0211(8) 0.0216(8) 0.0144(7) -0.0032(7) 0.0002(6) 0.0011(6)
    C2 0.0184(7) 0.0192(8) 0.0146(7) -0.0039(6) 0.0010(6) 0.0011(6)
    C3 0.0166(7) 0.0336(10) 0.0277(9) 0.0000(7) -0.0019(7) -0.0089(8)
    C4 0.0264(9) 0.0371(11) 0.0343(10) 0.0034(8) -0.0006(8) -0.0185(9)
    C5 0.0269(9) 0.0285(9) 0.0226(8) -0.0054(7) -0.0046(7) -0.0076(7)
    C6 0.0180(7) 0.0245(9) 0.0245(8) -0.0022(7) -0.0051(7) 0.0006(7)
    C7 0.0192(8) 0.0187(8) 0.0203(8) 0.0010(6) -0.0007(6) -0.0003(6)
    C8 0.0145(7) 0.0173(8) 0.0197(8) 0.0042(6) -0.0019(6) -0.0001(6)
    C9 0.0143(7) 0.0156(8) 0.0254(8) 0.0045(6) -0.0036(6) 0.0004(6)
    C10 0.0177(8) 0.0183(8) 0.0281(9) 0.0042(6) -0.0035(7) -0.0017(7)
    C11 0.0182(8) 0.0171(8) 0.0364(10) 0.0028(7) -0.0075(7) -0.0035(7)
    C12 0.0178(8) 0.0200(9) 0.0420(11) 0.0001(7) -0.0019(7) 0.0058(8)
    C13 0.0185(8) 0.0255(9) 0.0288(9) 0.0015(7) -0.0009(7) 0.0054(7)
    C14 0.0141(7) 0.0181(8) 0.0278(9) 0.0046(6) -0.0025(6) 0.0019(7)
    C15 0.0147(7) 0.0207(8) 0.0234(8) 0.0060(6) -0.0007(6) 0.0013(7)
    C16 0.0192(8) 0.0275(9) 0.0264(9) 0.0037(7) 0.0013(7) 0.0027(7)
    C17 0.0241(8) 0.0347(10) 0.0201(8) 0.0076(8) 0.0022(7) 0.0002(7)
    C18 0.0217(8) 0.0299(9) 0.0212(8) 0.0068(7) -0.0044(7) -0.0032(7)
    C19 0.0162(7) 0.0227(9) 0.0247(9) 0.0040(6) -0.0035(6) -0.0023(7)
    C20 0.0152(7) 0.0190(8) 0.0217(8) 0.0064(6) -0.0033(6) -0.0002(6)
    C21 0.0137(7) 0.0166(8) 0.0214(8) 0.0026(6) -0.0032(6) 0.0000(6)
    C22 0.0150(7) 0.0157(8) 0.0214(8) 0.0051(6) -0.0032(6) -0.0016(6)
    C23 0.0144(7) 0.0171(8) 0.0224(8) 0.0051(6) -0.0021(6) 0.0009(6)
    C24 0.0190(8) 0.0243(9) 0.0236(8) 0.0014(7) -0.0024(7) -0.0011(7)
    C25 0.0194(8) 0.0265(9) 0.0330(10) -0.0021(7) -0.0045(7) 0.0038(8)
    C26 0.0203(8) 0.0286(10) 0.0304(9) 0.0034(7) 0.0014(7) 0.0097(8)
    C27 0.0301(9) 0.0264(9) 0.0215(8) 0.0057(7) 0.0000(7) 0.0018(7)
    C28 0.0234(8) 0.0191(8) 0.0243(8) 0.0021(7) -0.0029(7) -0.0011(7)
_geom_special_details
;
 All esds (except the esd in the dihedral angle between two l.s. planes)
 are estimated using the full covariance matrix.  The cell esds are taken
 into account individually in the estimation of esds in distances, angles
 and torsion angles; correlations between esds in cell parameters are only
 used when they are defined by crystal symmetry.  An approximate (isotropic)
 treatment of cell esds is used for estimating esds involving l.s. planes.
;
loop_
    _geom_bond_atom_site_label_1
    _geom_bond_atom_site_label_2
    _geom_bond_site_symmetry_2
    _geom_bond_distance
    _geom_bond_publ_flag
    O1 C1 . 1.2588(19) ?
    O2 C1 . 1.2587(19) ?
    N1 C22 . 1.339(2) ?
    N1 C8 . 1.380(2) ?
    N1 H1 . 0.8600 ?
    N2 C22 . 1.349(2) ?
    N2 C21 . 1.379(2) ?
    N2 H2 . 0.8600 ?
    C1 C2 . 1.507(2) ?
    C2 C3 . 1.384(2) ?
    C2 C7 . 1.390(2) ?
    C3 C4 . 1.386(2) ?
    C3 H3 . 0.9300 ?
    C4 C5 . 1.383(2) ?
    C4 H4 . 0.9300 ?
    C5 C6 . 1.382(2) ?
    C5 H5 . 0.9300 ?
    C6 C7 . 1.386(2) ?
    C6 H6 . 0.9300 ?
    C7 H7 . 0.9300 ?
    C8 C21 . 1.369(2) ?
    C8 C9 . 1.430(2) ?
    C9 C10 . 1.408(2) ?
    C9 C14 . 1.417(2) ?
    C10 C11 . 1.376(2) ?
    C10 H10 . 0.9300 ?
    C11 C12 . 1.395(2) ?
    C11 H11 . 0.9300 ?
    C12 C13 . 1.377(2) ?
    C12 H12 . 0.9300 ?
    C13 C14 . 1.409(2) ?
    C13 H13 . 0.9300 ?
    C14 C15 . 1.467(2) ?
    C15 C16 . 1.407(2) ?
    C15 C20 . 1.422(2) ?
    C16 C17 . 1.378(2) ?
    C16 H16 . 0.9300 ?
    C17 C18 . 1.394(2) ?
    C17 H17 . 0.9300 ?
    C18 C19 . 1.374(2) ?
    C18 H18 . 0.9300 ?
    C19 C20 . 1.407(2) ?
    C19 H19 . 0.9300 ?
    C20 C21 . 1.429(2) ?
    C22 C23 . 1.461(2) ?
    C23 C24 . 1.396(2) ?
    C23 C28 . 1.398(2) ?
    C24 C25 . 1.382(2) ?
    C24 H24 . 0.9300 ?
    C25 C26 . 1.382(2) ?
    C25 H25 . 0.9300 ?
    C26 C27 . 1.389(2) ?
    C26 H26 . 0.9300 ?
    C27 C28 . 1.381(2) ?
    C27 H27 . 0.9300 ?
    C28 H28 . 0.9300 ?
loop_
    _geom_angle_atom_site_label_1
    _geom_angle_atom_site_label_2
    _geom_angle_atom_site_label_3
    _geom_angle_site_symmetry_1
    _geom_angle_site_symmetry_3
    _geom_angle
    _geom_angle_publ_flag
    C22 N1 C8 . . 108.53(13) ?
    C22 N1 H1 . . 125.7 ?
    C8 N1 H1 . . 125.7 ?
    C22 N2 C21 . . 108.28(13) ?
    C22 N2 H2 . . 125.9 ?
    C21 N2 H2 . . 125.9 ?
    O2 C1 O1 . . 126.11(15) ?
    O2 C1 C2 . . 117.05(14) ?
    O1 C1 C2 . . 116.84(14) ?
    C3 C2 C7 . . 119.04(14) ?
    C3 C2 C1 . . 119.87(14) ?
    C7 C2 C1 . . 121.09(14) ?
    C2 C3 C4 . . 121.02(15) ?
    C2 C3 H3 . . 119.5 ?
    C4 C3 H3 . . 119.5 ?
    C5 C4 C3 . . 119.58(16) ?
    C5 C4 H4 . . 120.2 ?
    C3 C4 H4 . . 120.2 ?
    C6 C5 C4 . . 119.83(15) ?
    C6 C5 H5 . . 120.1 ?
    C4 C5 H5 . . 120.1 ?
    C5 C6 C7 . . 120.51(15) ?
    C5 C6 H6 . . 119.7 ?
    C7 C6 H6 . . 119.7 ?
    C6 C7 C2 . . 119.97(15) ?
    C6 C7 H7 . . 120.0 ?
    C2 C7 H7 . . 120.0 ?
    C21 C8 N1 . . 107.20(13) ?
    C21 C8 C9 . . 122.75(15) ?
    N1 C8 C9 . . 130.06(14) ?
    C10 C9 C14 . . 120.94(15) ?
    C10 C9 C8 . . 122.55(15) ?
    C14 C9 C8 . . 116.51(14) ?
    C11 C10 C9 . . 119.71(16) ?
    C11 C10 H10 . . 120.1 ?
    C9 C10 H10 . . 120.1 ?
    C10 C11 C12 . . 120.25(16) ?
    C10 C11 H11 . . 119.9 ?
    C12 C11 H11 . . 119.9 ?
    C13 C12 C11 . . 120.41(16) ?
    C13 C12 H12 . . 119.8 ?
    C11 C12 H12 . . 119.8 ?
    C12 C13 C14 . . 121.48(16) ?
    C12 C13 H13 . . 119.3 ?
    C14 C13 H13 . . 119.3 ?
    C13 C14 C9 . . 117.21(15) ?
    C13 C14 C15 . . 122.08(15) ?
    C9 C14 C15 . . 120.70(14) ?
    C16 C15 C20 . . 116.92(15) ?
    C16 C15 C14 . . 122.22(15) ?
    C20 C15 C14 . . 120.86(14) ?
    C17 C16 C15 . . 121.50(16) ?
    C17 C16 H16 . . 119.3 ?
    C15 C16 H16 . . 119.3 ?
    C16 C17 C18 . . 120.82(16) ?
    C16 C17 H17 . . 119.6 ?
    C18 C17 H17 . . 119.6 ?
    C19 C18 C17 . . 119.72(16) ?
    C19 C18 H18 . . 120.1 ?
    C17 C18 H18 . . 120.1 ?
    C18 C19 C20 . . 120.15(16) ?
    C18 C19 H19 . . 119.9 ?
    C20 C19 H19 . . 119.9 ?
    C19 C20 C15 . . 120.88(15) ?
    C19 C20 C21 . . 122.89(15) ?
    C15 C20 C21 . . 116.23(14) ?
    C8 C21 N2 . . 107.21(14) ?
    C8 C21 C20 . . 122.93(14) ?
    N2 C21 C20 . . 129.85(14) ?
    N1 C22 N2 . . 108.77(14) ?
    N1 C22 C23 . . 126.05(14) ?
    N2 C22 C23 . . 125.15(14) ?
    C24 C23 C28 . . 119.31(15) ?
    C24 C23 C22 . . 119.99(14) ?
    C28 C23 C22 . . 120.69(14) ?
    C25 C24 C23 . . 119.90(16) ?
    C25 C24 H24 . . 120.0 ?
    C23 C24 H24 . . 120.0 ?
    C26 C25 C24 . . 120.80(16) ?
    C26 C25 H25 . . 119.6 ?
    C24 C25 H25 . . 119.6 ?
    C25 C26 C27 . . 119.43(16) ?
    C25 C26 H26 . . 120.3 ?
    C27 C26 H26 . . 120.3 ?
    C28 C27 C26 . . 120.56(16) ?
    C28 C27 H27 . . 119.7 ?
    C26 C27 H27 . . 119.7 ?
    C27 C28 C23 . . 119.98(16) ?
    C27 C28 H28 . . 120.0 ?
    C23 C28 H28 . . 120.0 ?
loop_
    _geom_torsion_atom_site_label_1
    _geom_torsion_atom_site_label_2
    _geom_torsion_atom_site_label_3
    _geom_torsion_atom_site_label_4
    _geom_torsion_site_symmetry_1
    _geom_torsion_site_symmetry_2
    _geom_torsion_site_symmetry_3
    _geom_torsion_site_symmetry_4
    _geom_torsion
    _geom_torsion_publ_flag
    O2 C1 C2 C3 . . . . -6.4(2) ?
    O1 C1 C2 C3 . . . . 172.81(15) ?
    O2 C1 C2 C7 . . . . 174.49(15) ?
    O1 C1 C2 C7 . . . . -6.2(2) ?
    C7 C2 C3 C4 . . . . 2.3(3) ?
    C1 C2 C3 C4 . . . . -176.81(16) ?
    C2 C3 C4 C5 . . . . -1.0(3) ?
    C3 C4 C5 C6 . . . . -1.2(3) ?
    C4 C5 C6 C7 . . . . 2.0(3) ?
    C5 C6 C7 C2 . . . . -0.7(2) ?
    C3 C2 C7 C6 . . . . -1.4(2) ?
    C1 C2 C7 C6 . . . . 177.64(14) ?
    C22 N1 C8 C21 . . . . -0.49(16) ?
    C22 N1 C8 C9 . . . . 179.62(15) ?
    C21 C8 C9 C10 . . . . -178.91(14) ?
    N1 C8 C9 C10 . . . . 1.0(2) ?
    C21 C8 C9 C14 . . . . 0.3(2) ?
    N1 C8 C9 C14 . . . . -179.82(14) ?
    C14 C9 C10 C11 . . . . -1.0(2) ?
    C8 C9 C10 C11 . . . . 178.22(14) ?
    C9 C10 C11 C12 . . . . 0.3(2) ?
    C10 C11 C12 C13 . . . . 0.6(2) ?
    C11 C12 C13 C14 . . . . -0.8(2) ?
    C12 C13 C14 C9 . . . . 0.2(2) ?
    C12 C13 C14 C15 . . . . -179.05(15) ?
    C10 C9 C14 C13 . . . . 0.7(2) ?
    C8 C9 C14 C13 . . . . -178.51(13) ?
    C10 C9 C14 C15 . . . . 179.95(14) ?
    C8 C9 C14 C15 . . . . 0.7(2) ?
    C13 C14 C15 C16 . . . . -1.0(2) ?
    C9 C14 C15 C16 . . . . 179.84(14) ?
    C13 C14 C15 C20 . . . . 178.35(14) ?
    C9 C14 C15 C20 . . . . -0.8(2) ?
    C20 C15 C16 C17 . . . . -0.8(2) ?
    C14 C15 C16 C17 . . . . 178.53(15) ?
    C15 C16 C17 C18 . . . . 1.1(2) ?
    C16 C17 C18 C19 . . . . -0.3(2) ?
    C17 C18 C19 C20 . . . . -0.7(2) ?
    C18 C19 C20 C15 . . . . 1.0(2) ?
    C18 C19 C20 C21 . . . . -178.48(15) ?
    C16 C15 C20 C19 . . . . -0.2(2) ?
    C14 C15 C20 C19 . . . . -179.56(14) ?
    C16 C15 C20 C21 . . . . 179.29(13) ?
    C14 C15 C20 C21 . . . . -0.1(2) ?
    N1 C8 C21 N2 . . . . -0.15(16) ?
    C9 C8 C21 N2 . . . . 179.75(13) ?
    N1 C8 C21 C20 . . . . 178.83(13) ?
    C9 C8 C21 C20 . . . . -1.3(2) ?
    C22 N2 C21 C8 . . . . 0.74(16) ?
    C22 N2 C21 C20 . . . . -178.15(15) ?
    C19 C20 C21 C8 . . . . -179.40(15) ?
    C15 C20 C21 C8 . . . . 1.1(2) ?
    C19 C20 C21 N2 . . . . -0.7(2) ?
    C15 C20 C21 N2 . . . . 179.84(14) ?
    C8 N1 C22 N2 . . . . 0.96(16) ?
    C8 N1 C22 C23 . . . . -176.97(14) ?
    C21 N2 C22 N1 . . . . -1.05(16) ?
    C21 N2 C22 C23 . . . . 176.90(14) ?
    N1 C22 C23 C24 . . . . 175.89(14) ?
    N2 C22 C23 C24 . . . . -1.7(2) ?
    N1 C22 C23 C28 . . . . -3.0(2) ?
    N2 C22 C23 C28 . . . . 179.44(14) ?
    C28 C23 C24 C25 . . . . -1.2(2) ?
    C22 C23 C24 C25 . . . . 179.97(14) ?
    C23 C24 C25 C26 . . . . -0.1(2) ?
    C24 C25 C26 C27 . . . . 1.0(2) ?
    C25 C26 C27 C28 . . . . -0.6(2) ?
    C26 C27 C28 C23 . . . . -0.7(2) ?
    C24 C23 C28 C27 . . . . 1.5(2) ?
    C22 C23 C28 C27 . . . . -179.60(14) ?
loop_
    _geom_hbond_atom_site_label_D
    _geom_hbond_atom_site_label_H
    _geom_hbond_atom_site_label_A
    _geom_hbond_site_symmetry_A
    _geom_hbond_distance_DH
    _geom_hbond_distance_HA
    _geom_hbond_distance_DA
    _geom_hbond_angle_DHA
    _geom_hbond_publ_flag
    N1 H1 O1 . 0.86 1.77 2.6159(17) 168 yes
    N2 H2 O2 3_666 0.86 1.83 2.6523(16) 158 yes
    C7 H7 Cg4 3_566 0.93 2.79 3.585(2) 145 yes
    C10 H10 O1 . 0.93 2.40 3.265(2) 155 yes
    C19 H19 O2 3_666 0.93 2.54 3.372(2) 149.7 yes
    C24 H24 O2 3_666 0.93 2.50 3.343(2) 151.5 yes
    C28 H28 O1 . 0.93 2.48 3.365(2) 159 yes
_shelx_space_group_comment
;
The symmetry employed for this shelxl refinement is uniquely defined
by the following loop, which should always be used as a source of
symmetry information in preference to the above space-group names.
They are only intended as comments.
;
_shelx_estimated_absorpt_T_min     0.967
_shelx_estimated_absorpt_T_max     0.985
_shelx_hkl_file
;
  -2   0   0    5.50    2.00
  -2   0   0    2.90    1.30
  -2   0   0    6.00    1.90
   2   0   0    4.80    1.80
   2   0   0    4.30    1.60
  -3   0   0    0.00    0.70
  -3   0   0   -0.50    0.70
  -3   0   0    0.30    0.90
  -3   0   0    0.90    1.20
   3   0   0   -0.70    0.60
   3   0   0    0.70    0.90
   3   0   0    0.10    0.70
  -4   0   0  459.65   21.60
  -4   0   0  494.75   22.50
  -4   0   0  456.85   23.70
  -4   0   0  448.86   19.50
   4   0   0  471.65   23.10
   4   0   0  450.55   21.60
   4   0   0  488.95   20.30
  -5   0   0    1.20    1.60
  -5   0   0    0.10    1.80
  -5   0   0    0.00    1.20
   5   0   0    1.10    1.60
   5   0   0    0.80    1.80
   5   0   0    0.90    1.00
  -6   0   0 4572.74  122.39
  -6   0   0 4600.24  126.69
   6   0   0 4439.16  121.19
   6   0   0 4383.46  123.49
   6   0   0 4455.75  116.79
  -7   0   0   -2.40    1.80
  -7   0   0   -0.90    1.80
   7   0   0    3.50    2.70
   7   0   0    4.00    2.30
   7   0   0   -0.50    2.90
  -8   0   0    6.30    4.40
  -8   0   0   -0.20    2.40
  -8   0   0    6.70    4.80
   8   0   0    3.70    3.20
   8   0   0    8.80    4.50
   8   0   0    2.90    3.70
  -9   0   0   -0.60    3.30
  -9   0   0   -3.00    2.70
   9   0   0   -0.50    2.90
   9   0   0   -4.20    3.00
   9   0   0   -1.60    3.70
 -10   0   0  171.58   19.60
 -10   0   0  204.28   22.10
 -10   0   0  205.18   20.00
  10   0   0  178.18   18.20
  10   0   0  204.78   21.20
 -11   0   0    8.10    5.20
 -11   0   0   10.10    4.10
  11   0   0    1.30    3.00
 -12   0   0  552.54   35.80
 -12   0   0  536.55   39.30
 -12   0   0  568.74   42.00
  12   0   0  512.65   34.40
  12  -1   0   28.10    7.70
 -12   1   0   24.90   10.00
 -12   1   0   26.20    9.90
 -12   1   0    8.60    6.60
  11  -1   0   21.20    6.20
  11  -1   0    9.70    5.20
 -11   1   0   15.20    4.40
 -11   1   0   16.30    7.10
 -11   1   0   19.40    6.80
  10  -1   0  278.67   22.60
  10  -1   0  281.17   26.50
  10  -1   0  251.27   22.10
 -10   1   0  250.87   22.10
 -10   1   0  248.18   23.50
 -10   1   0  251.77   24.90
   9  -1   0   35.30    8.80
   9  -1   0   32.60    9.90
   9  -1   0   42.20   10.80
  -9   1   0   34.00    8.40
  -9   1   0   51.59   12.00
  -9   1   0   34.90    9.60
   8  -1   0   -3.60    2.40
   8  -1   0    6.00    3.20
   8  -1   0   -1.00    2.70
  -8   1   0    0.00    2.50
  -8   1   0    0.20    3.30
  -8   1   0   -1.00    3.00
   7  -1   0   41.60    6.60
   7  -1   0   42.20    8.20
   7  -1   0   42.70   10.60
  -7   1   0   41.30   10.00
  -7   1   0   27.40    6.70
  -7   1   0   38.50    9.30
   6  -1   0    4.60    3.70
   6  -1   0    6.90    3.10
   6  -1   0    3.60    2.30
  -6   1   0    5.00    2.80
  -6   1   0    4.60    3.30
   5  -1   0    0.70    2.00
   5  -1   0    1.80    1.70
   5  -1   0    2.40    1.90
  -5   1   0    1.20    1.80
  -5   1   0    1.70    1.70
  -5   1   0    0.40    1.50
   4  -1   0   27.80    5.40
   4  -1   0   30.70    7.00
   4  -1   0   26.00    5.10
  -4   1   0   22.70    5.00
  -4   1   0   24.60    5.00
  -4   1   0   22.10    4.40
  -4   1   0   19.00    5.60
  -4   1   0   25.10    5.40
   3  -1   0  577.14   25.10
   3  -1   0  593.64   21.60
   3  -1   0  544.15   20.00
  -3   1   0  573.64   25.60
  -3   1   0  570.14   21.40
  -3   1   0  579.64   21.50
  -3   1   0  550.44   20.30
  -3   1   0  602.34   22.10
   2  -1   0  181.08    9.30
   2  -1   0  184.88    8.10
   2  -1   0  169.18   11.20
  -2   1   0  194.08   12.10
  -2   1   0  190.78    8.70
  -2   1   0  184.38    9.40
  -2   1   0  186.58    8.30
  -2   1   0  183.98    9.30
   1  -1   0   98.79    5.50
  -1   1   0  107.49    7.40
  -1   1   0   98.19    5.50
  -1   1   0  100.29    4.00
   0  -1   0    0.10    0.30
   0  -1   0    0.30    0.30
   0  -1   0    0.00    0.20
   0   1   0    0.00    0.20
   0   1   0    0.30    0.20
   0   1   0   -0.10    0.40
  -1  -1   0   92.39    6.00
  -1  -1   0  111.79    5.00
  -1  -1   0   92.59    5.90
   1   1   0   85.39    5.80
   1   1   0   92.49    5.90
  -2  -1   0  189.08   10.80
  -2  -1   0  193.88   10.70
  -2  -1   0  201.98   10.70
  -2  -1   0  188.88    8.60
   2   1   0  186.68    8.70
   2   1   0  192.58   10.50
  -3  -1   0  596.84   20.60
  -3  -1   0  618.34   24.70
  -3  -1   0  571.84   24.00
  -3  -1   0  598.84   23.50
   3   1   0  597.94   21.00
   3   1   0  605.94   24.70
   3   1   0  603.64   23.80
  -4  -1   0   28.50    6.40
  -4  -1   0   15.80    4.10
  -4  -1   0   25.30    3.60
  -4  -1   0   37.60    7.70
   4   1   0   18.90    4.00
   4   1   0   20.90    5.50
  -5  -1   0    0.50    2.40
  -5  -1   0    3.70    2.90
   5   1   0    1.00    1.60
   5   1   0    0.20    1.70
  -6  -1   0    9.00    4.30
   6   1   0    4.40    2.80
   6   1   0    4.80    3.40
  -7  -1   0   43.20   11.60
  -7  -1   0   49.10   10.50
   7   1   0   48.50    9.00
   7   1   0   40.60    9.60
  -8  -1   0   -3.10    2.90
  -8  -1   0    2.50    4.00
   8   1   0   -2.40    2.00
   8   1   0    7.40    2.60
  -9  -1   0   25.90    9.50
  -9  -1   0   30.20    9.50
   9   1   0   39.00   10.90
   9   1   0   31.50    8.20
 -10  -1   0  269.97   27.00
 -10  -1   0  253.17   22.20
 -10  -1   0  266.27   24.30
  10   1   0  257.87   21.10
  10   1   0  251.07   24.40
 -11  -1   0   10.30    7.30
 -11  -1   0   12.30    6.60
 -11  -1   0    5.10    6.20
  11   1   0    5.10    4.70
  11   1   0   12.60    6.60
 -12  -1   0   20.30    7.50
 -12  -1   0   22.70    8.00
 -12  -1   0   21.10    9.90
  12   1   0   38.80    8.50
  12   1   0   31.20   11.50
  12  -2   0   17.20    5.40
 -12   2   0   12.50    4.20
 -12   2   0    3.40    4.80
 -12   2   0    5.30    5.50
  11  -2   0    2.10    6.40
 -11   2   0   13.20    6.30
 -11   2   0   10.80    6.00
 -11   2   0   19.20    7.10
  10  -2   0  305.07   28.60
  10  -2   0  343.87   26.40
 -10   2   0  312.67   27.60
 -10   2   0  350.76   26.20
 -10   2   0  360.66   27.20
   9  -2   0  322.27   28.10
   9  -2   0  317.87   23.50
  -9   2   0  315.67   26.60
  -9   2   0  312.87   24.30
  -9   2   0  336.87   24.80
   8  -2   0  417.06   26.40
   8  -2   0  427.66   31.50
  -8   2   0  452.65   27.60
  -8   2   0  465.25   27.90
   7  -2   0   10.80    4.60
   7  -2   0   10.40    5.70
  -7   2   0   11.10    4.70
  -7   2   0    3.70    3.00
   6  -2   0   -1.20    1.20
   6  -2   0    1.70    3.40
  -6   2   0    2.00    1.90
  -6   2   0   -1.90    1.50
   5  -2   0   79.29    8.80
   5  -2   0   76.49   10.60
  -5   2   0   94.09    8.50
  -5   2   0   80.29    8.10
  -5   2   0   98.89   10.00
   4  -2   0    1.70    1.60
   4  -2   0    4.20    3.30
  -4   2   0    1.90    1.50
  -4   2   0    7.10    2.90
  -4   2   0    2.50    1.50
  -4   2   0    2.00    1.40
   3  -2   0  139.09   12.70
   3  -2   0  122.39    9.70
  -3   2   0  122.79    7.40
  -3   2   0  125.89    7.30
  -3   2   0  126.59    9.50
  -3   2   0  130.69   12.40
  -3   2   0  135.49    9.70
   2  -2   0 6603.14  145.89
   2  -2   0 6437.46  161.48
   2  -2   0 6300.57  152.08
  -2   2   0 6345.56  151.88
  -2   2   0 6740.83  145.69
  -2   2   0 6646.23  151.78
  -2   2   0 6878.21  161.68
  -2   2   0 6469.85  145.09
   1  -2   0 2461.85   57.59
   1  -2   0 2480.15   69.99
   1  -2   0 2472.35   61.99
  -1   2   0 2545.95   68.99
  -1   2   0 2495.35   61.79
  -1   2   0 2527.65   57.89
   0  -2   0  238.48    9.90
   0  -2   0  230.88    9.80
   0   2   0  224.88    9.50
   0   2   0  222.88    9.70
   0   2   0  225.48   12.60
  -1  -2   0 2411.36   65.79
  -1  -2   0 2509.65   59.69
  -1  -2   0 2440.06   62.99
   1   2   0 2476.95   60.09
   1   2   0 2504.95   63.19
   1   2   0 2476.95   65.29
  -2  -2   0 6797.32  158.78
  -2  -2   0 6483.45  150.88
  -2  -2   0 6657.83  157.88
   2   2   0 6621.34  157.58
   2   2   0 6643.34  157.98
   2   2   0 6777.82  152.18
  -3  -2   0  124.39   10.50
  -3  -2   0  116.99    7.80
  -3  -2   0  123.09   10.40
   3   2   0  118.39   10.20
   3   2   0  125.39   10.80
   3   2   0  121.99    8.20
  -4  -2   0    4.30    2.50
  -4  -2   0    2.00    1.80
  -4  -2   0    1.60    1.60
   4   2   0    0.00    1.60
   4   2   0    1.50    1.40
   4   2   0    0.90    1.70
  -5  -2   0   78.69    9.80
   5   2   0   87.89   10.70
   5   2   0   85.49    8.40
  -6  -2   0   -1.80    2.00
   6   2   0    1.70    2.10
   6   2   0    2.00    1.40
  -7  -2   0    9.80    4.30
   7   2   0    7.80    4.40
   7   2   0    5.10    3.30
  -8  -2   0  419.56   33.70
  -8  -2   0  432.96   29.70
   8   2   0  438.46   25.50
   8   2   0  394.76   29.30
  -9  -2   0  312.37   30.40
  -9  -2   0  342.87   27.50
   9   2   0  325.17   22.60
   9   2   0  350.76   29.10
 -10  -2   0  323.57   31.70
 -10  -2   0  290.57   27.00
  10   2   0  324.77   24.10
  10   2   0  325.67   28.60
 -11  -2   0    7.20    4.60
 -11  -2   0   12.10    8.10
 -11  -2   0    8.00    6.00
  11   2   0   11.80    7.90
  11   2   0   13.60    6.20
 -12  -2   0   11.70    5.00
 -12  -2   0   12.10    8.40
 -12  -2   0   -0.50    4.70
  12   2   0   -2.00    5.40
  12   2   0   25.90    5.80
  12  -3   0    6.60    7.50
 -12   3   0    9.80    6.20
 -12   3   0   14.00    7.50
  11  -3   0   -0.20    4.90
 -11   3   0    3.50    3.90
 -11   3   0    7.30    4.60
 -11   3   0   -2.50    3.70
  10  -3   0   20.10    8.00
 -10   3   0    6.00    3.90
 -10   3   0   11.20    6.10
   9  -3   0   72.39   17.20
  -9   3   0   50.89   10.90
  -9   3   0   64.39   12.20
   8  -3   0   43.80   12.40
  -8   3   0   31.40    8.20
  -8   3   0   37.10    8.10
   7  -3   0    1.80    3.80
   6  -3   0  319.47   25.40
  -6   3   0  292.07   17.20
  -6   3   0  329.57   18.10
  -6   3   0  338.97   21.60
   5  -3   0   66.19   13.60
  -5   3   0   55.49    7.90
  -5   3   0   59.29    6.40
  -5   3   0   61.09    6.50
   4  -3   0  620.04   34.10
  -4   3   0  598.24   26.40
  -4   3   0  613.24   21.00
  -4   3   0  573.14   20.60
   3  -3   0  379.46   25.00
   3  -3   0  407.46   14.60
  -3   3   0  374.76   13.40
  -3   3   0  404.56   25.30
  -3   3   0  387.96   13.90
   2  -3   0  693.43   19.10
   2  -3   0  657.93   32.80
   2  -3   0  682.43   25.90
  -2   3   0  657.73   31.50
  -2   3   0  673.63   19.80
  -2   3   0  689.83   25.10
   1  -3   0  674.43   23.80
   1  -3   0  673.73   21.00
   1  -3   0  673.63   31.50
  -1   3   0  704.83   24.00
  -1   3   0  657.23   20.10
  -1   3   0  605.64   28.50
   0  -3   0    0.80    1.00
   0  -3   0   -0.80    0.80
   0   3   0   -0.60    1.20
   0   3   0   -0.20    0.90
   0   3   0   -1.40    0.60
  -1  -3   0  613.44   28.30
  -1  -3   0  643.04   21.80
  -1  -3   0  678.93   24.90
   1   3   0  660.63   22.50
   1   3   0  662.03   27.50
   1   3   0  690.63   25.10
  -2  -3   0  649.83   28.80
  -2  -3   0  650.43   22.20
  -2  -3   0  644.14   26.70
   2   3   0  660.23   22.90
   2   3   0  596.24   25.90
   2   3   0  611.84   27.10
  -3  -3   0  364.26   21.60
  -3  -3   0  382.06   16.60
   3   3   0  398.66   22.10
   3   3   0  393.46   17.40
  -4  -3   0  578.34   29.30
  -4  -3   0  573.24   22.70
   4   3   0  583.74   29.90
   4   3   0  599.94   24.30
  -5  -3   0   57.59    8.90
   5   3   0   59.79    9.60
   5   3   0   65.29    7.50
  -6  -3   0  334.77   23.30
   6   3   0  285.97   18.20
   6   3   0  287.87   22.80
  -7  -3   0    3.10    3.20
   7   3   0    0.20    2.00
   7   3   0   -2.50    1.60
  -8  -3   0   29.70   10.70
  -8  -3   0   30.20    9.50
   8   3   0   40.00   11.20
   8   3   0   52.89   10.00
  -9  -3   0   59.69   13.80
  -9  -3   0   41.00   13.40
   9   3   0   66.79   15.80
   9   3   0   60.89    8.80
 -10  -3   0    8.20    4.80
 -10  -3   0   11.20    7.30
  10   3   0    2.30    6.00
  10   3   0   11.20    5.50
 -11  -3   0    1.40    5.50
 -11  -3   0    3.00    5.50
  11   3   0    6.60    5.10
  11   3   0    7.90    4.70
 -12  -3   0    5.40   11.50
 -12  -3   0   20.90    7.10
 -12  -3   0    2.60    9.80
  12   3   0   31.20    9.70
  12   3   0   23.10   11.30
  11  -4   0   12.50    8.90
 -11   4   0   15.60    7.40
 -11   4   0   16.00    6.30
  10  -4   0   89.59   19.10
 -10   4   0   80.39   13.70
 -10   4   0   68.09   14.10
   9  -4   0   22.30    6.70
  -9   4   0   22.20    7.20
  -9   4   0   16.60    6.30
   8  -4   0  681.83   45.00
  -8   4   0  709.53   37.50
  -8   4   0  726.13   31.60
   7  -4   0   11.10    7.00
  -7   4   0    6.80    4.00
  -7   4   0    7.60    3.90
  -7   4   0   12.80    3.10
   6  -4   0  151.88   18.80
  -6   4   0  122.09   13.20
  -6   4   0  145.59   10.50
  -6   4   0  138.39   10.40
   5  -4   0    9.60    5.00
  -5   4   0    4.40    1.90
  -5   4   0    9.70    2.80
  -5   4   0    7.20    3.90
   4  -4   0  154.98   18.00
  -4   4   0  169.48    8.40
  -4   4   0  175.48   13.50
  -4   4   0  161.18    9.00
   3  -4   0  672.13   38.50
  -3   4   0  695.33   21.00
  -3   4   0  676.73   19.50
  -3   4   0  692.03   28.60
   2  -4   0  230.18   20.30
   2  -4   0  226.28    9.50
  -2   4   0  227.78    9.80
  -2   4   0  239.78   14.50
   1  -4   0   94.29    7.20
   1  -4   0  100.39   12.50
  -1   4   0   91.49    6.50
  -1   4   0   89.69    8.10
   0  -4   0  703.63   35.20
   0  -4   0  680.63   25.60
   0   4   0  679.63   24.80
   0   4   0  667.23   25.30
  -1  -4   0   84.39    8.50
  -1  -4   0   98.19   11.70
  -1  -4   0   95.19    7.80
   1   4   0  102.29    8.30
   1   4   0   83.99    8.40
  -2  -4   0  233.78   18.60
  -2  -4   0  218.28   12.30
   2   4   0  215.48   12.80
   2   4   0  232.58   15.70
  -3  -4   0  730.53   35.20
   3   4   0  680.83   32.30
   3   4   0  676.33   26.90
  -4  -4   0  150.68   15.50
   4   4   0  171.18   16.00
   4   4   0  181.18   12.90
  -5  -4   0    1.20    2.90
   5   4   0    8.40    3.00
   5   4   0    6.10    3.40
  -6  -4   0  143.09   16.10
   6   4   0  134.29   16.20
   6   4   0  136.09   12.10
  -7  -4   0   18.70    6.40
   7   4   0   18.00    8.00
   7   4   0   17.70    5.50
  -8  -4   0  731.23   49.10
  -8  -4   0  690.83   41.70
   8   4   0  750.12   35.50
   8   4   0  681.63   42.70
  -9  -4   0   15.30    7.00
  -9  -4   0   21.50   10.40
   9   4   0   22.80    5.80
   9   4   0   23.10    8.60
 -10  -4   0   61.39   17.20
 -10  -4   0   67.39   16.60
  10   4   0   89.69   13.40
  10   4   0   98.89   19.30
 -11  -4   0   23.90    8.50
  11   4   0   37.60   10.20
  11   4   0   31.30    7.50
  11  -5   0   11.70    7.00
 -11   5   0    6.50    5.10
  10  -5   0    9.30    6.10
 -10   5   0   -2.60    4.00
 -10   5   0   -2.40    3.30
   9  -5   0    5.40    6.30
  -9   5   0   -0.70    2.60
  -9   5   0   -2.10    3.30
   8  -5   0  132.69   20.60
  -8   5   0  102.49   13.90
  -8   5   0  128.99   10.40
   7  -5   0    9.30    5.70
  -7   5   0    5.20    3.30
  -7   5   0    8.00    3.00
  -7   5   0    5.00    2.40
   6  -5   0   43.70   13.50
  -6   5   0   61.19    9.10
  -6   5   0   52.29    5.10
  -6   5   0   55.49    6.00
   5  -5   0    1.40    4.40
  -5   5   0    0.70    2.00
  -5   5   0    2.80    1.90
   4  -5   0    2.90    3.70
  -4   5   0    8.40    3.50
   3  -5   0   24.90    9.40
  -3   5   0   29.20    6.60
   2  -5   0  519.25   35.00
   2  -5   0  504.65   17.90
  -2   5   0  515.35   24.50
  -2   5   0  520.15   17.90
   1  -5   0   11.20    3.40
   1  -5   0   10.80    5.20
  -1   5   0    7.20    2.50
  -1   5   0    9.00    3.30
   0  -5   0   -0.20    1.70
   0  -5   0   -0.50    1.90
   0   5   0    0.10    1.10
   0   5   0   -1.00    1.40
  -1  -5   0    6.60    4.40
  -1  -5   0   14.10    4.50
   1   5   0    6.50    3.10
   1   5   0    6.90    2.90
  -2  -5   0  501.15   31.70
   2   5   0  529.25   23.90
   2   5   0  537.05   27.20
  -3  -5   0   34.30    8.70
   3   5   0   35.10    8.30
   3   5   0   34.60    6.80
  -4  -5   0    9.60    5.10
   4   5   0    5.10    3.50
   4   5   0    2.20    2.20
  -5  -5   0   -2.30    2.80
   5   5   0    1.20    2.60
   5   5   0    4.00    2.00
  -6  -5   0   47.20   12.00
   6   5   0   67.59   14.80
   6   5   0   48.90    9.40
  -7  -5   0    2.70    4.60
   7   5   0    1.20    3.90
   7   5   0   -1.10    2.90
  -8  -5   0  119.69   17.20
   8   5   0  103.79   12.50
   8   5   0  112.19   16.80
  -9  -5   0   -0.10    3.60
   9   5   0    1.50    3.80
   9   5   0   -0.90    3.30
 -10  -5   0    8.70    6.80
 -10  -5   0    2.50    4.40
  10   5   0    5.40    3.70
  10   5   0    5.70    5.50
 -11  -5   0   24.70    8.50
 -11  -5   0    6.40    7.00
  11   5   0   12.00    6.10
  11   5   0   16.70    7.40
  10  -6   0   11.80    9.80
 -10   6   0    6.00    5.10
   9  -6   0    4.90   11.50
  -9   6   0   16.40    6.50
   8  -6   0    2.30    5.90
  -8   6   0   -2.80    3.30
   7  -6   0   57.59   15.70
  -7   6   0   46.70   10.90
   6  -6   0   78.79   17.60
  -6   6   0   68.19   12.80
   5  -6   0  125.49   19.50
  -5   6   0  118.19   13.50
   4  -6   0   22.90    9.60
  -4   6   0   20.50    6.00
   3  -6   0   49.40   14.00
  -3   6   0   26.90    6.60
   2  -6   0   26.80    9.30
   2  -6   0   36.50    4.40
  -2   6   0   34.80    4.10
  -2   6   0   34.30    7.60
   1  -6   0   12.10    3.80
   1  -6   0   17.30    7.30
  -1   6   0   22.70    4.90
  -1   6   0   17.60    5.40
   0  -6   0  680.93   29.90
   0  -6   0  682.53   42.70
   0   6   0  737.13   31.10
   0   6   0  675.13   28.50
  -1  -6   0   10.00    5.80
   1   6   0   14.90    4.60
   1   6   0   16.90    5.00
  -2  -6   0   26.90    9.50
   2   6   0   24.20    6.60
   2   6   0   29.00    6.70
  -3  -6   0   23.20    8.30
   3   6   0   31.70    6.50
   3   6   0   30.20    7.70
  -4  -6   0   26.10    9.90
   4   6   0   43.40    8.50
   4   6   0   20.10    7.40
  -5  -6   0  116.79   17.00
   5   6   0  122.19   12.30
   5   6   0  125.09   15.90
  -6  -6   0   71.19   16.80
   6   6   0   93.79   14.70
   6   6   0   80.69   10.30
  -7  -6   0   51.49   13.20
   7   6   0   74.89   10.10
   7   6   0   60.09   13.80
  -8  -6   0    4.60    5.00
   8   6   0   14.70    7.10
   8   6   0    7.60    5.30
  -9  -6   0   33.40   12.20
  -9  -6   0   29.90    9.00
   9   6   0   27.70    8.30
   9   6   0   44.20   12.70
 -10  -6   0   -7.50    5.00
 -10  -6   0   -7.30    4.50
  10   6   0   -4.20    4.80
  10   6   0    5.40    3.90
  10  -7   0    4.50    8.50
 -10   7   0   -2.60    7.10
   9  -7   0    1.00    7.60
  -9   7   0    6.00    6.00
   8  -7   0   -2.60    7.00
   7  -7   0   27.00   10.40
  -7   7   0   31.90    8.70
   6  -7   0  145.59   22.50
  -6   7   0  150.48   16.40
   5  -7   0   83.69   20.60
  -5   7   0   49.90   10.40
   4  -7   0    1.80    7.10
  -4   7   0    7.90    3.60
   3  -7   0   26.20    9.30
  -3   7   0   20.40    6.30
   2  -7   0    3.40    2.80
   2  -7   0   -3.00    3.40
  -2   7   0    2.30    2.50
  -2   7   0    2.20    2.00
   1  -7   0   27.90   11.20
   1  -7   0   23.70    5.80
  -1   7   0   22.50    5.10
  -1   7   0   20.40    6.20
   0  -7   0    4.10    5.60
   0   7   0   -0.40    2.00
   0   7   0   -0.90    1.70
  -1  -7   0   25.40    7.60
   1   7   0   24.50    7.00
   1   7   0   19.20    5.10
   2   7   0   15.00    5.60
  -3  -7   0   14.50    8.50
   3   7   0   26.20    8.00
   3   7   0   16.00    5.10
  -4  -7   0   12.30    8.00
   4   7   0   16.60    7.00
   4   7   0   14.00    5.20
  -5  -7   0   90.69   19.70
   5   7   0   79.99   12.70
   5   7   0   70.69   10.40
  -6  -7   0  144.59   21.00
   6   7   0  120.69   17.30
   6   7   0  160.78   15.10
  -7  -7   0   17.90    9.60
   7   7   0   40.30    8.80
   7   7   0   43.20   11.40
  -8  -7   0   10.10    3.70
   8   7   0   -2.90    3.40
   8   7   0    5.00    4.60
  -9  -7   0    3.80    6.10
  -9  -7   0   16.10    7.10
   9   7   0   -6.40    5.30
   9   7   0   -2.60    4.40
 -10  -7   0    3.80    6.60
  10   7   0    6.40    6.60
  10   7   0    4.80    9.20
   9  -8   0   66.99   21.40
  -9   8   0   86.19   17.20
   8  -8   0    5.60    6.90
  -8   8   0    5.10    4.90
   7  -8   0   -2.20    6.20
  -7   8   0    5.70    3.70
   6  -8   0    3.90    6.10
  -6   8   0    2.00    3.20
   5  -8   0   -7.80    4.30
  -5   8   0   11.20    3.60
   4  -8   0    5.10    6.60
  -4   8   0   13.40    4.80
   3  -8   0   39.60   14.10
  -3   8   0   28.50    8.10
   2  -8   0  201.28   12.90
   2  -8   0  237.98   28.30
  -2   8   0  215.18   18.50
  -2   8   0  221.48   12.50
   1  -8   0   31.20   12.20
  -1   8   0   37.70    8.50
  -1   8   0   39.00    5.90
   0  -8   0   45.20   16.20
   0   8   0   43.40    8.20
   0   8   0   27.00    7.30
  -1  -8   0   34.40   13.20
   1   8   0   33.80    8.40
   1   8   0   40.70    8.90
  -2  -8   0  244.98   28.60
   2   8   0  228.18   19.70
   2   8   0  214.98   18.40
  -3  -8   0   31.90   10.40
   3   8   0   18.80    6.60
   3   8   0   35.30    8.40
  -4  -8   0    7.90    5.40
   4   8   0    5.10    5.70
   4   8   0    3.70    3.20
  -5  -8   0    7.20    4.90
   5   8   0    6.10    4.30
  -6  -8   0    0.70    4.10
   6   8   0   -6.20    3.80
   6   8   0   15.20    6.30
  -7  -8   0   -9.60    4.60
   7   8   0    1.20    3.40
   7   8   0    6.00    5.80
  -8  -8   0    4.70    5.40
   8   8   0    5.60    6.80
  -9  -8   0   60.39   19.70
  -9  -8   0   72.79   24.20
   9   8   0   82.79   14.50
   9   8   0   74.39   20.10
   8  -9   0   87.19   23.40
  -8   9   0   99.49   14.40
   7  -9   0    5.20    8.70
  -7   9   0   -0.20    5.00
   6  -9   0   25.60   12.70
  -6   9   0   10.40    4.80
   5  -9   0    0.90    8.20
  -5   9   0   26.90    5.90
   4  -9   0   28.90   10.60
  -4   9   0   10.60    4.70
   3  -9   0   10.90    7.80
  -3   9   0    4.80    3.30
   2  -9   0   42.60   14.30
  -2   9   0   53.79   11.10
  -2   9   0   48.50    5.60
   1  -9   0  155.88   30.50
  -1   9   0  101.39   13.20
  -1   9   0  114.69   10.80
   0  -9   0   -5.70    4.90
   0   9   0    2.70    3.70
   0   9   0    2.90    3.00
  -1  -9   0  136.39   21.90
   1   9   0  126.19   13.90
   1   9   0  116.39   13.40
  -2  -9   0   31.80   11.30
   2   9   0   65.29   12.30
   2   9   0   45.50   10.60
  -3  -9   0   -0.80    5.80
   3   9   0    2.50    4.50
   3   9   0    0.10    3.10
  -4  -9   0   10.00    7.90
   4   9   0    2.50    4.60
   4   9   0    0.70    4.40
   5   9   0   16.80    8.40
  -6  -9   0   24.80   13.60
   6   9   0   26.70    5.70
   6   9   0   23.00    7.40
  -7  -9   0    0.00    9.00
  -7  -9   0    0.90    5.00
   7   9   0   -7.40    5.50
  -8  -9   0   63.99   20.50
  -8  -9   0   85.69   23.40
   8   9   0   69.99   17.40
   6 -10   0  160.78   25.60
  -6  10   0  132.79   17.20
   5 -10   0   79.19   20.50
  -5  10   0   94.99   17.60
   4 -10   0   16.00    9.10
  -4  10   0    8.20    3.30
   3 -10   0   22.60   13.20
  -3  10   0    9.40    4.70
   2 -10   0    4.40    8.50
  -2  10   0    0.00    3.40
   1 -10   0   -0.10    4.20
   1 -10   0   -1.40    5.60
  -1  10   0   15.50    4.70
   0 -10   0 1031.10   71.79
   0  10   0  954.20   41.20
   0  10   0 1019.30   48.80
  -1 -10   0   34.20   12.10
   1  10   0   17.90    6.10
   1  10   0    9.10    6.70
  -2 -10   0    7.80    7.60
   2  10   0    5.50    5.50
   2  10   0   12.00    6.60
  -3 -10   0   24.50   10.90
   3  10   0    7.90    5.80
   3  10   0   12.30    6.40
  -4 -10   0    6.30    7.60
   4  10   0   -2.60    4.50
  -5 -10   0   67.79   21.00
   5  10   0   79.19   16.50
   5  10   0   56.39   11.00
  -6 -10   0  107.19   27.20
  -6 -10   0  117.49   24.90
   6  10   0  100.59   17.60
   6  10   0  112.29   16.20
   4 -11   0    2.50   13.80
  -4  11   0    0.50    5.00
   3 -11   0   -7.50   12.00
  -3  11   0    4.60    6.20
   2 -11   0   -8.00    9.20
  -2  11   0    3.70    3.50
   1 -11   0   37.00   14.80
  -1  11   0   32.70   10.40
   0 -11   0   -2.10    8.90
   0 -11   0  -14.60    6.80
   0  11   0    3.00    5.50
   0  11   0    6.50    5.70
  -1 -11   0   17.30    8.60
  -1 -11   0   40.30   16.50
   1  11   0   23.90    9.20
   1  11   0   32.60    9.90
  -2 -11   0  -15.60    7.50
  -2 -11   0   -2.40    4.90
   2  11   0   13.50    5.50
  -3 -11   0   29.40    9.30
  -3 -11   0    8.00    6.10
   3  11   0    8.90    5.80
  -4 -11   0   13.40    9.10
  -4 -11   0  -12.50    8.60
   4  11   0    7.50    5.40
   4  11   0   16.60    6.90
   4  11  -1   -7.10    5.60
   4  11  -1   -8.00    5.30
   3  11  -1   -0.40    5.00
   3  11  -1   13.30    4.30
  -3 -11   1  -13.60    9.00
  -3 -11   1   -3.40    7.00
   2  11  -1  154.28   17.10
   2  11  -1  137.99   17.90
  -2 -11   1  115.19   29.20
  -2 -11   1  127.09   19.50
   1  11  -1   37.10    8.60
   1  11  -1   35.50   10.70
  -1 -11   1   13.60   11.80
  -1 -11   1   -2.20    6.90
   0  11  -1  196.48   16.50
   0  11  -1  227.38   20.80
   0 -11   1  200.68   32.70
  -1  11  -1   32.80   10.00
   1 -11   1   19.20   12.60
  -2  11  -1   -4.60    3.50
   2 -11   1   -7.10    8.50
  -3  11  -1   33.50    9.90
   3 -11   1   23.20   16.70
  -4  11  -1   11.30    8.20
   4 -11   1   18.10   11.80
   6  10  -1    7.10    5.80
   6  10  -1    6.80    6.30
  -6 -10   1  -15.60    7.70
  -6 -10   1   -1.10    5.50
   5  10  -1   29.10    9.20
   5  10  -1   10.90    5.40
  -5 -10   1   14.50    9.30
   4  10  -1   63.79   15.00
   4  10  -1   38.70   10.40
  -4 -10   1   86.59   12.70
  -4 -10   1   62.89   16.30
   3  10  -1   -4.60    4.20
   3  10  -1    3.30    4.00
  -3 -10   1    6.60    6.40
  -3 -10   1   12.00    5.40
   2  10  -1   99.89   13.80
   2  10  -1  100.19   13.60
  -2 -10   1  116.39   27.90
  -2 -10   1   75.99   15.80
   1  10  -1  193.58   16.30
   1  10  -1  174.18   18.10
  -1 -10   1  171.48   28.70
  -1 -10   1  158.28   18.20
   0  10  -1   34.50    9.50
   0  10  -1   43.00    8.50
   0 -10   1   44.90   10.60
   0 -10   1   64.79   16.90
  -1  10  -1   72.59   14.10
   1 -10   1   38.40   15.90
  -2  10  -1   19.60    5.50
  -3  10  -1   22.40    6.90
   3 -10   1   27.30    8.90
  -4  10  -1   11.90    5.40
   4 -10   1  -12.70    8.10
  -5  10  -1    7.70    7.00
   5 -10   1   29.80   14.10
  -6  10  -1    2.10    5.50
   6 -10   1    6.30   13.00
   8   9  -1   12.50    9.40
   8   9  -1   -4.00    4.30
  -8  -9   1   -5.80    7.20
  -8  -9   1    4.30    8.20
   7   9  -1    3.00    5.00
   7   9  -1   10.80    6.50
  -7  -9   1   11.90    8.10
  -7  -9   1   -3.30    5.90
   6   9  -1   15.00    6.30
  -6  -9   1    5.10    6.70
  -6  -9   1   25.80   11.80
   5   9  -1   15.60    6.80
   5   9  -1   14.40    5.60
  -5  -9   1    5.10    8.60
   4   9  -1  148.99   17.70
   4   9  -1  139.59   15.80
  -4  -9   1  153.98   31.30
   3   9  -1   43.00   10.90
   3   9  -1   55.39   11.80
  -3  -9   1   55.99   17.60
   2   9  -1   26.60    7.00
   2   9  -1   15.30    5.10
  -2  -9   1    6.00    8.00
   1   9  -1   34.00    9.00
   1   9  -1   34.20    9.10
  -1  -9   1   30.50   12.60
   0   9  -1    7.70    4.80
   0   9  -1    7.10    4.00
   0  -9   1   -2.40    6.20
  -1   9  -1   99.89   13.00
  -1   9  -1   98.19    8.70
   1  -9   1   63.19   18.60
  -2   9  -1  497.45   31.00
   2  -9   1  469.45   45.00
  -4   9  -1   58.19   12.20
   4  -9   1   70.79   21.30
  -5   9  -1   53.39   11.80
   5  -9   1   39.40   17.80
  -6   9  -1    9.30    5.10
   6  -9   1   -2.40    7.50
  -7   9  -1    5.40    4.60
   7  -9   1    5.60    7.00
  -8   9  -1   10.30    8.20
   8  -9   1   13.30   12.00
   9   8  -1    8.70    4.80
   9   8  -1   -0.40    6.80
  -9  -8   1  -12.30    6.70
   8   8  -1    2.90    4.30
   8   8  -1   21.70    6.90
  -8  -8   1   -1.00    5.00
  -8  -8   1   11.80    6.80
   7   8  -1   40.50   12.40
   7   8  -1   42.80    9.60
  -7  -8   1   34.00   11.30
  -7  -8   1   33.80   12.20
   6   8  -1    9.40    4.50
   6   8  -1    0.60    3.60
  -6  -8   1    1.20    4.40
   5   8  -1   -4.10    2.60
   5   8  -1    0.30    4.30
  -5  -8   1   -6.40    3.30
   4   8  -1   16.30    7.00
  -4  -8   1   19.50    7.10
   3   8  -1  302.47   21.70
   3   8  -1  296.97   23.80
  -3  -8   1  296.07   31.50
   2   8  -1   68.99   12.50
   2   8  -1   71.49   10.90
  -2  -8   1   92.09   21.50
   1   8  -1    0.80    2.20
   1   8  -1    3.50    3.50
  -1  -8   1    2.70    4.50
   0   8  -1   13.00    5.70
   0   8  -1   17.60    5.60
   0  -8   1   12.50    9.20
  -1   8  -1   58.69    7.20
  -1   8  -1   56.69   10.70
   1  -8   1   60.39    8.80
   1  -8   1   55.69   16.50
  -2   8  -1  199.28   18.00
  -2   8  -1  193.08   10.40
   2  -8   1  177.38   10.60
   2  -8   1  184.58   26.20
  -3   8  -1   37.10    9.00
   3  -8   1   31.60    9.80
  -4   8  -1    0.20    2.30
   4  -8   1   -3.70    5.30
   5  -8   1   11.10    4.20
  -6   8  -1   -6.20    2.50
   6  -8   1   -2.80    5.10
  -7   8  -1   38.80   11.20
   7  -8   1   54.49   17.30
  -8   8  -1   73.29   15.80
   8  -8   1   76.79   18.80
  -9   8  -1  100.59   19.10
   9  -8   1  100.59   25.30
  10   7  -1    5.80    4.00
  10   7  -1   -5.60    6.90
 -10  -7   1   21.30    8.10
 -10  -7   1   -0.60    7.70
   9   7  -1   16.50    9.70
  -9  -7   1   33.70   12.20
  -9  -7   1   25.90   13.30
   8   7  -1    2.40    3.00
   8   7  -1   -4.80    4.40
  -8  -7   1    1.80    5.70
  -8  -7   1    6.40    6.00
   7   7  -1   -0.80    3.60
   7   7  -1    8.80    4.40
  -7  -7   1   -4.20    3.40
  -7  -7   1   10.00    5.10
   6   7  -1   14.80    5.30
   6   7  -1   15.40    7.10
  -6  -7   1   36.20   12.90
   5   7  -1   -2.50    2.70
   5   7  -1    2.60    3.70
  -5  -7   1   -3.50    5.00
   4   7  -1   34.50    9.80
   4   7  -1   50.09   10.30
  -4  -7   1   48.10   13.60
   3   7  -1   15.10    5.50
   3   7  -1   15.10    5.60
  -3  -7   1   15.40    7.90
   2   7  -1    4.90    3.30
   2   7  -1   -2.70    2.10
  -2  -7   1    3.30    4.60
   1   7  -1   18.10    5.70
   1   7  -1   19.90    5.80
  -1  -7   1   12.30    7.90
   0   7  -1   59.39    8.50
   0   7  -1   55.19    7.00
   0  -7   1   57.89   14.30
  -1   7  -1   73.39    9.80
  -1   7  -1   61.79    6.80
   1  -7   1   57.39   15.30
   1  -7   1   72.69    7.40
  -2   7  -1   96.29   10.40
  -2   7  -1   91.49    6.80
   2  -7   1   61.39   15.10
   2  -7   1   86.69    6.70
  -3   7  -1   11.80    4.00
   3  -7   1   11.30    6.10
  -4   7  -1   39.50    9.50
   4  -7   1   36.00   12.10
  -5   7  -1   14.80    5.70
   5  -7   1   18.40    9.20
  -6   7  -1    7.70    4.30
   6  -7   1   18.40    9.80
  -7   7  -1   -7.20    3.80
   7  -7   1   -5.40    4.90
  -8   7  -1    3.00    3.60
   8  -7   1   -3.50    5.60
  -9   7  -1    0.50    5.60
   9  -7   1   20.30    7.50
 -10   7  -1    3.20    7.40
  10  -7   1    1.50    7.20
  10   6  -1   14.50    9.40
  10   6  -1    9.80    5.60
 -10  -6   1   24.90   14.50
 -10  -6   1    8.00    5.60
   9   6  -1   53.29   14.00
   9   6  -1   54.49   11.40
  -9  -6   1   78.59   17.70
  -9  -6   1   53.39   16.30
   8   6  -1    5.60    4.00
   8   6  -1    7.80    6.50
  -8  -6   1   15.50    7.20
  -8  -6   1    6.00    5.90
   7   6  -1   23.30    5.90
   7   6  -1   17.10    8.20
  -7  -6   1    8.30    5.90
   6   6  -1  260.17   24.40
   6   6  -1  201.98   17.40
  -6  -6   1  288.07   26.60
   5   6  -1   37.30    9.40
   5   6  -1   45.40    8.80
  -5  -6   1   42.90   12.30
   4   6  -1   -2.30    1.90
   4   6  -1   -1.80    1.90
  -4  -6   1    6.60    5.00
   3   6  -1   42.30    9.40
   3   6  -1   38.10    8.10
  -3  -6   1   37.20   10.90
   2   6  -1   47.20    9.50
   2   6  -1   32.40    6.80
  -2  -6   1   32.30   10.60
   1   6  -1   20.10    5.60
   1   6  -1   21.20    5.00
  -1  -6   1   14.90    6.80
   0   6  -1  188.58   13.20
   0   6  -1  172.58   14.00
   0  -6   1  185.78   20.00
   0  -6   1  181.88   13.70
  -1   6  -1   61.29    8.10
  -1   6  -1   60.89    6.30
   1  -6   1   71.39   16.20
   1  -6   1   60.89    7.00
  -2   6  -1    4.10    2.80
   2  -6   1    1.50    3.70
   2  -6   1    5.30    1.90
  -3   6  -1    6.60    3.10
   3  -6   1   15.60    7.60
  -4   6  -1  114.39   12.70
   4  -6   1  117.59   17.40
  -5   6  -1   -1.80    2.40
   5  -6   1    0.00    4.20
  -6   6  -1  460.45   29.10
   6  -6   1  496.85   40.30
  -7   6  -1    8.00    4.70
   7  -6   1    8.60    8.40
  -8   6  -1   39.10    9.40
   8  -6   1   51.09   14.40
  -9   6  -1   -1.00    2.70
   9  -6   1    5.10    5.20
 -10   6  -1   47.30    9.60
  10  -6   1   66.69   13.70
  11   5  -1   41.50   14.60
 -11  -5   1   38.60   14.90
 -11  -5   1   54.39   14.80
  10   5  -1   -6.10    4.40
  10   5  -1   -2.80    3.90
 -10  -5   1    8.00    7.10
 -10  -5   1    5.70    5.10
   9   5  -1    1.50    4.10
   9   5  -1    6.70    5.50
  -9  -5   1    9.00    5.60
   8   5  -1   42.30   11.50
  -8  -5   1   37.00   11.50
  -8  -5   1   33.10   10.10
   7   5  -1  473.35   34.50
   7   5  -1  469.75   27.20
  -7  -5   1  444.36   32.90
   6   5  -1    1.10    2.10
   6   5  -1    1.20    3.00
  -6  -5   1    5.70    4.90
   5   5  -1   20.60    7.10
   5   5  -1   30.40    7.20
  -5  -5   1   27.60    9.00
   4   5  -1  199.88   14.90
   4   5  -1  185.48   17.40
  -4  -5   1  191.18   18.80
   3   5  -1 1077.69   39.50
   3   5  -1 1085.39   44.40
  -3  -5   1 1068.79   49.80
   2   5  -1  265.27   16.30
   2   5  -1  271.77   18.40
  -2  -5   1  260.77   22.10
   1   5  -1  201.78   14.10
   1   5  -1  202.18   13.70
  -1  -5   1  205.78   19.60
  -1  -5   1  193.58   14.10
   0   5  -1   -0.40    1.10
   0  -5   1    4.20    3.10
   0  -5   1    1.50    1.80
  -1   5  -1   75.09    8.30
  -1   5  -1   95.19    7.00
   1  -5   1  100.89   14.60
   1  -5   1   87.69    7.70
  -2   5  -1    6.80    1.70
  -2   5  -1    4.60    2.50
   2  -5   1    6.20    3.80
   2  -5   1    7.60    1.70
  -3   5  -1   51.09    7.40
   3  -5   1   43.00   11.30
  -4   5  -1  131.69   12.80
   4  -5   1  124.69   17.10
  -5   5  -1  241.28   18.30
   5  -5   1  235.78   25.60
  -6   5  -1  267.27   20.10
   6  -5   1  269.97   28.00
  -7   5  -1   24.00    4.90
  -7   5  -1   21.80    6.80
  -7   5  -1   34.80    4.70
   7  -5   1   34.00   13.10
  -8   5  -1    9.20    4.20
  -8   5  -1    5.80    4.30
  -8   5  -1   17.00    4.40
   8  -5   1    4.70    4.60
  -9   5  -1   -0.40    2.90
  -9   5  -1   -5.70    3.20
   9  -5   1    2.70    4.70
 -10   5  -1    4.90    3.90
 -10   5  -1    4.00    5.00
  10  -5   1   -0.30    7.30
 -11   5  -1  180.58   19.40
  11  -5   1  164.78   24.10
  11   4  -1   81.29   15.20
  11   4  -1   77.29   17.00
 -11  -4   1   95.09   22.90
 -11  -4   1  123.79   15.70
  10   4  -1   17.30    7.60
  10   4  -1   20.90    9.10
 -10  -4   1   19.20    9.00
 -10  -4   1   13.50    6.20
   9   4  -1    6.70    4.60
   9   4  -1    0.50    3.20
  -9  -4   1    9.40    4.40
  -9  -4   1    7.40    4.50
   8   4  -1  105.99   12.60
   8   4  -1  109.19   15.20
  -8  -4   1   75.79   17.40
  -8  -4   1  101.79   14.10
   7   4  -1  140.29   13.30
   7   4  -1  145.39   17.80
  -7  -4   1  130.19   15.60
   6   4  -1  404.46   29.00
   6   4  -1  427.26   23.50
  -6  -4   1  412.66   28.80
   5   4  -1    2.70    3.80
   5   4  -1    7.10    3.40
  -5  -4   1    5.60    3.60
   4   4  -1  690.13   28.60
   4   4  -1  629.84   33.00
  -4  -4   1  659.43   34.40
   3   4  -1   12.00    4.30
   3   4  -1   16.00    4.40
  -3  -4   1   11.80    5.00
   2   4  -1  801.32   29.30
   2   4  -1  774.92   32.30
  -2  -4   1  794.92   37.50
  -2  -4   1  832.02   47.20
   1   4  -1   31.40    6.00
   1   4  -1   35.90    4.90
  -1  -4   1   29.70    7.30
  -1  -4   1   30.30    5.80
   0   4  -1   87.99    7.20
   0   4  -1   74.99    7.30
   0  -4   1   81.89    7.10
   0  -4   1   82.59   11.30
  -1   4  -1   91.19    6.10
  -1   4  -1   84.69    8.00
   1  -4   1  101.59    6.70
   1  -4   1   92.79   12.40
  -2   4  -1  588.64   24.70
   2  -4   1  562.44   33.70
  -3   4  -1   28.50    5.60
   3  -4   1   38.30    9.50
  -4   4  -1  880.61   35.00
   4  -4   1  891.91   47.30
  -5   4  -1   79.59    6.30
  -5   4  -1   81.69    9.80
  -5   4  -1   86.69    6.30
   5  -4   1   74.69   15.60
  -6   4  -1    3.00    2.80
  -6   4  -1    3.00    2.30
   6  -4   1    7.00    4.90
  -7   4  -1  799.32   30.60
  -7   4  -1  865.31   39.50
  -7   4  -1  836.42   31.30
   7  -4   1  676.83   44.80
  -8   4  -1  151.28   16.10
  -8   4  -1  156.98   13.10
   8  -4   1  123.99   19.40
  -9   4  -1   70.89    9.00
  -9   4  -1   67.89   13.80
   9  -4   1   50.59   14.00
 -10   4  -1    4.40    3.40
 -10   4  -1   -7.40    3.50
  10  -4   1    7.30    4.00
 -11   4  -1   57.39   10.90
 -11   4  -1   60.99   13.60
  11  -4   1   71.19   16.60
  12   3  -1   30.40   11.90
  12   3  -1   12.80    5.30
 -12  -3   1   17.10    8.70
 -12  -3   1   27.50   12.40
  11   3  -1   14.40    7.90
  11   3  -1   16.20    7.00
 -11  -3   1    7.50    6.10
 -11  -3   1   13.30    9.20
  10   3  -1   59.29   13.10
  10   3  -1   57.19   13.80
 -10  -3   1   46.70   13.10
 -10  -3   1   75.29   12.50
   9   3  -1   -3.20    2.80
   9   3  -1    0.60    3.40
  -9  -3   1    5.20    5.30
  -9  -3   1    1.20    7.90
   8   3  -1   72.99   15.10
   8   3  -1   62.89   11.80
  -8  -3   1   41.60   12.60
  -8  -3   1   62.49   13.40
   7   3  -1    2.70    1.90
   7   3  -1    2.30    3.40
  -7  -3   1   -1.10    2.40
  -7  -3   1    1.00    3.10
   6   3  -1  186.18   18.30
   6   3  -1  201.18   15.00
  -6  -3   1  176.58   16.80
   5   3  -1    6.50    3.20
   5   3  -1   10.10    3.60
  -5  -3   1    6.00    3.90
   4   3  -1   29.50    5.90
   4   3  -1   24.70    6.40
  -4  -3   1   29.50    7.20
   3   3  -1    4.60    2.50
   3   3  -1    4.40    1.80
  -3  -3   1    0.80    1.70
  -3  -3   1    2.30    1.60
   2   3  -1  176.48   12.90
   2   3  -1  226.28   12.20
   2   3  -1  234.98   15.20
  -2  -3   1  233.08   11.60
  -2  -3   1  220.78   14.10
  -2  -3   1  210.58   15.10
   1   3  -1   74.49    8.20
   1   3  -1   85.09    7.30
   1   3  -1   86.89    6.90
  -1  -3   1   92.69    9.90
  -1  -3   1   91.49    7.50
  -1  -3   1   93.39    6.80
   0   3  -1  140.99    8.90
   0   3  -1  141.09   11.90
   0   3  -1  153.28    8.60
   0  -3   1  160.28    9.20
   0  -3   1  140.99   12.90
   0  -3   1  153.68    8.80
  -1   3  -1  130.39    8.90
  -1   3  -1  168.68    7.00
  -1   3  -1  148.19   13.10
   1  -3   1  166.28    9.90
   1  -3   1  169.08   14.80
   1  -3   1  170.98    7.60
  -2   3  -1  388.36   23.70
  -2   3  -1  367.46   17.20
  -3   3  -1  348.47   11.40
  -3   3  -1  339.97   11.50
  -3   3  -1  328.97   17.00
   3  -3   1  325.77   23.50
  -4   3  -1   46.60    4.60
  -4   3  -1   44.00    4.70
  -4   3  -1   44.40    6.30
   4  -3   1   41.30   10.00
  -5   3  -1  267.37   17.40
  -5   3  -1  280.97   14.40
  -5   3  -1  263.07   13.80
   5  -3   1  281.57   23.90
  -6   3  -1   86.79    8.80
  -6   3  -1   96.59    9.40
  -6   3  -1   92.69   10.70
   6  -3   1  107.09   14.90
  -7   3  -1    2.30    2.40
  -7   3  -1    0.50    2.40
   7  -3   1    4.80    4.90
  -8   3  -1   -1.20    2.50
   8  -3   1    8.00    5.00
  -9   3  -1   13.10    4.90
  -9   3  -1    5.80    5.90
   9  -3   1   25.80    9.80
 -10   3  -1   -5.60    3.80
 -10   3  -1    1.20    2.60
  10  -3   1   10.70    5.60
 -11   3  -1   -2.90    3.50
 -11   3  -1    5.60    4.70
 -11   3  -1   12.40    6.00
  11  -3   1    9.70    6.10
 -12   3  -1   16.20    7.70
 -12   3  -1   15.00    8.10
 -12   3  -1   19.80    6.30
  12  -3   1   31.50    6.70
  12   2  -1   72.69   15.90
  12   2  -1   71.09   12.80
 -12  -2   1   63.59   16.00
 -12  -2   1   66.79   16.60
 -12  -2   1   54.69   13.30
  11   2  -1    6.90    4.30
  11   2  -1    4.00    5.60
 -11  -2   1    1.50    4.20
 -11  -2   1   -5.90    5.30
  10   2  -1  100.79   13.50
  10   2  -1  110.19   15.60
 -10  -2   1   90.29   18.30
 -10  -2   1   84.09   12.70
   9   2  -1   63.69   13.50
   9   2  -1   66.39   11.90
  -9  -2   1   93.09   19.70
  -9  -2   1   74.99   12.20
   8   2  -1  447.96   31.60
   8   2  -1  513.05   28.50
  -8  -2   1  481.75   35.90
  -8  -2   1  506.25   31.10
   7   2  -1   14.30    6.10
   7   2  -1   17.70    5.10
  -7  -2   1   17.50    7.60
  -7  -2   1   15.10    6.10
   6   2  -1   21.40    5.90
   6   2  -1   19.90    6.40
  -6  -2   1   16.10    6.50
  -6  -2   1   27.20    7.40
   5   2  -1   31.90    6.20
   5   2  -1   22.20    6.00
  -5  -2   1   25.90    6.50
   4   2  -1  966.40   38.80
   4   2  -1  995.20   37.00
   4   2  -1  993.90   33.60
  -4  -2   1 1023.70   37.70
  -4  -2   1  962.90   32.40
  -4  -2   1 1002.30   37.80
   3   2  -1  384.16   16.70
   3   2  -1  382.26   19.00
   3   2  -1  398.66   20.40
  -3  -2   1  389.06   19.90
  -3  -2   1  315.97   15.10
  -3  -2   1  394.06   19.60
   2   2  -1  905.71   31.40
   2   2  -1  948.21   28.80
   2   2  -1  950.20   32.20
  -2  -2   1  936.61   27.90
  -2  -2   1  946.01   32.30
  -2  -2   1  914.81   31.50
   1   2  -1 1145.09   33.80
   1   2  -1 1173.48   35.80
   1   2  -1 1119.29   31.70
  -1  -2   1 1145.59   33.50
  -1  -2   1 1151.48   31.40
  -1  -2   1 1114.29   36.30
   0   2  -1  367.86   12.60
   0   2  -1  357.46   13.40
   0  -2   1  386.86   12.90
   0  -2   1  359.66   13.30
  -1   2  -1   54.09    4.70
  -1   2  -1   48.40    6.50
   1  -2   1   45.20    6.40
   1  -2   1   51.79    4.50
  -3   2  -1  492.45   20.20
  -3   2  -1  485.15   16.70
  -3   2  -1  458.95   25.80
  -3   2  -1  490.15   16.50
  -3   2  -1  466.65   20.00
   3  -2   1  478.35   26.10
   3  -2   1  482.45   20.50
  -4   2  -1  586.44   21.60
  -4   2  -1  584.44   24.40
  -4   2  -1  552.24   21.70
  -4   2  -1  542.55   30.70
   4  -2   1  578.44   20.80
   4  -2   1  571.14   30.60
  -5   2  -1   23.90    4.90
  -5   2  -1   18.00    5.00
  -5   2  -1   14.10    4.20
   5  -2   1   22.90    7.10
   5  -2   1   16.90    4.10
   5  -2   1   23.20    5.70
  -6   2  -1   33.40    7.40
  -6   2  -1   32.10    6.80
   6  -2   1   33.20    7.30
   6  -2   1   30.10    8.80
   6  -2   1   25.90    5.80
  -7   2  -1   26.70    6.10
  -7   2  -1   31.80    7.60
   7  -2   1   32.90    7.80
   7  -2   1   24.30    8.00
   7  -2   1   35.90    7.50
  -8   2  -1  275.67   21.30
  -8   2  -1  254.27   19.90
   8  -2   1  289.67   21.20
   8  -2   1  284.67   24.90
   8  -2   1  277.87   19.40
  -9   2  -1    5.70    4.80
  -9   2  -1   10.80    5.80
  -9   2  -1    4.60    3.80
   9  -2   1    7.80    5.60
   9  -2   1   17.70    6.90
 -10   2  -1  220.28   20.20
 -10   2  -1  219.48   21.00
 -10   2  -1  225.08   23.60
  10  -2   1  200.58   22.00
 -11   2  -1    2.60    5.80
 -11   2  -1   16.80    7.20
 -11   2  -1    5.20    5.50
  11  -2   1   -0.80    6.50
 -12   2  -1   41.60   10.80
 -12   2  -1   31.80    8.40
 -12   2  -1   67.09    9.00
  12  -2   1   44.00   10.20
  12   1  -1   70.09   16.70
  12   1  -1   58.79   14.30
 -12  -1   1   79.59   17.00
 -12  -1   1   71.89   17.60
 -12  -1   1   62.39   14.60
  11   1  -1   73.59   13.70
  11   1  -1  116.89   16.60
 -11  -1   1   91.39   20.30
 -11  -1   1   81.09   16.40
 -11  -1   1   90.49   14.10
  10   1  -1  120.99   17.10
  10   1  -1  116.09   14.50
 -10  -1   1  139.89   17.30
 -10  -1   1  130.89   19.10
 -10  -1   1  141.39   17.00
   9   1  -1    3.20    3.90
   9   1  -1    6.50    3.60
  -9  -1   1    0.10    3.70
  -9  -1   1    6.40    4.90
   8   1  -1    5.40    3.70
   8   1  -1   10.20    6.00
  -8  -1   1   -4.70    3.10
  -8  -1   1   -2.80    2.40
   7   1  -1  213.18   18.90
   7   1  -1  206.18   16.00
  -7  -1   1  226.38   21.50
  -7  -1   1  219.28   18.00
   6   1  -1  430.06   25.60
   6   1  -1  390.06   21.50
  -6  -1   1  376.56   22.80
  -6  -1   1  424.26   28.10
   5   1  -1  649.14   27.00
   5   1  -1  644.34   30.40
  -5  -1   1  642.24   28.60
  -5  -1   1  652.63   32.50
  -5  -1   1  640.64   33.30
   4   1  -1 2733.53   79.99
   4   1  -1 2889.81   78.59
  -4  -1   1 2815.42   79.69
  -4  -1   1 2818.22   77.49
  -4  -1   1 3254.37   98.59
  -4  -1   1 2770.62   74.39
   3   1  -1  168.18    9.90
   3   1  -1  168.98   10.70
   3   1  -1  163.68   11.50
  -3  -1   1  165.08   11.10
  -3  -1   1  159.38   11.30
  -3  -1   1  174.18    9.70
  -3  -1   1  165.28   10.70
   2   1  -1  625.84   20.20
   2   1  -1  645.14   21.40
   2   1  -1  628.34   22.80
  -2  -1   1  620.34   21.30
  -2  -1   1  646.84   20.20
   1   1  -1  150.48    7.20
   1   1  -1  183.68    8.60
  -1  -1   1  194.98    7.70
  -1  -1   1  195.78    8.90
  -1  -1   1  189.78    8.80
  -1   1  -1  227.18   12.00
  -1   1  -1  203.08    8.20
   1  -1   1  217.58    8.40
   1  -1   1  166.48   10.40
  -2   1  -1 9195.28  212.38
   2  -1   1 9011.60  211.48
  -3   1  -1    1.70    1.30
  -3   1  -1    1.50    1.90
  -3   1  -1    1.70    1.10
  -3   1  -1    1.50    1.20
   3  -1   1    0.60    0.80
   3  -1   1    0.70    1.20
   3  -1   1    0.80    0.90
  -4   1  -1   -3.00    1.40
  -4   1  -1    1.50    1.70
  -4   1  -1   -1.00    1.20
  -4   1  -1    0.70    1.10
  -4   1  -1    0.50    1.30
   4  -1   1   -1.20    0.90
   4  -1   1    0.90    0.90
   4  -1   1   -1.50    1.20
  -5   1  -1   54.89    7.10
  -5   1  -1   73.29    7.80
  -5   1  -1   50.49    7.60
   5  -1   1   67.99    7.80
   5  -1   1   62.99    9.40
   5  -1   1   66.99    7.60
  -6   1  -1  163.08   14.90
  -6   1  -1  129.89   12.00
   6  -1   1  157.68   13.20
   6  -1   1  158.28   12.80
   6  -1   1  159.98   15.90
  -7   1  -1   -2.70    1.80
  -7   1  -1   -0.20    1.80
  -7   1  -1    0.20    2.30
   7  -1   1    4.40    3.00
   7  -1   1   -0.60    1.30
   7  -1   1    3.00    2.10
  -8   1  -1  162.48   17.40
  -8   1  -1  146.49   16.30
  -8   1  -1  152.68   14.80
   8  -1   1  136.89   17.40
   8  -1   1  135.89   14.60
   8  -1   1  156.18   14.70
  -9   1  -1   77.89   12.70
  -9   1  -1   80.69   15.50
  -9   1  -1   74.99   13.30
   9  -1   1   79.19   11.50
   9  -1   1   79.09   11.80
   9  -1   1   85.99   17.10
 -10   1  -1   86.39   14.50
 -10   1  -1   81.09   16.00
 -10   1  -1   87.39   15.80
  10  -1   1   82.29   12.20
  10  -1   1   82.39   14.80
  10  -1   1   48.40   13.00
 -11   1  -1   -4.60    3.60
 -11   1  -1   13.70    4.80
 -11   1  -1   -1.50    5.90
  11  -1   1   10.40    5.70
  11  -1   1    2.90    4.80
  11  -1   1   11.90    5.70
 -12   1  -1   61.89   12.70
 -12   1  -1   82.79   18.50
 -12   1  -1   65.69   16.40
  12  -1   1  114.89   15.90
  12   0  -1    2.60    4.10
 -12   0   1   -4.50    4.70
 -12   0   1   -0.70    5.40
 -12   0   1    4.40    5.10
  11   0  -1  220.48   20.60
  11   0  -1  219.58   23.20
 -11   0   1  221.38   22.70
 -11   0   1  257.67   23.20
 -11   0   1  242.38   25.90
  10   0  -1    1.30    2.60
  10   0  -1   -0.20    3.70
 -10   0   1   -2.20    4.50
 -10   0   1   -4.90    3.10
   9   0  -1  185.08   19.50
   9   0  -1  193.28   17.60
   9   0  -1  173.28   18.30
  -9   0   1  194.48   18.40
  -9   0   1  188.78   20.50
  -9   0   1  191.98   19.30
   8   0  -1   -0.40    2.90
   8   0  -1   -1.00    2.50
   8   0  -1    5.40    3.30
  -8   0   1   -4.50    2.40
  -8   0   1    0.70    2.60
   7   0  -1  639.94   33.50
   7   0  -1  612.34   30.00
   7   0  -1  594.74   31.80
  -7   0   1  590.84   31.40
  -7   0   1  585.64   34.00
   6   0  -1    0.70    1.50
   6   0  -1    3.00    2.50
   6   0  -1    0.60    1.80
  -6   0   1    5.30    2.60
  -6   0   1    0.10    2.60
   5   0  -1 1179.98   39.80
   5   0  -1 1105.39   41.70
   5   0  -1 1098.99   41.20
  -5   0   1 1096.09   43.10
  -5   0   1 1172.08   41.30
  -5   0   1 1096.49   43.80
   4   0  -1    0.90    1.40
   4   0  -1   -0.40    1.20
   4   0  -1    3.20    1.20
  -4   0   1    0.40    1.70
  -4   0   1   -2.40    1.20
  -4   0   1   -1.10    1.00
  -4   0   1    1.50    1.60
  -4   0   1    0.70    0.50
   3   0  -1  643.34   24.10
   3   0  -1  668.23   24.50
   3   0  -1  644.24   23.00
  -3   0   1  648.54   25.80
  -3   0   1  620.94   23.80
  -3   0   1  650.33   24.80
  -3   0   1  657.43   22.80
  -3   0   1  668.13   23.80
   2   0  -1    0.40    0.80
   2   0  -1    1.30    1.00
   2   0  -1   -0.20    0.50
  -2   0   1   -0.90    0.70
  -2   0   1   -0.20    0.70
  -2   0   1   -0.70    0.30
  -2   0   1    0.80    0.80
  -2   0   1    0.70    0.60
  -1   0  -1   -0.20    0.50
  -1   0  -1    0.20    0.20
  -1   0  -1    0.50    0.30
  -1   0  -1    0.20    0.20
   1   0   1   -0.30    0.20
   1   0   1   -0.20    0.10
   1   0   1   -0.10    0.20
  -2   0  -1   -0.70    0.40
  -2   0  -1   -0.60    0.90
  -2   0  -1   -1.30    0.60
   2   0   1    0.60    1.00
   2   0   1    0.40    0.80
   2   0   1   -0.50    0.60
  -3   0  -1  372.86   14.90
  -3   0  -1  344.17   18.40
  -3   0  -1  363.76   16.60
   3   0   1  371.96   16.90
   3   0   1  366.36   14.90
   3   0   1  393.66   19.20
  -4   0  -1    1.40    2.00
  -4   0  -1   -0.80    1.20
  -4   0  -1    0.60    0.90
  -4   0  -1   -0.90    1.00
   4   0   1    3.70    1.50
   4   0   1    1.90    1.50
   4   0   1   -1.40    0.80
  -5   0  -1   91.79   10.30
  -5   0  -1   82.29    8.10
   5   0   1   93.19    8.70
   5   0   1   96.99   10.70
   5   0   1   91.39    9.80
  -6   0  -1    1.00    2.00
  -6   0  -1   -2.00    1.70
   6   0   1   -1.80    1.20
   6   0   1   -0.80    1.60
   6   0   1    0.90    2.20
  -7   0  -1  129.99   12.80
  -7   0  -1  124.49   13.90
  -7   0  -1  113.09   14.40
   7   0   1  128.39   13.60
   7   0   1  145.39   12.90
   7   0   1  121.79   14.60
  -8   0  -1    0.00    2.50
  -8   0  -1    0.00    2.60
  -8   0  -1    2.80    3.10
   8   0   1   -3.90    2.70
   8   0   1    0.80    2.90
   8   0   1   -2.40    2.50
  -9   0  -1   13.70    5.40
  -9   0  -1    7.60    5.90
  -9   0  -1   15.80    6.70
   9   0   1    7.20    5.20
   9   0   1   16.00    7.90
   9   0   1   14.20    7.40
 -10   0  -1   -5.00    2.90
 -10   0  -1    0.00    4.20
  10   0   1    1.10    3.70
  10   0   1   -0.20    3.90
  10   0   1   -0.60    3.10
 -11   0  -1  155.68   21.00
 -11   0  -1  164.98   18.20
 -11   0  -1  146.19   16.10
  11   0   1  149.59   16.40
  11   0   1  140.99   18.20
 -12   0  -1   -1.80    5.70
 -12   0  -1    5.70    5.70
 -12   0  -1   21.20    9.00
  12   0   1    2.20    5.10
  12   0   1    1.00    4.70
  12  -1  -1   65.89   14.00
 -12   1   1   74.79   15.50
 -12   1   1   76.19   12.80
 -12   1   1   50.29   15.00
  11  -1  -1   88.99   12.80
  11  -1  -1   98.29   14.80
 -11   1   1   94.89   16.80
 -11   1   1   71.79   12.00
 -11   1   1   85.89   16.80
  10  -1  -1  143.99   15.70
  10  -1  -1  138.19   17.60
 -10   1   1  129.09   18.00
 -10   1   1  120.19   16.60
 -10   1   1  125.19   15.20
   9  -1  -1    8.80    5.00
   9  -1  -1    8.40    4.90
   9  -1  -1    6.00    4.40
  -9   1   1    5.70    3.80
  -9   1   1    2.00    2.70
  -9   1   1    0.80    4.10
   8  -1  -1    2.30    3.80
   8  -1  -1    2.80    3.10
   8  -1  -1    5.40    3.70
  -8   1   1   -0.50    3.90
  -8   1   1    4.60    3.60
  -8   1   1    9.70    4.20
   7  -1  -1  210.58   16.80
   7  -1  -1  199.28   16.40
   7  -1  -1  196.28   18.20
  -7   1   1  191.98   17.50
  -7   1   1  185.08   16.90
  -7   1   1  202.08   17.10
   6  -1  -1  404.66   22.60
   6  -1  -1  399.56   25.20
   6  -1  -1  413.06   22.60
  -6   1   1  433.76   24.10
  -6   1   1  432.86   24.50
   5  -1  -1  633.64   27.10
   5  -1  -1  659.23   27.70
   5  -1  -1  667.33   31.30
  -5   1   1  653.83   28.50
  -5   1   1  599.84   31.10
  -5   1   1  623.64   27.50
  -5   1   1  619.04   28.30
   4  -1  -1 2666.73   73.99
   4  -1  -1 2854.61   73.99
   4  -1  -1 2830.62   79.19
  -4   1   1 2753.62   80.39
  -4   1   1 2743.03   74.69
  -4   1   1 2809.32   74.19
  -4   1   1 2780.52   75.69
  -4   1   1 2824.32   75.79
   3  -1  -1  174.98   12.10
   3  -1  -1  158.68   10.10
   3  -1  -1  170.08    9.70
  -3   1   1  169.68   10.80
  -3   1   1  170.68   12.40
  -3   1   1  173.08   10.60
  -3   1   1  177.68   10.10
  -3   1   1  169.08   10.40
   2  -1  -1  592.64   20.50
   2  -1  -1  630.54   20.10
   2  -1  -1  634.54   23.30
  -2   1   1  586.74   20.50
  -2   1   1  620.54   23.30
  -2   1   1  621.14   19.10
  -2   1   1  629.04   19.80
  -2   1   1  625.74   21.30
   1  -1  -1  194.58    8.30
   1  -1  -1  171.08    6.80
   1  -1  -1  167.58    7.80
  -1   1   1  201.58    8.30
  -1   1   1  195.68    9.70
  -1   1   1  192.18    7.10
  -1   1   1  160.28    7.70
   0  -1  -1    0.40    0.40
   0   1   1    0.30    0.30
  -1  -1  -1  205.18    9.80
  -1  -1  -1  218.78    7.20
  -1  -1  -1  211.88    9.80
   1   1   1  206.48    9.80
  -3  -1  -1    2.50    1.80
  -3  -1  -1    1.60    0.70
  -3  -1  -1   -0.40    1.30
  -3  -1  -1    1.50    1.00
   3   1   1   -1.20    1.40
   3   1   1    2.20    1.30
   3   1   1    1.50    1.40
  -4  -1  -1    2.60    1.90
  -4  -1  -1   -0.20    1.70
  -4  -1  -1    3.80    2.10
   4   1   1   -0.70    1.10
   4   1   1   -0.10    1.20
   4   1   1    1.80    1.30
  -5  -1  -1   67.39    7.00
  -5  -1  -1   78.09    9.40
   5   1   1   69.19    9.20
   5   1   1   67.09    8.90
   5   1   1   62.29    7.00
  -6  -1  -1  151.88   14.60
   6   1   1  139.89   14.20
   6   1   1  158.48   15.10
   6   1   1  138.79   11.70
  -7  -1  -1    2.40    2.40
   7   1   1    2.30    3.10
   7   1   1   -2.10    1.80
  -8  -1  -1  150.68   16.70
  -8  -1  -1  175.48   19.80
   8   1   1  149.39   13.60
   8   1   1  145.09   16.20
  -9  -1  -1   72.09   12.60
  -9  -1  -1   75.39   17.40
  -9  -1  -1   72.79   14.60
   9   1   1   65.59   11.70
   9   1   1   85.89   13.50
 -10  -1  -1   58.89   12.00
 -10  -1  -1   69.59   18.00
 -10  -1  -1   72.79   15.90
  10   1   1  104.89   15.30
  10   1   1   86.29   12.50
 -11  -1  -1    2.60    4.30
 -11  -1  -1    8.60    6.30
 -11  -1  -1   13.10    5.40
  11   1   1    8.10    6.50
  11   1   1    6.90    5.40
 -12  -1  -1   81.59   18.40
 -12  -1  -1   49.30   11.70
 -12  -1  -1   74.59   17.30
  12   1   1   85.29   10.80
  12   1   1   81.99   17.40
  12  -2  -1   69.59   16.40
 -12   2   1   52.69   12.50
 -12   2   1   55.19   13.40
  11  -2  -1   -5.10    3.40
  11  -2  -1   -5.20    5.60
 -11   2   1   -1.00    3.20
 -11   2   1   -5.60    2.90
 -11   2   1    4.80    5.00
  10  -2  -1  123.49   16.00
  10  -2  -1   98.69   13.30
 -10   2   1  107.59   15.20
 -10   2   1  103.69   14.70
 -10   2   1   88.29   14.80
   9  -2  -1   87.99   12.50
   9  -2  -1   66.39   14.80
  -9   2   1   59.19   12.30
  -9   2   1   57.89   13.30
  -9   2   1   87.89   13.00
   8  -2  -1  460.25   32.00
   8  -2  -1  477.65   28.70
  -8   2   1  490.35   29.10
  -8   2   1  511.85   30.00
   7  -2  -1   13.80    5.30
   7  -2  -1   14.00    6.40
  -7   2   1   17.20    5.80
  -7   2   1   15.50    5.70
   6  -2  -1   19.60    6.30
   6  -2  -1   20.20    5.60
  -6   2   1   23.00    6.00
  -6   2   1   15.40    5.20
   5  -2  -1   25.70    6.00
   5  -2  -1   32.30    8.10
  -5   2   1   28.30    5.80
  -5   2   1   29.00    5.90
  -5   2   1   29.40    6.50
   4  -2  -1  976.30   35.60
   4  -2  -1  970.30   40.90
  -4   2   1 1049.59   33.70
  -4   2   1 1042.50   42.60
  -4   2   1 1049.40   36.90
  -4   2   1 1004.00   32.80
   3  -2  -1  386.56   22.00
   3  -2  -1  389.66   18.00
   3  -2  -1  391.16   16.10
   3  -2  -1  361.96   18.00
  -3   2   1  384.76   21.80
  -3   2   1  403.36   15.20
  -3   2   1  357.86   17.40
  -3   2   1  384.76   15.20
  -3   2   1  369.46   17.80
   2  -2  -1  952.40   26.10
   2  -2  -1  939.91   35.60
  -2   2   1  984.40   30.30
  -2   2   1  961.30   26.20
  -2   2   1  775.42   28.50
  -2   2   1  977.80   35.30
   1  -2  -1 1123.99   38.10
   1  -2  -1 1150.78   30.30
   1  -2  -1 1163.48   32.80
  -1   2   1 1129.29   32.10
  -1   2   1 1132.69   36.90
  -1   2   1 1149.39   30.80
   0  -2  -1  378.86   14.60
   0  -2  -1  374.76   13.30
   0   2   1  366.06   13.10
   0   2   1  386.66   16.70
   0   2   1  374.86   14.20
  -1  -2  -1   48.30    4.80
  -1  -2  -1   42.80    5.40
  -1  -2  -1   47.30    3.80
   1   2   1   48.00    5.40
   1   2   1   45.60    3.80
   1   2   1   51.19    5.20
  -3  -2  -1  465.85   22.30
  -3  -2  -1  442.66   22.00
  -3  -2  -1  473.95   17.20
   3   2   1  472.05   22.80
   3   2   1  479.95   17.90
   3   2   1  467.25   22.20
  -4  -2  -1  616.04   28.40
  -4  -2  -1  552.34   21.30
   4   2   1  580.34   28.40
   4   2   1  593.34   22.50
  -5  -2  -1   22.20    4.50
  -5  -2  -1   15.00    5.10
   5   2   1   21.30    6.50
   5   2   1   18.30    4.10
  -6  -2  -1   25.30    7.30
   6   2   1   21.20    4.80
   6   2   1   19.80    6.50
  -7  -2  -1   33.60    8.90
   7   2   1   31.70    8.60
   7   2   1   27.10    6.60
  -8  -2  -1  249.88   22.50
  -8  -2  -1  305.77   28.50
   8   2   1  298.17   20.40
   8   2   1  302.97   25.30
  -9  -2  -1   10.50    5.80
  -9  -2  -1    5.60    5.60
   9   2   1   24.20    8.80
   9   2   1    7.50    3.60
 -10  -2  -1  203.38   22.30
 -10  -2  -1  191.28   24.40
  10   2   1  209.58   18.40
  10   2   1  198.28   22.20
 -11  -2  -1   -1.90    3.20
 -11  -2  -1   -3.70    5.60
 -11  -2  -1    3.90    6.00
  11   2   1   12.70    4.90
  11   2   1   10.60    5.10
 -12  -2  -1   31.00   11.00
 -12  -2  -1   34.50    7.70
 -12  -2  -1   41.00   10.70
  12   2   1   37.80   10.60
  12   2   1   33.40    6.30
  12  -3  -1    2.60    7.70
 -12   3   1   26.40    7.10
 -12   3   1    3.70    4.60
 -12   3   1   12.60    7.10
  11  -3  -1   29.50    8.70
 -11   3   1   12.80    7.20
 -11   3   1   22.30    7.80
 -11   3   1   11.00    6.60
  10  -3  -1   81.09   16.80
 -10   3   1   58.09   12.40
 -10   3   1   49.50   10.90
   9  -3  -1    9.90    4.40
  -9   3   1    0.40    3.30
   8  -3  -1   76.29   16.10
  -8   3   1   47.70   10.30
  -8   3   1   62.49    9.80
   7  -3  -1   -3.90    2.80
  -7   3   1    1.30    2.50
   6  -3  -1  175.18   18.70
  -6   3   1  197.18   13.90
  -6   3   1  168.18   13.10
  -6   3   1  192.68   16.00
   5  -3  -1    5.30    4.10
  -5   3   1   10.40    4.00
  -5   3   1    9.40    2.50
  -5   3   1   11.40    3.40
   4  -3  -1   39.30   10.10
   4  -3  -1   32.70    4.60
  -4   3   1   24.90    5.40
  -4   3   1   30.20    4.10
  -4   3   1   27.10    3.70
   3  -3  -1    4.20    1.60
   3  -3  -1    4.50    3.60
  -3   3   1    6.00    2.50
  -3   3   1    4.00    3.20
  -3   3   1    3.90    1.30
  -3   3   1    3.00    1.40
   2  -3  -1  176.18   15.60
   2  -3  -1  211.38   12.90
   2  -3  -1  240.28    9.80
  -2   3   1  213.08   16.20
  -2   3   1  220.78   10.50
  -2   3   1  232.48   13.10
   1  -3  -1   92.19   10.40
   1  -3  -1   97.49    7.60
   1  -3  -1   88.89    6.40
  -1   3   1   96.19    7.40
  -1   3   1   86.89    9.30
  -1   3   1   94.39    6.50
   0  -3  -1  145.79    8.70
   0  -3  -1  138.69    9.30
   0  -3  -1  137.59   12.00
   0   3   1  141.99    8.60
   0   3   1  143.49   11.30
   0   3   1  138.49    8.90
  -1  -3  -1  184.28   11.60
  -1  -3  -1  183.78    9.40
   1   3   1  181.18   12.90
   1   3   1  158.68    9.10
   1   3   1  171.78   11.40
  -2  -3  -1  399.26   15.60
  -2  -3  -1  384.16   19.80
  -2  -3  -1  394.66   21.50
   2   3   1  381.16   15.90
   2   3   1  403.66   20.30
   2   3   1  390.46   20.80
  -3  -3  -1  339.67   14.90
  -3  -3  -1  345.47   20.90
   3   3   1  353.26   15.90
   3   3   1  362.46   20.90
  -4  -3  -1   33.70    7.60
  -4  -3  -1   37.70    4.90
   4   3   1   43.50    5.70
   4   3   1   41.40    8.80
  -5  -3  -1  283.97   21.10
   5   3   1  287.67   21.80
   5   3   1  273.37   15.90
  -6  -3  -1  109.49   13.40
   6   3   1  103.69   10.10
   6   3   1  106.99   13.80
  -7  -3  -1   -2.40    2.50
   7   3   1    3.00    2.40
   7   3   1   -2.30    2.60
  -8  -3  -1   -1.10    3.00
   8   3   1    1.00    2.50
   8   3   1    6.90    5.20
  -9  -3  -1   11.90    5.80
  -9  -3  -1   25.60    9.50
   9   3   1   19.30    6.60
   9   3   1   20.80    7.90
 -10  -3  -1    8.90    4.80
 -10  -3  -1    7.70    5.30
  10   3   1    1.10    3.80
  10   3   1    7.40    4.00
 -11  -3  -1   15.60    7.20
 -11  -3  -1    3.60    4.50
  11   3   1   -7.60    3.70
  11   3   1    9.80    3.60
 -12  -3  -1    9.20    7.00
 -12  -3  -1   12.40   10.80
 -12  -3  -1    1.40    6.50
  12   3   1    5.60    5.80
  12   3   1    3.30    7.90
  11  -4  -1   67.79   17.40
 -11   4   1   61.79   12.90
 -11   4   1   89.69   13.30
  10  -4  -1    8.20    7.50
 -10   4   1   16.30    6.30
 -10   4   1   14.70    5.80
   9  -4  -1    1.00    5.90
  -9   4   1    3.00    3.30
  -9   4   1   -3.30    3.50
   8  -4  -1   97.19   16.30
  -8   4   1  110.59   14.20
  -8   4   1  112.39   11.40
   7  -4  -1  119.09   17.00
  -7   4   1  136.29   14.80
  -7   4   1  129.39   11.60
   6  -4  -1  432.36   32.20
  -6   4   1  332.37   18.10
  -6   4   1  413.16   19.60
  -6   4   1  408.16   24.60
   5  -4  -1    1.40    3.50
  -5   4   1    1.80    2.10
  -5   4   1    5.60    2.30
  -5   4   1    4.00    2.10
   4  -4  -1  688.33   39.10
   4  -4  -1  647.54   23.30
  -4   4   1  644.04   29.20
  -4   4   1  639.64   22.00
  -4   4   1  672.03   23.40
   3  -4  -1   17.40    2.70
   3  -4  -1   22.10    7.50
  -3   4   1   18.60    3.60
  -3   4   1   15.20    3.60
   2  -4  -1  755.72   39.10
   2  -4  -1  777.52   24.10
  -2   4   1  797.92   25.30
  -2   4   1  798.32   30.10
   1  -4  -1   31.00    4.50
   1  -4  -1   23.00    6.70
  -1   4   1   40.60    5.40
  -1   4   1   34.30    4.30
   0  -4  -1   81.59   10.40
   0  -4  -1   86.19    7.90
   0  -4  -1   95.19    7.80
   0   4   1   79.59    7.20
   0   4   1   80.19    7.40
  -1  -4  -1   84.69   10.50
  -1  -4  -1  100.39    9.40
  -1  -4  -1   93.29    7.30
   1   4   1   99.99    8.00
   1   4   1   65.09    7.60
  -2  -4  -1  536.95   21.00
  -2  -4  -1  556.84   29.60
   2   4   1  567.44   26.70
   2   4   1  563.24   22.30
  -3  -4  -1   37.00    4.70
  -3  -4  -1   35.40    8.50
   3   4   1   38.50    6.50
   3   4   1   45.50    9.30
  -4  -4  -1  905.91   41.70
   4   4   1  876.31   32.50
   4   4   1  894.11   40.80
  -5  -4  -1   71.29   11.10
   5   4   1   80.79    8.70
   5   4   1   73.29   11.20
  -6  -4  -1    7.60    5.00
   6   4   1    5.20    3.60
   6   4   1    3.60    2.00
  -7  -4  -1  772.32   43.30
   7   4   1  796.62   45.00
   7   4   1  854.11   36.00
  -8  -4  -1  117.99   17.20
   8   4   1  154.38   14.50
   8   4   1  152.18   18.40
  -9  -4  -1   46.80   14.00
  -9  -4  -1   70.49   14.50
   9   4   1   38.20   11.20
   9   4   1   42.60    9.80
 -10  -4  -1    8.00    5.40
 -10  -4  -1   18.60    4.20
  10   4   1   -2.20    4.20
  10   4   1   -1.00    4.20
 -11  -4  -1   54.89   12.20
 -11  -4  -1   43.20   16.40
  11   4   1   75.89   13.20
  11   4   1   88.09   18.10
  11  -5  -1   85.79   19.30
 -11   5   1   37.90   10.20
  10  -5  -1   -4.80    5.70
 -10   5   1   -2.70    3.10
 -10   5   1    2.30    4.60
   9  -5  -1   13.40    6.90
  -9   5   1   12.30    5.00
  -9   5   1    5.20    4.80
   8  -5  -1   31.00   10.50
  -8   5   1   42.00    9.90
  -8   5   1   26.00    5.60
   7  -5  -1  449.86   36.90
  -7   5   1  458.35   28.90
  -7   5   1  437.26   20.40
  -7   5   1  449.95   21.40
   6  -5  -1    6.30    4.30
  -6   5   1    0.70    2.20
  -6   5   1   -0.90    2.00
  -6   5   1   -0.40    2.00
   5  -5  -1   24.90    9.10
  -5   5   1   30.40    4.00
  -5   5   1   26.50    6.80
  -5   5   1   34.00    4.90
   4  -5  -1  193.28   10.00
   4  -5  -1  192.48   21.30
  -4   5   1  192.18   10.40
  -4   5   1  190.58    9.40
  -4   5   1  169.48   14.60
   3  -5  -1 1027.00   52.49
   3  -5  -1 1082.89   30.70
  -3   5   1 1031.10   39.90
  -3   5   1 1069.29   31.60
   2  -5  -1  247.18   12.30
   2  -5  -1  253.87   23.70
  -2   5   1  245.58   16.10
  -2   5   1  259.97   12.70
   1  -5  -1  200.38   13.00
   1  -5  -1  195.18   19.70
  -1   5   1  189.58   11.60
  -1   5   1  204.98   13.80
   0  -5  -1    1.20    2.20
   0  -5  -1   -2.00    1.70
   0   5   1   -1.70    1.00
   0   5   1    0.10    1.00
  -1  -5  -1   78.79   12.00
   1   5   1   81.79    7.90
   1   5   1   67.19    8.00
  -2  -5  -1    7.10    4.40
   2   5   1    6.80    2.70
   2   5   1    9.40    3.80
  -3  -5  -1   49.70   11.20
   3   5   1   53.59    8.50
   3   5   1   44.40    6.20
  -4  -5  -1  112.59   14.50
   4   5   1  122.89   14.20
   4   5   1  130.09   11.40
  -5  -5  -1  239.98   22.50
   5   5   1  248.78   16.70
   5   5   1  241.88   21.90
  -6  -5  -1  297.27   26.10
   6   5   1  287.37   25.40
   6   5   1  296.27   19.20
  -7  -5  -1   25.20    9.00
   7   5   1   33.20   11.00
   7   5   1   25.50    6.50
  -8  -5  -1    6.00    4.90
   8   5   1    5.50    3.50
   8   5   1   17.00    6.40
  -9  -5  -1   -3.80    3.60
  -9  -5  -1    6.70    7.20
   9   5   1    3.60    5.60
   9   5   1    0.60    3.70
 -10  -5  -1    5.60    6.80
 -10  -5  -1   16.80    6.80
  10   5   1    6.10    7.10
  10   5   1   -3.10    3.60
 -11  -5  -1  193.28   29.90
 -11  -5  -1  170.68   24.40
  11   5   1  162.08   18.90
  11   5   1  206.68   27.40
  10  -6  -1   23.60    8.60
 -10   6   1    0.50    4.00
   9  -6  -1   87.19   19.70
  -9   6   1   68.59    8.20
  -9   6   1   59.29   13.00
   8  -6  -1    7.90    8.90
  -8   6   1    9.30    5.10
  -8   6   1    8.20    3.80
   7  -6  -1   23.20    8.20
  -7   6   1    9.50    3.50
   6  -6  -1  282.77   29.50
  -6   6   1  263.07   21.30
   5  -6  -1   46.70   15.00
  -5   6   1   41.90    9.60
   4  -6  -1   -3.50    2.90
  -4   6   1   -0.10    2.10
   3  -6  -1   33.60    4.30
   3  -6  -1   42.70   13.30
  -3   6   1   39.30    8.40
  -3   6   1   43.20    4.50
   2  -6  -1   28.80   10.40
   2  -6  -1   38.80    5.20
  -2   6   1   37.20    4.80
  -2   6   1   43.90    8.50
   1  -6  -1   12.60    4.40
   1  -6  -1   23.60    8.40
  -1   6   1   13.20    4.30
  -1   6   1   13.30    4.00
   0  -6  -1  150.88   19.00
   0  -6  -1  184.48   15.80
   0   6   1  158.68   12.80
   0   6   1  185.18   13.60
  -1  -6  -1   48.70   11.30
   1   6   1   61.79    8.20
   1   6   1   57.69    7.90
  -2  -6  -1   -0.50    2.90
   2   6   1    3.50    2.70
   2   6   1    1.70    1.60
  -3  -6  -1   18.70    6.80
   3   6   1   17.70    4.80
   3   6   1   12.60    5.70
  -4  -6  -1  111.39   16.10
   4   6   1  129.29   11.80
   4   6   1  123.59   15.10
  -5  -6  -1   -0.10    3.50
   5   6   1   -4.00    2.90
   5   6   1   -1.50    2.10
  -6  -6  -1  499.15   36.90
   6   6   1  527.85   27.40
   6   6   1  460.65   34.10
  -7  -6  -1   10.30    5.60
   7   6   1   16.10    6.00
   7   6   1   10.10    5.30
  -8  -6  -1   48.10   13.20
   8   6   1   43.70    9.50
   8   6   1   37.10   10.90
  -9  -6  -1   -3.70    5.50
  -9  -6  -1   12.90    5.00
   9   6   1    5.40    4.60
   9   6   1    6.60    4.50
 -10  -6  -1   40.70   11.90
 -10  -6  -1   36.30   15.40
  10   6   1   57.59   10.80
  10   6   1   49.99   14.40
  10  -7  -1   -5.80   10.20
 -10   7   1   -4.70    6.40
   9  -7  -1   45.70   14.20
  -9   7   1   17.40    8.30
   8  -7  -1   14.00    5.30
  -8   7   1   -2.40    2.60
   7  -7  -1    2.00    6.10
  -7   7   1   -3.80    2.50
   6  -7  -1    8.10    7.30
  -6   7   1   13.90    6.30
   5  -7  -1    0.50    5.40
  -5   7   1   -0.10    2.40
   4  -7  -1   44.60   12.70
  -4   7   1   28.00    7.60
   3  -7  -1   11.00    8.50
  -3   7   1   20.40    6.50
  -3   7   1   19.90    3.80
   2  -7  -1    6.50    5.10
   2  -7  -1    7.80    2.90
  -2   7   1    3.60    2.30
  -2   7   1    1.70    2.10
   1  -7  -1   11.20    6.30
   1  -7  -1   20.40    5.90
  -1   7   1   19.50    5.80
  -1   7   1   23.50    5.60
   0  -7  -1   36.00   10.60
   0   7   1   62.09   10.80
   0   7   1   61.89    8.60
  -1  -7  -1   73.39   17.00
   1   7   1   61.39    8.70
   1   7   1   62.19    8.60
  -2  -7  -1   80.49   16.80
   2   7   1   86.39   10.60
   2   7   1  104.99   13.00
  -3  -7  -1    6.00    6.40
   3   7   1   17.20    6.10
   3   7   1   10.50    4.70
  -4  -7  -1   21.70    9.30
   4   7   1   46.40    9.50
   4   7   1   45.60   11.00
  -5  -7  -1   24.20    9.10
   5   7   1   23.10    6.00
   5   7   1   19.60    7.80
  -6  -7  -1   12.90    7.20
   6   7   1    8.80    4.20
   6   7   1   17.90    8.00
  -7  -7  -1    0.90    4.80
   7   7   1    4.50    3.70
   7   7   1    1.50    4.10
  -8  -7  -1   -2.50    3.90
   8   7   1   -6.20    3.70
   8   7   1    6.10    4.60
  -9  -7  -1    7.50    7.40
  -9  -7  -1   15.20    5.20
   9   7   1   -1.50    5.20
   9   7   1    8.80    6.40
 -10  -7  -1    6.40    9.00
 -10  -7  -1    6.10    7.80
  10   7   1    7.50    7.70
  10   7   1   14.50    7.60
   9  -8  -1  -13.40    7.70
   8  -8  -1   -0.10    7.90
  -8   8   1    2.00    4.20
   7  -8  -1   44.20   15.90
  -7   8   1   41.50    9.90
   6  -8  -1   -3.00    6.30
  -6   8   1   -1.70    3.80
   5  -8  -1    3.90    5.90
  -5   8   1    0.60    2.20
   4  -8  -1   10.50    5.50
  -4   8   1   21.60    6.30
   3  -8  -1  240.48   29.20
  -3   8   1  284.17   21.80
   2  -8  -1   45.40   15.30
   2  -8  -1   60.19    8.30
  -2   8   1   61.09    7.20
  -2   8   1   78.19   11.10
   1  -8  -1    4.40    6.00
  -1   8   1    3.00    2.80
  -1   8   1   -0.60    2.50
   0  -8  -1   12.60    8.70
   0   8   1   16.50    5.20
   0   8   1   11.70    4.50
  -1  -8  -1   43.70   13.00
   1   8   1   62.49    9.90
   1   8   1   75.79   10.40
  -2  -8  -1  197.38   25.00
   2   8   1  215.08   17.40
   2   8   1  205.68   19.20
   3   8   1   47.20    9.10
   3   8   1   51.59   11.70
  -4  -8  -1   -2.20    3.70
   4   8   1    3.50    4.40
  -5  -8  -1    6.50    6.30
   5   8   1   -3.90    3.90
   5   8   1   -6.40    3.10
  -6  -8  -1    4.70    4.20
   6   8   1    6.00    4.80
   6   8   1   -4.30    4.40
  -7  -8  -1   46.40   14.60
   7   8   1   49.80   13.00
   7   8   1   41.30    9.70
  -8  -8  -1   85.19   21.00
   8   8   1   84.09   11.80
   8   8   1  123.89   17.20
  -9  -8  -1  100.79   23.70
  -9  -8  -1   76.49   22.70
   9   8   1   90.99   22.60
   8  -9  -1   11.80    9.50
  -8   9   1   -8.80    3.80
   7  -9  -1   -4.50    7.30
  -7   9   1    0.80    4.90
   6  -9  -1    7.00    7.50
  -6   9   1   18.40    7.00
   5  -9  -1   19.20    7.00
  -5   9   1    9.80    6.00
   4  -9  -1  148.09   23.90
  -4   9   1  118.39   14.60
   3  -9  -1   42.10   15.00
  -3   9   1   28.70    6.70
   2  -9  -1   39.10    9.40
   2  -9  -1   15.60    6.60
  -2   9   1   30.60    7.20
  -2   9   1   23.40    5.30
   1  -9  -1   34.30   14.30
  -1   9   1   23.90    5.20
  -1   9   1   19.20    7.20
   0  -9  -1   15.10    8.50
   0   9   1    8.00    4.00
   0   9   1    8.10    4.60
  -1  -9  -1   71.69   20.60
   1   9   1   69.89   11.10
   1   9   1  103.09   12.40
  -2  -9  -1  539.95   46.40
   2   9   1  468.15   29.90
   2   9   1  503.65   31.60
  -3  -9  -1    5.50    7.70
   3   9   1   30.20    8.20
   3   9   1   19.50    8.00
  -4  -9  -1   62.79   15.40
   4   9   1   69.49    9.80
   4   9   1   79.79   15.40
  -5  -9  -1   55.39   16.90
   5   9   1   57.09   11.10
   5   9   1   64.79   15.40
  -6  -9  -1   15.70    7.00
   6   9   1    9.30    5.40
   6   9   1    4.20    4.70
  -7  -9  -1    2.80    7.40
   7   9   1    8.80    6.20
  -8  -9  -1    5.10   11.20
  -8  -9  -1  -16.00    7.80
   8   9   1    8.00    6.60
   6 -10  -1   -1.70   10.40
  -6  10   1   16.30    5.90
   5 -10  -1   11.90    7.30
  -5  10   1   20.10    8.40
   4 -10  -1   76.89   24.30
  -4  10   1   48.90   11.70
   3 -10  -1   18.40   12.30
   2 -10  -1  100.39   23.20
  -2  10   1  109.29    9.00
  -2  10   1   85.39   15.30
   1 -10  -1  167.28   26.10
  -1  10   1  161.28   17.30
  -1  10   1  180.58   14.70
   0  10   1   48.40   10.60
   0  10   1   50.29   10.20
  -1 -10  -1   90.69   23.10
   1  10   1   92.99   13.10
   1  10   1   85.09   12.30
  -2 -10  -1    3.60    6.30
   2  10   1    0.30    4.40
   2  10   1    7.70    3.90
  -3 -10  -1   35.20   14.20
   3  10   1   22.00    7.30
   3  10   1   23.10    7.00
   4  10   1    7.60    4.60
   4  10   1   23.30    8.00
  -5 -10  -1   -0.50    7.90
   5  10   1   19.50    5.10
   5  10   1   21.30    8.70
  -6 -10  -1   -5.10    8.50
   6  10   1   22.50    5.10
   6  10   1    9.30    6.00
   4 -11  -1  -15.20   12.10
  -4  11   1    9.00    4.80
   3 -11  -1   -6.60   11.90
  -3  11   1   -3.80    4.80
   2 -11  -1  136.19   31.20
  -2  11   1  137.69   17.30
   1 -11  -1   43.50   18.10
  -1  11   1   60.19   11.20
   0 -11  -1  199.88   31.80
   0  11   1  195.08   16.90
   0  11   1  228.68   21.80
  -1 -11  -1    8.80   14.10
   1  11   1   28.20    8.30
   1  11   1   17.30    6.70
  -2 -11  -1  -10.30    9.20
   2  11   1    3.20    3.80
   2  11   1   -2.60    5.30
  -3 -11  -1   15.00   11.60
   3  11   1   18.10    8.20
   3  11   1   35.80    9.70
  -4 -11  -1   18.80   16.20
   4  11   1   14.80    7.20
   4  11   1   29.70    9.10
   4  11  -2    1.30    4.80
   4  11  -2    3.40    5.80
  -4 -11   2   15.60    5.50
  -4 -11   2    6.00   12.40
   3  11  -2  102.49   14.30
   3  11  -2   81.69   12.70
  -3 -11   2   84.69   24.90
  -3 -11   2   59.59   15.60
   2  11  -2  340.67   25.10
   2  11  -2  381.46   29.40
  -2 -11   2  323.37   28.60
  -2 -11   2  353.96   42.80
   1  11  -2  184.58   20.90
   1  11  -2  179.78   17.20
  -1 -11   2  155.18   33.40
   0  11  -2    3.90    4.80
   0 -11   2    2.00    5.30
   0 -11   2   34.40   12.50
  -1  11  -2   20.00    7.20
   1 -11   2   22.80   15.20
  -2  11  -2   -3.10    5.30
   2 -11   2   -0.90   13.20
  -3  11  -2    9.00    5.50
   3 -11   2   14.90   13.50
  -4  11  -2   55.09   13.10
   4 -11   2   28.70   18.00
   6  10  -2   -5.20    4.80
   6  10  -2    2.20    5.90
  -6 -10   2   13.90   14.00
  -6 -10   2    6.60    7.40
   5  10  -2   77.59   15.10
   5  10  -2   80.19   14.80
  -5 -10   2  110.39   15.00
  -5 -10   2   55.59   18.50
   4  10  -2   24.60    8.90
   4  10  -2   10.00    5.50
  -4 -10   2   26.40   10.30
  -4 -10   2   17.00    8.60
   3  10  -2    3.30    4.60
  -3 -10   2   12.70    7.70
  -3 -10   2   15.40    5.30
   2  10  -2   11.80    6.20
   2  10  -2   15.80    5.60
  -2 -10   2   17.20   10.30
  -2 -10   2   11.70    7.90
   1  10  -2  106.99   13.00
   1  10  -2   76.89   14.60
  -1 -10   2   80.89   20.40
  -1 -10   2   67.49   13.40
   0  10  -2   86.99   10.50
   0  10  -2  100.19   11.10
   0 -10   2   89.29   11.70
   0 -10   2  113.59   25.50
  -1  10  -2    6.80    3.70
  -1  10  -2   20.20    7.90
   1 -10   2   -1.20    3.20
   1 -10   2    2.30    7.50
  -2  10  -2   -5.70    2.90
   2 -10   2   11.20    8.00
   3 -10   2   28.60   11.60
  -4  10  -2   32.90    8.50
   4 -10   2   12.80   13.60
  -5  10  -2   40.40    9.50
   5 -10   2   14.40   15.00
  -6  10  -2   11.90    6.10
   6 -10   2   14.20   11.90
   8   9  -2   -1.80    4.60
  -8  -9   2   -7.90    8.80
  -8  -9   2  -12.80    8.90
   7   9  -2   91.99   12.90
   7   9  -2   84.69   17.70
  -7  -9   2   53.59   16.40
  -7  -9   2   81.19   18.80
   6   9  -2   14.50    7.70
   6   9  -2    6.70    4.00
  -6  -9   2    2.30    8.00
  -6  -9   2   13.70    5.00
   5   9  -2   16.40    5.70
   5   9  -2   25.60    5.30
  -5  -9   2    0.20    6.30
  -5  -9   2    6.10    5.50
   4   9  -2   32.40    9.00
   4   9  -2   21.20    6.50
  -4  -9   2   29.30   12.10
  -4  -9   2   30.80    7.50
   3   9  -2    1.50    4.20
   3   9  -2    4.90    3.10
  -3  -9   2    1.80    6.70
  -3  -9   2   -4.00    4.20
   2   9  -2   23.70    6.80
   2   9  -2   23.10    7.20
  -2  -9   2   17.20    8.00
  -2  -9   2   13.50    6.90
   1   9  -2   14.70    5.00
   1   9  -2    8.20    3.80
  -1  -9   2    3.80    6.90
  -1  -9   2   14.70    3.80
   0   9  -2    1.30    2.90
   0   9  -2    3.50    3.50
   0  -9   2    2.80    4.40
   0  -9   2    5.60    5.70
  -1   9  -2  120.79   10.20
  -1   9  -2  132.49   14.00
   1  -9   2  102.19   13.30
   1  -9   2  109.99   23.60
  -2   9  -2  579.54   34.50
   2  -9   2  600.44   51.89
  -3   9  -2    0.10    2.10
   3  -9   2   -3.70    6.90
  -4   9  -2   76.49   13.70
   4  -9   2   68.09   21.60
  -5   9  -2   28.40    9.70
   5  -9   2   34.70   10.70
  -6   9  -2   -2.40    3.10
  -7   9  -2   79.59   15.20
   7  -9   2   78.89   22.00
   9   8  -2    2.30    8.40
   9   8  -2    7.80    5.20
  -9  -8   2    9.30    9.00
  -9  -8   2   10.40    8.90
   8   8  -2   57.89   15.60
   8   8  -2   75.89   14.40
  -8  -8   2   91.49   13.40
  -8  -8   2   66.09   18.70
   7   8  -2   -2.00    5.20
   7   8  -2   -5.50    4.10
  -7  -8   2    5.80    6.50
  -7  -8   2   10.00    5.90
   6   8  -2    5.40    3.10
   6   8  -2    2.40    4.90
  -6  -8   2    0.10    5.90
   5   8  -2   58.79   12.90
   5   8  -2   66.59   12.70
  -5  -8   2   45.40   12.70
  -5  -8   2   65.29   18.20
   4   8  -2  169.48   17.40
   4   8  -2  191.18   19.80
  -4  -8   2  170.88   24.00
   3   8  -2    0.70    3.30
   3   8  -2    2.40    2.70
  -3  -8   2   -0.30    5.70
   2   8  -2   18.50    6.60
   2   8  -2   16.70    5.80
  -2  -8   2   16.70    9.00
   1   8  -2   -3.10    2.30
   1   8  -2    0.70    1.70
  -1  -8   2    2.30    5.30
   0   8  -2   99.09   10.50
   0   8  -2  108.69   12.80
   0  -8   2  102.19   22.40
  -1   8  -2  522.55   22.60
  -1   8  -2  582.54   32.00
   1  -8   2  567.54   46.70
   1  -8   2  531.35   25.70
   1  -8   2  552.14   25.70
  -2   8  -2   26.00    7.40
   2  -8   2   29.50   11.00
   3  -8   2    7.60    8.50
  -4   8  -2   10.10    4.60
   4  -8   2   25.00    7.70
  -5   8  -2    4.40    1.70
   5  -8   2    2.50    7.80
   6  -8   2   16.70    5.40
  -7   8  -2   86.19   15.70
   7  -8   2  111.09   25.40
  -8   8  -2   23.60    6.90
   8  -8   2   40.80   12.20
  -9   8  -2   20.30    9.10
   9  -8   2   40.00    9.80
  10   7  -2    8.00    6.30
  10   7  -2  -11.00    5.50
 -10  -7   2   -0.50    7.20
 -10  -7   2   -9.70    7.30
   9   7  -2   50.89   11.20
   9   7  -2   28.90   10.70
  -9  -7   2   53.19   14.20
  -9  -7   2   52.99   15.00
   8   7  -2    0.90    3.40
   8   7  -2   -1.00    5.00
  -8  -7   2    7.60    5.70
  -8  -7   2   13.60    5.30
   7   7  -2   57.89   12.60
   7   7  -2   78.99   17.60
  -7  -7   2   46.70   15.50
  -7  -7   2   61.49   16.80
   6   7  -2   12.90    4.50
   6   7  -2   25.90    9.20
  -6  -7   2   14.50    8.80
  -6  -7   2   13.70    6.90
   5   7  -2   46.70   10.40
   5   7  -2   38.40   10.30
  -5  -7   2   54.29   15.40
   4   7  -2  164.08   15.40
   4   7  -2  164.38   17.40
  -4  -7   2  159.38   21.60
   3   7  -2   11.60    5.40
   3   7  -2    6.60    4.70
  -3  -7   2    9.40    6.40
   2   7  -2   -0.50    2.70
   2   7  -2    2.50    2.50
  -2  -7   2   12.40    5.00
   1   7  -2  242.08   18.10
   1   7  -2  259.07   18.00
  -1  -7   2  243.58   27.00
   0   7  -2    1.40    2.00
   0   7  -2   -2.70    1.80
   0  -7   2    1.40    2.80
  -1   7  -2    2.90    2.60
  -1   7  -2    5.50    2.90
   1  -7   2    4.70    3.40
   1  -7   2   -1.30    4.20
  -2   7  -2   -1.10    2.30
   2  -7   2   -0.90    3.10
  -3   7  -2    0.50    1.60
   3  -7   2    0.40    5.00
  -4   7  -2  189.78   17.10
   4  -7   2  180.38   24.70
  -5   7  -2   72.19   10.50
   5  -7   2   65.69   18.70
  -6   7  -2   -2.10    2.30
   6  -7   2   -3.00    4.60
  -7   7  -2   14.00    6.50
   7  -7   2   13.20    7.80
   8  -7   2    6.60    5.70
  -9   7  -2    1.00    3.60
   9  -7   2    5.30    7.80
 -10   7  -2   26.50   10.70
  10  -7   2   18.20   14.60
  10   6  -2   29.30   11.80
 -10  -6   2   25.20    9.60
 -10  -6   2   42.50   10.20
   9   6  -2    5.40    4.20
   9   6  -2    4.40    4.20
  -9  -6   2   -1.80    4.50
  -9  -6   2    5.70    5.90
   8   6  -2   94.69   13.20
   8   6  -2  106.99   20.90
  -8  -6   2  135.59   20.40
  -8  -6   2  108.39   16.00
   7   6  -2   11.50    6.10
   7   6  -2   14.30    6.80
  -7  -6   2    4.20    4.20
  -7  -6   2   16.60    7.80
   6   6  -2   22.50    6.70
   6   6  -2   19.10    6.90
  -6  -6   2   25.20    8.70
   5   6  -2  372.26   28.10
   5   6  -2  343.57   22.80
  -5  -6   2  354.46   30.10
   4   6  -2  170.28   15.10
   4   6  -2  154.68   16.80
  -4  -6   2  182.58   20.70
   3   6  -2    0.10    3.40
   3   6  -2   -1.20    1.80
  -3  -6   2   -0.40    3.70
   2   6  -2    4.80    3.30
   2   6  -2    1.80    2.30
  -2  -6   2   -1.80    2.30
   1   6  -2   83.89    9.70
   1   6  -2   74.29    9.00
  -1  -6   2   73.09   15.60
   0   6  -2  518.75   26.00
   0   6  -2  499.65   22.80
   0  -6   2  536.75   37.90
   0  -6   2  536.05   24.50
  -1   6  -2  468.15   19.10
  -1   6  -2  529.95   26.10
   1  -6   2  480.15   20.90
   1  -6   2  487.35   37.00
  -2   6  -2  233.58   16.60
   2  -6   2  230.28   25.20
  -3   6  -2   54.09   10.10
   3  -6   2   69.79   17.10
  -4   6  -2   91.99   11.30
   4  -6   2   75.09   17.80
  -5   6  -2  465.75   27.50
   5  -6   2  428.56   38.30
  -6   6  -2  255.27   21.20
   6  -6   2  329.67   33.50
  -7   6  -2  188.08   18.60
   7  -6   2  189.88   25.60
  -8   6  -2  154.18   17.30
   8  -6   2  136.99   21.00
  -9   6  -2   81.09   15.10
   9  -6   2   87.79   21.30
 -10   6  -2   16.00    6.00
  10  -6   2   13.90    9.70
  11   5  -2   -2.40    6.20
 -11  -5   2   -6.80    6.90
 -11  -5   2   -9.30    4.70
  10   5  -2    9.00    5.80
  10   5  -2   11.10    5.30
 -10  -5   2    3.30    5.70
 -10  -5   2   -0.30    4.10
   9   5  -2  109.59   15.40
   9   5  -2  104.79   13.40
  -9  -5   2  109.09   16.20
  -9  -5   2   70.19   17.40
   8   5  -2  235.08   24.30
   8   5  -2  213.78   18.50
  -8  -5   2  233.28   27.50
  -8  -5   2  212.38   22.50
   7   5  -2   -2.60    3.20
   7   5  -2    5.30    3.70
  -7  -5   2    0.60    3.40
  -7  -5   2   -4.30    3.70
   6   5  -2  405.86   24.60
   6   5  -2  379.56   29.20
  -6  -5   2  393.46   29.80
   5   5  -2   27.40    6.30
   5   5  -2   14.50    5.90
  -5  -5   2   20.10    7.60
   4   5  -2   98.99   10.50
   4   5  -2  113.79   13.00
  -4  -5   2   86.59   12.40
   3   5  -2  288.47   20.30
   3   5  -2  295.17   18.00
  -3  -5   2  237.58   21.60
   2   5  -2  329.57   20.20
   2   5  -2  328.17   18.60
  -2  -5   2  331.67   25.50
   1   5  -2    0.00    1.40
   1   5  -2   -0.10    1.20
  -1  -5   2    1.50    1.60
  -1  -5   2   -1.40    2.00
   0   5  -2    3.80    2.30
   0   5  -2    7.40    3.00
   0  -5   2    9.70    3.20
   0  -5   2    5.30    4.30
  -1   5  -2  126.29   11.00
  -1   5  -2  117.79    7.60
   1  -5   2  122.99   16.40
   1  -5   2  117.89    8.30
  -2   5  -2   -0.50    1.90
   2  -5   2    1.00    3.30
  -3   5  -2   63.29    8.40
   3  -5   2   80.69   17.60
  -4   5  -2    2.80    2.80
   4  -5   2   -0.10    3.40
  -5   5  -2   66.39    9.40
   5  -5   2   66.89   16.00
  -6   5  -2   99.69   12.20
   6  -5   2  126.09   18.90
  -7   5  -2    9.80    2.50
  -7   5  -2   15.10    5.70
   7  -5   2   12.00    7.90
  -8   5  -2   53.19    6.00
  -8   5  -2   43.20    7.00
  -8   5  -2   44.20   10.40
   8  -5   2   23.50   11.30
  -9   5  -2    4.30    2.90
  -9   5  -2    1.90    3.10
   9  -5   2   -1.20    6.90
 -10   5  -2    2.30    3.20
 -10   5  -2   12.20    3.70
  10  -5   2   -1.90    4.90
 -11   5  -2   14.20    4.30
  11  -5   2  -11.50    6.10
  11   4  -2   99.09   15.80
  11   4  -2   83.99   16.00
 -11  -4   2   97.79   19.00
  10   4  -2   45.00   10.70
  10   4  -2   39.30   10.20
 -10  -4   2   45.30   11.60
 -10  -4   2   56.69   16.30
   9   4  -2   75.09   13.10
   9   4  -2   75.59   17.00
  -9  -4   2  112.19   22.70
  -9  -4   2   78.69   16.20
   8   4  -2  486.55   29.00
   8   4  -2  452.25   34.20
  -8  -4   2  504.15   34.30
  -8  -4   2  496.85   39.30
   7   4  -2  509.65   28.30
   7   4  -2  516.15   34.20
  -7  -4   2  509.55   33.30
  -7  -4   2  507.35   38.20
   6   4  -2  105.49   14.10
   6   4  -2  101.19   11.10
  -6  -4   2  116.69   14.10
   5   4  -2   35.90    9.40
   5   4  -2   51.39    7.40
  -5  -4   2   43.90   10.20
   4   4  -2  134.69   13.90
   4   4  -2  134.49   11.60
  -4  -4   2  136.39   14.40
   3   4  -2  127.39   12.40
   3   4  -2  121.09   10.50
  -3  -4   2  129.09   13.70
   2   4  -2    7.40    3.00
   2   4  -2    5.50    2.30
  -2  -4   2    7.10    3.40
  -2  -4   2    6.00    4.00
   1   4  -2 1617.84   48.50
   1   4  -2 1575.94   47.60
  -1  -4   2 1622.54   59.09
  -1  -4   2 1572.94   48.30
   0   4  -2   90.39    8.20
   0   4  -2  100.99    7.50
   0  -4   2   95.19   12.40
   0  -4   2   96.09    7.60
  -1   4  -2    6.30    2.50
  -1   4  -2    9.30    2.00
   1  -4   2    9.20    2.20
   1  -4   2    7.60    4.10
  -2   4  -2 2099.69   60.29
   2  -4   2 2094.09   76.59
  -3   4  -2  572.34   25.80
   3  -4   2  608.74   36.70
  -4   4  -2 5446.85  139.39
   4  -4   2 5625.94  162.58
  -5   4  -2  297.47   19.10
  -5   4  -2  308.47   12.40
  -5   4  -2  303.17   12.50
   5  -4   2  311.97   27.20
  -6   4  -2    1.80    1.50
  -6   4  -2    0.30    2.50
  -6   4  -2    0.00    2.10
   6  -4   2   -0.20    3.10
  -7   4  -2  213.28   13.70
  -7   4  -2  204.78   13.10
  -7   4  -2  206.48   17.60
   7  -4   2  205.58   23.80
  -8   4  -2   73.79   11.00
  -8   4  -2   78.39    9.10
   8  -4   2  106.79   21.30
  -9   4  -2    5.50    4.00
  -9   4  -2    2.00    3.50
   9  -4   2   11.90    5.90
 -10   4  -2   85.99   10.80
 -10   4  -2  113.19   13.00
  10  -4   2   97.59   15.40
 -11   4  -2   48.00   11.70
 -11   4  -2   41.10   10.80
  11  -4   2   76.99   17.60
  12   3  -2    4.00    7.70
  12   3  -2    9.30    7.00
 -12  -3   2    1.60    5.20
 -12  -3   2   16.60   12.70
  11   3  -2   17.20    6.70
  11   3  -2   12.10    6.90
 -11  -3   2   25.60    7.70
 -11  -3   2   12.10    7.40
  10   3  -2   30.60    8.20
  10   3  -2   23.90    8.30
 -10  -3   2   18.60    7.70
 -10  -3   2   16.30    8.10
   9   3  -2   46.00   10.10
   9   3  -2   41.90   11.50
  -9  -3   2   56.79   14.80
  -9  -3   2   55.29   12.90
   8   3  -2  103.59   12.50
   8   3  -2   94.79   14.20
  -8  -3   2   91.39   18.20
  -8  -3   2  107.99   14.70
   7   3  -2  374.76   23.20
   7   3  -2  337.27   26.30
  -7  -3   2  347.87   25.00
  -7  -3   2  342.87   29.40
   6   3  -2  139.49   15.60
   6   3  -2  160.88   13.80
  -6  -3   2  164.18   15.60
  -6  -3   2  175.38   19.70
   5   3  -2   61.59    7.80
   5   3  -2   77.49   10.60
  -5  -3   2   67.09    9.50
   4   3  -2  384.56   23.40
   4   3  -2  388.56   19.80
  -4  -3   2  398.36   23.00
   3   3  -2  146.49   10.60
   3   3  -2  142.49   12.10
   3   3  -2  138.59   12.20
  -3  -3   2  135.59    9.70
  -3  -3   2  145.09   12.70
   2   3  -2    3.80    1.70
   2   3  -2   13.90    3.60
   2   3  -2    6.20    2.00
  -2  -3   2    6.70    2.40
  -2  -3   2   11.10    4.10
  -2  -3   2    9.80    2.50
   1   3  -2    0.00    1.40
   1   3  -2    1.90    1.20
   1   3  -2    0.90    0.90
  -1  -3   2    9.00    2.70
  -1  -3   2    0.50    1.20
  -1  -3   2   -1.60    0.80
   0   3  -2    2.00    1.20
   0   3  -2    5.80    2.20
   0   3  -2    3.10    1.30
   0  -3   2    1.50    0.90
   0  -3   2    1.00    0.90
   0  -3   2    3.90    2.40
  -1   3  -2   67.69    3.70
  -1   3  -2   67.29    8.70
  -1   3  -2   70.19    6.30
   1  -3   2   71.19    4.10
   1  -3   2   65.89    6.10
   1  -3   2   72.29    9.60
  -2   3  -2 1041.40   43.60
  -2   3  -2  993.20   33.00
   2  -3   2 1007.30   33.40
  -3   3  -2  167.98   11.60
   3  -3   2  203.18   18.50
  -4   3  -2 1836.22   46.50
  -4   3  -2 1764.62   46.10
  -4   3  -2 1763.02   54.49
   4  -3   2 1828.82   68.89
  -5   3  -2   11.70    2.90
  -5   3  -2    8.80    2.80
  -5   3  -2    9.80    3.80
   5  -3   2   10.70    6.30
  -6   3  -2    2.60    2.40
  -6   3  -2    3.50    1.80
  -6   3  -2    3.70    3.50
   6  -3   2    2.40    3.20
  -7   3  -2   36.00    7.30
  -7   3  -2   31.70    7.50
   7  -3   2   56.89   13.90
  -8   3  -2  444.26   27.20
  -8   3  -2  432.66   25.00
   8  -3   2  473.55   35.60
  -9   3  -2   40.50    9.60
  -9   3  -2   43.50   10.00
   9  -3   2   37.00   10.00
 -10   3  -2   56.19   12.20
 -10   3  -2   62.19    9.60
  10  -3   2   65.79   15.50
 -11   3  -2   21.50    6.10
 -11   3  -2   21.30    6.10
 -11   3  -2   16.60    6.50
  11  -3   2   25.20    9.30
 -12   3  -2   11.70    5.80
 -12   3  -2    7.10    5.10
 -12   3  -2   13.30    7.20
  12   2  -2    1.30    4.60
  12   2  -2   14.20    5.50
 -12  -2   2    8.00    6.60
 -12  -2   2   10.90    5.30
  11   2  -2   33.30   10.90
  11   2  -2   51.49   10.50
 -11  -2   2   31.90    9.80
 -11  -2   2   30.60    8.10
  10   2  -2   98.89   15.90
  10   2  -2  143.29   15.60
 -10  -2   2  115.99   18.20
 -10  -2   2  148.69   18.40
   9   2  -2  217.48   19.30
   9   2  -2  255.37   23.20
  -9  -2   2  216.48   21.10
  -9  -2   2  234.18   24.80
   8   2  -2    4.30    2.70
   8   2  -2    5.30    3.40
  -8  -2   2    3.00    3.00
  -8  -2   2    1.10    4.50
   7   2  -2   75.69    9.70
   7   2  -2   59.99   13.10
  -7  -2   2   73.59    9.90
  -7  -2   2   65.59   14.80
   6   2  -2   11.90    4.40
   6   2  -2   15.70    4.90
  -6  -2   2    9.00    3.70
  -6  -2   2    7.80    4.00
   5   2  -2  728.43   29.80
   5   2  -2  683.33   33.30
  -5  -2   2  730.83   32.00
  -5  -2   2  718.83   37.50
   4   2  -2  454.65   24.20
   4   2  -2  401.36   19.40
   4   2  -2  419.96   21.30
  -4  -2   2  426.46   21.60
  -4  -2   2  420.06   19.10
  -4  -2   2  419.36   21.70
   3   2  -2   17.10    4.70
   3   2  -2   15.30    3.60
   3   2  -2   26.50    3.20
  -3  -2   2   19.80    3.80
  -3  -2   2   21.00    4.90
  -3  -2   2   24.60    5.30
   2   2  -2 1053.19   34.40
   2   2  -2 1054.79   35.00
   2   2  -2 1037.70   32.20
  -2  -2   2 1048.20   34.90
  -2  -2   2 1094.19   35.50
  -2  -2   2 1088.09   31.80
   1   2  -2  361.36   15.20
   1   2  -2  369.66   16.80
   1   2  -2  385.56   14.70
  -1  -2   2  375.76   14.20
  -1  -2   2  363.06   15.20
  -1  -2   2  382.36   18.00
   0   2  -2 3994.50  101.19
   0   2  -2 4038.40   94.49
   0   2  -2 4137.09   92.29
   0  -2   2 3956.00  102.49
   0  -2   2 3975.80   93.89
   0  -2   2 4054.89   92.29
  -1   2  -2  730.63   22.90
  -1   2  -2  712.63   29.80
   1  -2   2  740.93   23.10
  -2   2  -2 8652.13  223.28
   2  -2   2 9588.04  212.68
   2  -2   2 9870.01  226.58
  -3   2  -2  835.22   37.40
  -3   2  -2  856.61   25.10
  -3   2  -2  864.81   29.20
  -3   2  -2  861.71   24.70
  -3   2  -2  855.91   29.60
   3  -2   2  858.31   37.80
   3  -2   2  855.31   24.30
   3  -2   2  866.11   29.80
  -4   2  -2  198.38   12.80
  -4   2  -2  191.28   10.80
  -4   2  -2  180.28   11.10
   4  -2   2  195.38   10.60
   4  -2   2  198.78   17.40
  -5   2  -2    3.30    2.20
  -5   2  -2    3.30    2.00
  -5   2  -2    4.90    2.30
   5  -2   2    2.50    3.60
   5  -2   2    4.70    2.30
  -6   2  -2   30.90    6.70
  -6   2  -2   21.40    5.90
   6  -2   2   32.20    5.20
   6  -2   2   27.20    8.20
  -7   2  -2   19.60    6.10
  -7   2  -2   10.80    4.60
   7  -2   2    8.70    6.80
   7  -2   2   14.70    4.80
  -8   2  -2  185.38   16.30
  -8   2  -2  172.08   16.50
   8  -2   2  145.39   18.50
   8  -2   2  161.68   14.30
  -9   2  -2   84.49   11.20
  -9   2  -2   55.49   13.30
  -9   2  -2   66.59   12.90
   9  -2   2   57.29    9.40
   9  -2   2   53.79   13.40
 -10   2  -2   -2.80    3.70
 -10   2  -2   -0.90    5.00
 -10   2  -2    2.90    4.30
  10  -2   2    8.40    5.80
 -11   2  -2    1.40    4.20
 -11   2  -2    2.90    5.50
  11  -2   2   -2.30    4.70
 -12   2  -2   46.40   11.10
 -12   2  -2   80.69   12.20
 -12   2  -2   57.19   14.90
  12  -2   2   75.69   18.20
  12   1  -2  162.48   19.50
 -12  -1   2  178.28   23.20
 -12  -1   2  151.38   18.50
 -12  -1   2  188.48   18.90
  11   1  -2  155.68   18.60
  11   1  -2  164.78   20.50
 -11  -1   2  199.38   21.60
 -11  -1   2  164.48   19.40
 -11  -1   2  188.28   22.70
  10   1  -2  495.35   34.90
  10   1  -2  475.45   30.90
 -10  -1   2  524.25   34.30
 -10  -1   2  463.05   36.50
   9   1  -2  101.89   12.80
   9   1  -2  106.29   15.00
  -9  -1   2  109.69   14.30
  -9  -1   2  104.39   16.60
   8   1  -2   98.19   13.60
   8   1  -2   64.59   11.40
  -8  -1   2   69.19   10.80
  -8  -1   2   81.69   15.50
   7   1  -2  109.29   11.90
   7   1  -2   97.49   12.50
  -7  -1   2   80.39   13.10
  -7  -1   2   95.29   11.90
   6   1  -2  161.18   15.20
   6   1  -2  173.78   14.00
  -6  -1   2  182.28   18.00
  -6  -1   2  180.08   14.40
   5   1  -2  436.06   24.20
   5   1  -2  408.36   21.00
  -5  -1   2  421.86   23.30
  -5  -1   2  416.36   25.80
  -5  -1   2  435.96   22.20
   4   1  -2  370.96   18.00
   4   1  -2  337.37   18.00
   4   1  -2  375.76   20.30
  -4  -1   2  331.87   18.40
  -4  -1   2  383.96   17.80
  -4  -1   2  397.06   22.70
  -4  -1   2  388.66   18.80
   3   1  -2  817.32   27.10
   3   1  -2  762.12   29.00
   3   1  -2  810.72   27.10
  -3  -1   2  796.52   27.10
  -3  -1   2  791.62   26.50
  -3  -1   2  792.42   29.50
  -3  -1   2  750.62   31.20
  -3  -1   2  805.92   27.80
   2   1  -2 4725.93  110.79
   2   1  -2 4748.43  110.59
   2   1  -2 4557.74  112.99
  -2  -1   2 4679.13  113.39
  -2  -1   2 4777.02  110.79
  -2  -1   2 4847.92  110.69
  -2  -1   2 4851.51  116.39
   1   1  -2 3208.88   74.69
   1   1  -2 3124.49   74.09
   1   1  -2 3092.29   74.99
  -1  -1   2 3087.09   76.49
  -1  -1   2 3101.79   75.19
  -1  -1   2 3247.28   75.19
  -1  -1   2 3228.48   73.89
   0   1  -2    0.00    0.60
   0   1  -2    1.60    0.60
   0  -1   2    0.00    0.50
   0  -1   2    2.10    0.70
   0  -1   2    0.70    0.50
  -1   1  -2 3553.64   82.19
  -1   1  -2 3629.64   90.09
  -1   1  -2 3667.63   79.69
   1  -1   2 3575.64   82.19
   1  -1   2 3498.15   89.99
  -2   1  -2 7005.60  165.58
  -2   1  -2 6843.12  155.38
  -2   1  -2 6899.91  153.38
   2  -1   2 6734.83  164.78
   2  -1   2 6988.40  153.48
   2  -1   2 6709.93  155.48
  -3   1  -2  247.88   12.20
  -3   1  -2  256.57   12.10
  -3   1  -2  245.38   16.80
  -3   1  -2  245.68   12.20
   3  -1   2  248.68   11.90
   3  -1   2  246.58   12.10
   3  -1   2  239.08   12.40
   3  -1   2  261.57   16.90
  -4   1  -2  695.03   26.20
  -4   1  -2  696.43   33.50
  -4   1  -2  721.03   26.70
  -4   1  -2  722.73   26.40
   4  -1   2  692.53   25.80
   4  -1   2  681.23   32.40
   4  -1   2  743.53   26.80
  -5   1  -2  265.57   15.90
  -5   1  -2  278.07   16.70
   5  -1   2  294.57   17.00
   5  -1   2  305.17   16.60
   5  -1   2  288.37   21.30
  -6   1  -2  102.19   11.90
  -6   1  -2  100.89   10.20
   6  -1   2  101.99   13.30
   6  -1   2  104.39   10.10
   6  -1   2   96.69   10.40
  -7   1  -2   42.90    9.50
  -7   1  -2   55.49    9.80
   7  -1   2   48.80    6.70
   7  -1   2   41.70   11.10
   7  -1   2   40.70    8.40
  -8   1  -2    0.50    1.80
  -8   1  -2   -1.40    2.60
  -8   1  -2   -3.10    2.10
   8  -1   2   -3.60    2.30
   8  -1   2   -3.90    2.00
   8  -1   2    3.10    3.10
  -9   1  -2   24.10    8.80
  -9   1  -2   24.10    9.40
  -9   1  -2   21.40    6.80
   9  -1   2   26.50    9.50
   9  -1   2   16.40    5.80
   9  -1   2   25.80    8.40
 -10   1  -2   -7.20    3.30
 -10   1  -2   -3.50    3.40
 -10   1  -2   -6.30    3.00
  10  -1   2    0.70    4.00
  10  -1   2    6.90    8.00
  10  -1   2   -3.00    2.70
 -11   1  -2    3.40    4.10
 -11   1  -2   14.40    7.10
 -11   1  -2    5.50    6.10
  11  -1   2    6.20    6.00
  11  -1   2    4.40    4.70
  11  -1   2   11.10    6.60
 -12   1  -2   11.00    6.90
 -12   1  -2   12.90    8.30
 -12   1  -2   24.50    9.20
  12  -1   2   25.70    9.20
  12   0  -2   16.70    6.90
 -12   0   2   13.90    7.70
 -12   0   2   11.20    5.50
 -12   0   2   18.90    5.20
  11   0  -2   -6.50    3.30
 -11   0   2   -4.00    4.70
 -11   0   2   -0.40    2.90
 -11   0   2   -6.90    4.00
  10   0  -2  498.85   33.90
  10   0  -2  500.35   31.90
 -10   0   2  471.85   32.20
 -10   0   2  489.25   32.80
 -10   0   2  461.35   34.90
   9   0  -2   -2.20    1.90
  -9   0   2    2.30    3.50
  -9   0   2   -0.60    2.00
  -9   0   2   -4.30    3.30
   8   0  -2   60.59   12.40
   8   0  -2   57.39   12.00
   8   0  -2   68.69   10.10
  -8   0   2   71.99   10.50
  -8   0   2   50.09   11.60
   7   0  -2    2.40    2.80
   7   0  -2    0.50    1.80
   7   0  -2   -0.20    2.50
  -7   0   2   -2.40    1.70
   6   0  -2  310.37   19.70
   6   0  -2  355.36   22.00
   6   0  -2  346.77   21.70
  -6   0   2  356.46   21.00
  -6   0   2  336.97   23.20
   5   0  -2    4.30    2.30
   5   0  -2    1.50    1.80
   5   0  -2    1.10    0.90
  -5   0   2    0.90    1.60
  -5   0   2   -0.80    1.60
  -5   0   2    0.20    1.60
   4   0  -2   20.20    4.70
   4   0  -2   19.40    4.80
   4   0  -2   24.60    5.00
  -4   0   2   15.10    4.50
  -4   0   2   19.70    4.90
  -4   0   2   22.80    4.70
  -4   0   2   22.30    5.00
  -4   0   2   19.40    4.50
   3   0  -2   -0.50    0.80
   3   0  -2    0.80    1.00
   3   0  -2    0.60    1.10
  -3   0   2   -0.10    0.80
  -3   0   2    0.30    1.00
  -3   0   2   -0.60    0.70
  -3   0   2    1.00    0.60
  -3   0   2    0.10    1.20
   2   0  -2  620.34   18.80
   2   0  -2  594.64   20.40
   2   0  -2  578.54   19.90
  -2   0   2  592.44   20.50
  -2   0   2  605.04   21.50
  -2   0   2  555.64   17.80
  -2   0   2  608.04   20.00
  -2   0   2  624.74   19.20
   1   0  -2    0.30    0.40
   1   0  -2   -0.30    0.30
  -1   0   2    0.10    0.40
  -1   0   2   -0.10    0.20
  -1   0   2    0.00    0.10
  -1   0   2   -0.30    0.30
  -1   0  -2    0.10    0.70
  -1   0  -2   -0.10    0.20
  -1   0  -2    0.00    0.20
  -1   0  -2    0.50    0.60
   1   0   2    0.10    0.30
   1   0   2   -0.30    0.30
   1   0   2    0.20    0.30
  -2   0  -2 1407.26   34.90
  -2   0  -2 1340.17   41.30
  -2   0  -2 1371.46   34.60
  -2   0  -2 1354.36   37.70
   2   0   2 1365.06   41.30
   2   0   2 1346.67   34.40
   2   0   2 1374.26   37.90
  -3   0  -2   -1.20    1.00
  -3   0  -2    0.90    0.90
  -3   0  -2    0.40    0.90
  -3   0  -2   -1.10    0.70
   3   0   2   -0.20    0.80
   3   0   2    1.50    1.00
   3   0   2    0.80    1.10
  -4   0  -2  537.75   21.20
  -4   0  -2  611.04   27.10
  -4   0  -2  586.64   22.30
  -4   0  -2  586.14   24.80
  -4   0  -2  558.54   28.20
   4   0   2  497.15   23.60
   4   0   2  579.14   21.70
   4   0   2  593.14   28.10
  -5   0  -2   -1.40    1.00
  -5   0  -2    1.60    1.30
   5   0   2   -0.40    1.60
   5   0   2    3.50    2.20
   5   0   2    3.00    2.00
  -6   0  -2  350.56   23.40
  -6   0  -2  391.16   20.60
   6   0   2  335.47   23.90
   6   0   2  332.17   18.50
   6   0   2  337.37   21.80
  -7   0  -2    1.40    2.20
  -7   0  -2   -1.30    2.30
   7   0   2    0.00    2.30
   7   0   2    0.90    2.60
  -8   0  -2    4.00    3.60
  -8   0  -2    4.80    3.60
  -8   0  -2    1.10    2.70
   8   0   2   -1.00    3.30
   8   0   2    2.50    2.80
  -9   0  -2    7.20    2.40
  -9   0  -2   -0.90    3.50
   9   0   2   -1.50    3.30
   9   0   2    2.00    3.10
   9   0   2   -0.30    3.40
 -10   0  -2   -6.30    3.80
 -10   0  -2   -4.60    2.40
 -10   0  -2    3.30    4.20
  10   0   2    3.30    3.80
  10   0   2   -3.00    4.10
  10   0   2   -1.90    3.20
 -11   0  -2   -0.10    2.70
 -11   0  -2   -1.00    4.80
 -11   0  -2   -0.80    3.10
  11   0   2    8.30    4.10
  11   0   2    2.90    3.50
 -12   0  -2  676.43   39.10
 -12   0  -2  639.34   43.90
 -12   0  -2  658.13   45.50
  12   0   2  646.74   37.40
  12   0   2  639.64   42.60
  12  -1  -2  132.49   17.20
 -12   1   2  170.58   19.80
 -12   1   2  181.58   19.30
 -12   1   2  159.18   19.50
  11  -1  -2  175.58   20.40
  11  -1  -2  173.08   19.20
 -11   1   2  148.49   18.90
 -11   1   2  172.48   19.50
 -11   1   2  179.98   20.80
  10  -1  -2  456.45   30.30
  10  -1  -2  472.65   32.70
 -10   1   2  489.25   31.90
 -10   1   2  454.45   33.50
 -10   1   2  450.35   31.10
   9  -1  -2  134.19   15.30
   9  -1  -2  103.69   13.20
  -9   1   2   96.39   13.60
  -9   1   2   89.79   13.80
  -9   1   2   93.39   12.80
   8  -1  -2   61.49   11.10
   8  -1  -2   69.99   11.20
  -8   1   2   66.49   10.60
  -8   1   2   72.09   12.80
  -8   1   2   82.79   11.40
   7  -1  -2  116.69   12.30
   7  -1  -2  103.89   11.80
   7  -1  -2  101.39   12.70
  -7   1   2   93.19   11.40
  -7   1   2  108.19   12.60
  -7   1   2  103.59   12.40
   6  -1  -2  188.58   14.90
   6  -1  -2  175.18   15.40
   6  -1  -2  185.98   14.60
  -6   1   2  192.78   15.80
  -6   1   2  177.68   15.40
   5  -1  -2  429.06   22.00
   5  -1  -2  414.96   21.10
   5  -1  -2  439.06   23.70
  -5   1   2  426.46   22.90
  -5   1   2  453.45   23.30
  -5   1   2  398.56   23.90
   4  -1  -2  378.56   19.70
   4  -1  -2  375.86   18.80
  -4   1   2  367.66   18.10
  -4   1   2  369.36   19.00
  -4   1   2  371.26   19.60
  -4   1   2  369.66   20.40
   3  -1  -2  786.62   27.70
   3  -1  -2  800.52   28.80
   3  -1  -2  796.62   28.30
  -3   1   2  803.12   30.00
  -3   1   2  803.22   27.70
  -3   1   2  802.92   26.80
   2  -1  -2 4704.93  112.69
   2  -1  -2 4728.13  110.59
   2  -1  -2 4730.53  111.19
  -2   1   2 4784.72  112.09
  -2   1   2 4729.23  113.09
  -2   1   2 4649.94  111.19
  -2   1   2 4788.92  110.49
   1  -1  -2 3208.78   72.49
   1  -1  -2 3040.10   72.79
   1  -1  -2 2855.61   73.79
   1  -1  -2 2867.31   72.89
  -1   1   2 3171.38   73.09
  -1   1   2 3174.98   73.39
  -1   1   2 3196.68   72.79
  -1   1   2 3263.87   73.99
   0  -1  -2    1.40    0.60
   0  -1  -2    2.00    0.80
   0  -1  -2    1.00    0.30
   0   1   2    3.50    1.30
  -1  -1  -2 3532.15   83.69
  -1  -1  -2 3345.57   83.19
  -1  -1  -2 3570.84   76.69
   1   1   2 3257.87   76.69
   1   1   2 3538.25   83.29
   1   1   2 3564.94   83.79
  -2  -1  -2 7011.30  163.38
  -2  -1  -2 7019.10  153.68
  -2  -1  -2 6778.42  161.28
  -2  -1  -2 7044.40  162.08
   2   1   2 6905.31  161.58
   2   1   2 7074.39  153.98
   2   1   2 6733.33  161.38
  -3  -1  -2  254.47   10.90
  -3  -1  -2  244.28   14.80
  -3  -1  -2  241.88   14.50
  -3  -1  -2  256.17   15.80
   3   1   2  258.77   15.10
   3   1   2  275.87   16.10
   3   1   2  260.57   15.50
   3   1   2  249.78   11.00
  -4  -1  -2  734.53   25.00
  -4  -1  -2  757.02   33.30
  -4  -1  -2  780.02   36.40
  -4  -1  -2  722.23   31.10
   4   1   2  731.23   25.30
   4   1   2  731.03   32.00
   4   1   2  757.62   31.60
  -5  -1  -2  276.07   14.70
  -5  -1  -2  303.17   20.00
   5   1   2  288.97   15.40
   5   1   2  276.17   19.10
   5   1   2  286.27   20.00
  -6  -1  -2  103.99   12.30
   6   1   2  108.29   12.50
   6   1   2  109.09    9.60
   6   1   2  105.59   12.80
  -7  -1  -2   39.90    9.40
   7   1   2   45.80    8.40
   7   1   2   51.99   11.80
   7   1   2   35.10    8.80
  -8  -1  -2    0.50    2.40
  -8  -1  -2    1.90    2.30
   8   1   2   -1.20    2.30
   8   1   2   -0.60    2.50
  -9  -1  -2   24.00    7.50
  -9  -1  -2   24.40    7.40
  -9  -1  -2   26.80    7.80
   9   1   2   23.20    9.00
   9   1   2   22.60    6.00
 -10  -1  -2    6.50    4.90
 -10  -1  -2   -6.00    4.70
 -10  -1  -2    1.50    4.00
  10   1   2    2.60    3.50
  10   1   2    1.70    3.10
 -11  -1  -2   19.50    4.70
 -11  -1  -2    0.40    4.00
 -11  -1  -2    9.20    4.50
  11   1   2    7.20    5.20
  11   1   2    1.80    2.60
 -12  -1  -2   12.40    6.40
 -12  -1  -2    6.10   11.30
 -12  -1  -2   23.60   10.80
  12   1   2   36.60    8.40
  12   1   2   28.90    8.70
  12  -2  -2    6.90    6.40
  12  -2  -2   -1.30    3.60
 -12   2   2   11.80    4.80
 -12   2   2    7.80    6.00
  11  -2  -2   38.40   10.10
  11  -2  -2   49.60   13.10
 -11   2   2   39.30   12.10
 -11   2   2   33.80    8.60
 -11   2   2   43.10   10.70
  10  -2  -2  100.09   13.60
  10  -2  -2  144.09   18.10
 -10   2   2  134.19   16.60
 -10   2   2  130.89   16.50
 -10   2   2  126.29   16.60
   9  -2  -2  221.98   20.40
   9  -2  -2  230.78   22.10
  -9   2   2  189.78   19.30
  -9   2   2  243.48   21.40
  -9   2   2  229.78   21.60
   8  -2  -2    2.60    3.30
   8  -2  -2    4.60    3.90
  -8   2   2    1.90    3.10
  -8   2   2   -0.50    3.50
   7  -2  -2   60.69   12.50
   7  -2  -2   63.59    9.10
  -7   2   2   64.69    8.80
  -7   2   2   53.59    9.80
   6  -2  -2    4.10    3.40
   6  -2  -2    5.00    3.50
  -6   2   2    9.30    4.10
  -6   2   2    4.10    3.60
   5  -2  -2  698.13   33.30
   5  -2  -2  662.33   29.80
  -5   2   2  725.83   29.20
  -5   2   2  733.43   31.00
  -5   2   2  640.94   33.70
  -5   2   2  688.33   28.00
   4  -2  -2  441.56   20.70
   4  -2  -2  452.85   21.70
   4  -2  -2  412.16   23.80
  -4   2   2  443.86   21.60
  -4   2   2  428.56   18.90
  -4   2   2  438.06   24.70
  -4   2   2  447.16   19.80
   3  -2  -2   20.10    4.60
   3  -2  -2   20.00    5.20
   3  -2  -2   18.40    3.70
  -3   2   2   19.60    4.30
  -3   2   2   17.60    3.50
  -3   2   2   21.80    5.80
  -3   2   2   16.30    3.50
  -3   2   2   17.60    4.20
   2  -2  -2  934.01   32.40
   2  -2  -2 1096.19   30.10
   2  -2  -2 1080.09   33.10
   2  -2  -2 1099.99   38.00
  -2   2   2 1073.99   33.00
  -2   2   2 1102.39   30.60
  -2   2   2 1041.00   36.30
  -2   2   2  962.50   32.20
   1  -2  -2  350.96   14.60
   1  -2  -2  385.66   18.20
   1  -2  -2  386.96   14.40
  -1   2   2  371.16   17.10
  -1   2   2  379.06   14.90
  -1   2   2  371.56   14.50
  -1   2   2  374.06   14.80
   0  -2  -2 4118.29   97.59
   0  -2  -2 3898.61   93.29
   0  -2  -2 4053.49   99.89
   0   2   2 4108.19   99.09
   0   2   2 4035.10   93.39
   0   2   2 4115.39   97.09
  -1  -2  -2  716.33   20.30
  -1  -2  -2  728.23   26.70
  -1  -2  -2  713.83   25.50
   1   2   2  743.23   26.20
   1   2   2  721.03   20.50
   1   2   2  709.63   25.20
  -2  -2  -2 8517.55  212.78
  -2  -2  -2 9999.00  215.68
   2   2   2 9093.79  213.88
  -3  -2  -2  819.22   25.10
  -3  -2  -2  823.52   32.70
  -3  -2  -2  843.22   33.50
  -3  -2  -2  878.61   33.40
   3   2   2  847.62   32.90
   3   2   2  825.52   25.80
   3   2   2  865.61   33.40
  -4  -2  -2  176.98   14.50
  -4  -2  -2  202.48   10.80
   4   2   2  182.18   14.80
   4   2   2  187.38   10.80
  -5  -2  -2    2.10    2.50
  -5  -2  -2    3.10    1.90
   5   2   2    3.50    2.10
   5   2   2    5.80    2.10
  -6  -2  -2   23.50    7.10
   6   2   2   24.50    5.20
   6   2   2   18.90    6.50
  -7  -2  -2    8.50    4.70
   7   2   2   13.30    6.40
   7   2   2   12.40    4.40
  -8  -2  -2  176.88   19.10
   8   2   2  198.88   20.30
   8   2   2  176.48   14.90
  -9  -2  -2   83.09   12.70
  -9  -2  -2   67.49   16.70
   9   2   2   59.29    8.60
   9   2   2   68.69   14.10
 -10  -2  -2   -3.10    3.10
 -10  -2  -2    5.10    3.50
 -10  -2  -2    3.50    4.90
  10   2   2    6.60    5.10
  10   2   2    5.00    4.50
 -11  -2  -2   -1.20    3.60
 -11  -2  -2   -2.60    3.70
 -11  -2  -2   -5.60    4.10
  11   2   2    5.80    4.40
  11   2   2   -7.30    4.50
 -12  -2  -2   53.79   14.20
 -12  -2  -2   36.50   10.10
 -12  -2  -2   54.49   14.40
  12   2   2   69.09   16.00
  12   2   2   65.19   12.40
  12  -3  -2   10.20    6.60
 -12   3   2   -3.80    4.70
 -12   3   2   20.20    7.60
 -12   3   2   27.90    7.90
  11  -3  -2   21.40    6.40
 -11   3   2   15.30    7.10
 -11   3   2    7.60    5.20
 -11   3   2   16.10    7.20
  10  -3  -2   24.60    6.20
 -10   3   2   20.40    8.10
 -10   3   2   20.70    6.50
 -10   3   2   19.90    8.20
   9  -3  -2   53.09   13.00
   9  -3  -2   58.29   11.90
  -9   3   2   43.50   10.20
  -9   3   2   45.00   10.30
   8  -3  -2  121.29   14.40
   8  -3  -2  115.39   16.20
  -8   3   2  122.99   14.80
  -8   3   2  118.39   13.30
   7  -3  -2  378.36   28.20
   7  -3  -2  356.06   23.90
  -7   3   2  348.27   23.90
  -7   3   2  332.97   20.80
   6  -3  -2  155.48   14.60
   6  -3  -2  163.68   17.50
  -6   3   2  171.88   13.40
  -6   3   2  160.68   14.90
   5  -3  -2   80.29   11.70
   5  -3  -2   81.29    9.50
  -5   3   2   62.89    8.50
  -5   3   2   66.79    7.40
  -5   3   2   76.29    7.60
   4  -3  -2  413.66   18.60
   4  -3  -2  390.86   26.00
  -4   3   2  404.86   17.90
  -4   3   2  410.56   17.50
  -4   3   2  416.46   21.70
   3  -3  -2  147.29   14.40
   3  -3  -2  136.39    8.70
  -3   3   2  175.78   14.70
  -3   3   2  134.59    8.80
  -3   3   2  139.39   10.80
   2  -3  -2   10.10    2.70
   2  -3  -2    7.20    2.80
   2  -3  -2    4.50    3.10
  -2   3   2   14.80    3.70
  -2   3   2   11.10    3.50
  -2   3   2   10.00    3.00
  -2   3   2   11.90    3.20
   1  -3  -2   -2.60    1.50
   1  -3  -2    0.20    1.10
   1  -3  -2   -0.10    1.20
  -1   3   2   -0.10    1.50
  -1   3   2    1.30    1.00
  -1   3   2   -1.30    0.90
   0  -3  -2    2.50    1.10
   0  -3  -2    5.90    3.10
   0  -3  -2    5.40    1.40
   0   3   2    1.10    1.40
   0   3   2    2.90    1.50
   0   3   2    1.90    1.40
  -1  -3  -2   67.69    8.00
  -1  -3  -2   68.69    7.30
  -1  -3  -2   71.69    5.50
   1   3   2   72.59    7.90
   1   3   2   68.39    7.10
   1   3   2   66.39    5.40
  -2  -3  -2  980.50   38.50
  -2  -3  -2 1028.00   29.80
  -2  -3  -2 1045.40   37.90
   2   3   2 1065.99   38.00
   2   3   2 1053.59   30.80
   2   3   2 1025.90   38.10
  -3  -3  -2  174.08    9.50
  -3  -3  -2  178.88   14.70
   3   3   2  178.88   10.20
   3   3   2  170.18   14.10
  -4  -3  -2 1701.23   47.40
  -4  -3  -2 1710.23   59.49
   4   3   2 1738.83   49.30
   4   3   2 1709.23   59.59
  -5  -3  -2    6.80    2.50
  -5  -3  -2    9.80    4.70
   5   3   2    9.60    4.20
   5   3   2    5.70    2.40
  -6  -3  -2    2.10    3.10
   6   3   2    4.00    3.00
   6   3   2    4.60    2.60
  -7  -3  -2   38.40    9.40
   7   3   2   42.30   10.90
   7   3   2   45.30    8.30
  -8  -3  -2  433.46   31.50
   8   3   2  436.06   32.50
   8   3   2  476.75   25.90
  -9  -3  -2   23.90    8.00
   9   3   2   30.30   10.70
   9   3   2   31.30    8.60
 -10  -3  -2   43.80   11.60
 -10  -3  -2   51.19   15.40
  10   3   2   62.49   14.10
  10   3   2   56.99   11.40
 -11  -3  -2    6.60    6.70
 -11  -3  -2   27.30   10.40
  11   3   2   18.10    7.10
  11   3   2   11.10    5.00
 -12  -3  -2    9.40    4.80
 -12  -3  -2    7.20    6.20
 -12  -3  -2    7.10   10.60
  12   3   2   11.10    5.60
  12   3   2    2.80    7.60
  11  -4  -2  106.59   14.70
 -11   4   2   80.29   16.60
 -11   4   2   66.79   13.70
  10  -4  -2   48.60   11.20
 -10   4   2   35.90    9.00
 -10   4   2   49.00    7.10
   9  -4  -2   84.49   17.30
  -9   4   2   88.09   11.60
  -9   4   2  100.29   13.50
   8  -4  -2  444.06   34.40
  -8   4   2  477.75   26.00
  -8   4   2  518.85   32.10
   7  -4  -2  474.45   34.00
  -7   4   2  479.05   29.20
  -7   4   2  499.95   24.90
   6  -4  -2  124.89   16.40
  -6   4   2  127.99   10.20
  -6   4   2  106.69   10.00
  -6   4   2  118.99   13.10
   5  -4  -2   52.09   12.80
  -5   4   2   48.90    6.20
  -5   4   2   49.90    9.30
  -5   4   2   49.70    5.80
   4  -4  -2  132.19   15.20
   4  -4  -2  116.49    8.80
  -4   4   2  133.89    8.70
  -4   4   2  137.79   12.50
  -4   4   2  124.29    9.20
   3  -4  -2  127.89    8.30
   3  -4  -2  114.49   14.50
  -3   4   2  133.29   11.20
  -3   4   2  135.99    9.50
   2  -4  -2    7.50    2.70
   2  -4  -2    2.30    2.90
  -2   4   2    0.40    1.70
  -2   4   2    5.90    2.60
   1  -4  -2 1610.24   59.49
   1  -4  -2 1604.24   47.70
  -1   4   2 1573.34   47.60
  -1   4   2 1672.03   47.10
   0  -4  -2   82.09    8.40
   0  -4  -2   91.59    7.70
   0  -4  -2   94.69   11.30
   0   4   2   84.39    7.90
   0   4   2   81.89    7.30
  -1  -4  -2    9.10    2.30
  -1  -4  -2    6.10    3.40
  -1  -4  -2    6.90    3.60
   1   4   2    9.10    2.90
   1   4   2    9.50    3.20
  -2  -4  -2 2113.19   70.19
  -2  -4  -2 2136.79   57.19
   2   4   2 2204.18   58.69
   2   4   2 2146.99   66.19
  -3  -4  -2  541.15   30.10
  -3  -4  -2  538.75   21.10
   3   4   2  567.84   22.50
   3   4   2  582.44   29.40
  -4  -4  -2 5864.91  155.18
  -4  -4  -2 5595.94  143.29
   4   4   2 5663.03  152.08
   4   4   2 5625.94  138.09
  -5  -4  -2  332.67   24.70
   5   4   2  302.67   23.50
   5   4   2  286.07   16.70
  -6  -4  -2    2.50    2.90
   6   4   2    0.80    1.70
  -7  -4  -2  236.98   22.70
   7   4   2  201.78   15.40
   7   4   2  238.08   23.20
  -8  -4  -2  103.29   14.50
   8   4   2   82.79   10.40
   8   4   2   67.49   14.70
  -9  -4  -2    9.60    4.80
   9   4   2   -6.10    3.10
   9   4   2    9.60    5.40
 -10  -4  -2   93.49   15.00
 -10  -4  -2  105.19   24.40
  10   4   2  101.59   16.50
  10   4   2   88.59   12.60
 -11  -4  -2   65.79   14.70
 -11  -4  -2   51.39   15.80
  11   4   2   61.49   14.50
  11   4   2   70.59   13.70
  11  -5  -2   -0.50    6.90
 -11   5   2   -4.40    3.50
  10  -5  -2    1.10    7.70
 -10   5   2   -2.00    4.30
   9  -5  -2   93.99   21.00
  -9   5   2   95.49   10.90
  -9   5   2   98.09   14.70
   8  -5  -2  238.88   24.80
  -8   5   2  251.57   17.20
  -8   5   2  244.28   22.30
   7  -5  -2    5.00    4.90
  -7   5   2    6.30    3.30
  -7   5   2    3.00    2.10
  -7   5   2   -2.20    2.00
   6  -5  -2  399.36   33.40
  -6   5   2  419.56   20.50
  -6   5   2  458.35   27.50
  -6   5   2  389.66   18.70
   5  -5  -2   23.90    9.10
   5  -5  -2   18.20    4.70
  -5   5   2   25.10    4.50
  -5   5   2   15.20    5.10
  -5   5   2   22.50    4.80
   4  -5  -2   89.79   17.90
   4  -5  -2  107.89    7.80
  -4   5   2  105.19    8.50
  -4   5   2  112.59   11.50
  -4   5   2  105.29    7.30
   3  -5  -2  251.47   12.70
   3  -5  -2  275.97   24.20
  -3   5   2  275.77   17.80
  -3   5   2  256.67   13.60
   2  -5  -2  321.07   15.40
   2  -5  -2  310.37   25.90
  -2   5   2  331.37   18.80
  -2   5   2  337.07   16.10
   1  -5  -2    1.80    2.70
   1  -5  -2    0.90    2.00
  -1   5   2   -1.20    1.20
  -1   5   2    1.60    1.40
   0  -5  -2    4.80    3.10
   0  -5  -2    2.80    2.20
   0   5   2    4.70    2.60
   0   5   2    5.70    2.40
  -1  -5  -2  118.39   14.50
   1   5   2  137.49   10.60
   1   5   2  131.09   11.80
  -2  -5  -2    0.00    1.10
   2   5   2   -1.90    1.50
   2   5   2   -0.60    1.00
  -3  -5  -2   46.70   10.10
   3   5   2   60.49    7.20
   3   5   2   55.39    8.80
  -4  -5  -2   -2.70    2.20
   4   5   2    1.40    1.70
   4   5   2   -3.00    2.50
  -5  -5  -2   75.09   12.40
   5   5   2   54.09    7.50
   5   5   2   76.09   11.70
  -6  -5  -2  143.59   17.50
   6   5   2  125.09   11.70
   6   5   2  121.99   16.40
  -7  -5  -2    8.10    5.40
   7   5   2    2.20    4.00
   7   5   2    7.50    5.00
  -8  -5  -2   38.30   10.80
   8   5   2   42.80   11.70
   8   5   2   24.80    6.60
  -9  -5  -2    2.80    5.50
   9   5   2    2.50    4.20
 -10  -5  -2    8.40    6.70
 -10  -5  -2    4.80    5.20
  10   5   2   -0.50    4.20
  10   5   2   -6.30    3.90
 -11  -5  -2    0.00    7.30
 -11  -5  -2   -4.50    8.40
  11   5   2   -3.40    7.60
  11   5   2   -4.50    4.80
  10  -6  -2   13.90   10.80
 -10   6   2   38.30   10.90
   9  -6  -2    3.30    8.00
  -9   6   2   -2.80    3.70
  -9   6   2   -1.80    3.80
   8  -6  -2  118.99   18.30
  -8   6   2  118.19   11.20
  -8   6   2   99.39   14.20
   7  -6  -2   25.40   10.70
  -7   6   2   18.20    3.60
  -7   6   2   11.20    4.20
  -7   6   2    5.30    3.90
   6  -6  -2   26.90    8.70
  -6   6   2   14.70    5.40
  -6   6   2   23.70    4.50
  -6   6   2   22.30    4.80
   5  -6  -2  311.57   30.80
  -5   6   2  346.87   14.60
  -5   6   2  333.87   23.40
  -5   6   2  370.86   16.60
   4  -6  -2  179.68   21.40
   4  -6  -2  180.68   10.20
  -4   6   2  169.78   15.60
  -4   6   2  176.98   10.70
   3  -6  -2    3.90    1.80
   3  -6  -2   -8.90    4.10
  -3   6   2   -0.50    1.70
  -3   6   2   -1.70    1.90
   2  -6  -2   -0.90    2.70
   2  -6  -2   -0.80    2.00
  -2   6   2   -1.40    1.10
  -2   6   2    0.10    1.30
   1  -6  -2   88.49   18.10
   1  -6  -2   49.20    7.70
  -1   6   2   67.49    8.60
  -1   6   2   62.99    7.40
   0  -6  -2  534.15   36.40
   0   6   2  549.85   25.60
   0   6   2  522.35   25.50
  -1  -6  -2  507.75   34.50
   1   6   2  455.45   25.40
   1   6   2  499.15   24.00
  -2  -6  -2  212.68   22.10
   2   6   2  227.58   18.00
   2   6   2  220.28   15.30
  -3  -6  -2   31.60    9.30
   3   6   2   43.70   10.10
   3   6   2   55.19    9.30
  -4  -6  -2   99.89   14.90
   4   6   2   75.79   11.90
   4   6   2   87.79    9.90
  -5  -6  -2  411.66   32.30
   5   6   2  427.46   31.10
   5   6   2  434.86   23.70
  -6  -6  -2  280.37   27.30
   6   6   2  277.47   18.90
   6   6   2  317.77   27.50
  -7  -6  -2  193.28   22.60
   7   6   2  175.78   15.70
   7   6   2  175.68   21.40
  -8  -6  -2  111.39   17.30
   8   6   2  140.89   14.40
   8   6   2  125.19   18.10
  -9  -6  -2   65.99   16.50
   9   6   2  101.59   12.90
   9   6   2   82.79   18.00
 -10  -6  -2    5.50    4.70
 -10  -6  -2   -4.90    7.00
  10   6   2   -2.30    5.60
  10   6   2    3.00    4.50
   9  -7  -2   55.99   17.30
  -9   7   2   35.60   11.20
   8  -7  -2    3.40    6.90
  -8   7   2    9.30    4.60
   7  -7  -2   42.40   14.10
  -7   7   2   57.19   12.50
   6  -7  -2    5.00    6.40
  -6   7   2    4.80    4.90
   5  -7  -2   46.50   13.50
  -5   7   2   48.00    9.90
   4  -7  -2  149.59   22.80
   4  -7  -2  183.88    9.70
  -4   7   2  151.28   15.70
  -4   7   2  164.38    9.30
   3  -7  -2   13.10    3.70
   3  -7  -2    8.00    7.60
  -3   7   2   18.10    4.10
  -3   7   2    9.40    4.40
   2  -7  -2    1.50    3.10
   2  -7  -2    7.60    2.60
  -2   7   2   -0.20    1.90
   1  -7  -2  263.67   27.80
  -1   7   2  225.48   17.20
  -1   7   2  250.87   16.10
   0  -7  -2   -4.50    3.50
   0   7   2    0.50    2.10
   0   7   2   -1.70    1.80
  -1  -7  -2   -3.40    2.90
   1   7   2    0.60    2.10
   1   7   2    4.30    2.70
  -2  -7  -2   -1.20    3.80
   2   7   2   -0.50    2.10
   2   7   2   -2.60    1.60
  -3  -7  -2    1.60    4.40
   3   7   2    3.30    3.30
   3   7   2    0.80    3.10
  -4  -7  -2  197.18   23.20
   4   7   2  201.38   16.20
   4   7   2  191.88   20.20
  -5  -7  -2   63.49   15.10
   5   7   2   70.19    8.70
   5   7   2   60.59   13.50
  -6  -7  -2   -3.20    4.20
   6   7   2    8.70    4.20
   6   7   2    2.70    4.50
  -7  -7  -2   13.00    7.10
   7   7   2   15.80    9.10
   7   7   2   14.60    6.30
  -8  -7  -2   -4.30    4.00
   8   7   2   -4.60    3.30
   8   7   2    1.70    5.60
  -9  -7  -2    6.90    5.10
   9   7   2    5.40    7.00
   9   7   2   -5.00    4.70
 -10  -7  -2   50.49   17.30
 -10  -7  -2   23.90   13.20
  10   7   2   38.50   10.30
  10   7   2   32.10   11.10
   9  -8  -2    4.40    9.80
   8  -8  -2   37.70   15.20
  -8   8   2   57.09   13.90
  -7   8   2   -4.60    2.90
   6  -8  -2    6.40    7.00
  -6   8   2   -1.20    3.30
   5  -8  -2   58.49   17.10
  -5   8   2   43.20    9.30
   4  -8  -2  212.38   27.40
  -4   8   2  172.18   17.40
   3  -8  -2    0.90    3.40
   3  -8  -2    3.30    6.50
  -3   8   2   -0.20    2.40
  -3   8   2   -0.40    2.10
   2  -8  -2   24.70    5.00
   2  -8  -2   10.70    7.10
  -2   8   2   18.50    6.50
  -2   8   2   16.70    4.90
   1  -8  -2   -1.80    3.20
  -1   8   2    0.00    2.70
  -1   8   2    0.10    2.30
   0  -8  -2  124.09   25.10
   0   8   2  112.19   13.00
   0   8   2  108.89   12.10
  -1  -8  -2  548.65   43.50
   1   8   2  565.54   31.40
   1   8   2  574.34   30.40
  -2  -8  -2   18.20    9.50
   2   8   2   30.90    8.10
   2   8   2   25.60    6.70
  -3  -8  -2   -4.60    3.60
   3   8   2    5.10    4.10
   3   8   2    2.50    3.20
  -4  -8  -2   13.10    6.60
   4   8   2   15.60    7.20
   4   8   2    7.20    3.30
  -5  -8  -2    5.90    6.20
   5   8   2    9.80    4.10
   5   8   2    5.70    5.30
  -6  -8  -2    0.90    3.60
   6   8   2    1.20    5.00
   6   8   2   -3.40    3.10
  -7  -8  -2   71.19   18.40
   7   8   2  115.99   12.40
   7   8   2  119.89   18.20
  -8  -8  -2   41.80   12.20
   8   8   2   43.60    8.80
   8   8   2   43.60   12.50
  -9  -8  -2   47.20   17.30
  -9  -8  -2   44.00   17.00
   9   8   2   33.40    7.20
   9   8   2   13.00   10.50
   8  -9  -2   -4.60    9.20
  -8   9   2    1.00    4.60
   7  -9  -2  118.59   24.80
  -7   9   2   81.09   17.80
   6  -9  -2   -9.80    7.10
  -6   9   2    6.00    5.00
   5  -9  -2    2.50    7.80
  -5   9   2   12.10    3.80
   4  -9  -2   28.90   11.70
  -4   9   2   24.60    8.20
   3  -9  -2   11.50    7.10
  -3   9   2    6.70    3.50
   2  -9  -2   28.50    9.70
  -2   9   2   19.40    5.10
  -2   9   2   17.10    6.60
   1  -9  -2    9.50    6.70
  -1   9   2   10.10    4.40
  -1   9   2    8.40    4.10
   0  -9  -2    3.60    5.50
   0   9   2   -0.40    3.60
   0   9   2    1.20    2.50
  -1  -9  -2  113.49   24.40
   1   9   2  131.69   15.30
   1   9   2  120.89   14.10
  -2  -9  -2  574.84   48.30
   2   9   2  609.04   36.10
   2   9   2  592.34   33.30
  -3  -9  -2   -2.30    4.30
   3   9   2    2.50    3.70
   3   9   2    4.40    4.10
  -4  -9  -2   42.10   14.30
   4   9   2   54.99   12.50
   4   9   2   66.89    9.90
  -5  -9  -2   23.90   11.50
   5   9   2   34.80    8.20
   5   9   2   17.60    7.90
  -6  -9  -2   -3.30    5.60
   6   9   2    2.10    3.70
   6   9   2   10.60    6.00
  -7  -9  -2  114.09   19.10
   7   9   2   87.09   12.90
   7   9   2   70.49   16.20
   6 -10  -2    8.40    9.40
  -6  10   2   11.50    6.50
   5 -10  -2   63.29   17.50
  -5  10   2   91.09   12.90
   4 -10  -2   19.50   11.80
  -4  10   2   24.70    8.50
   3 -10  -2   22.20    7.60
  -3  10   2    2.70    3.80
   2 -10  -2   11.70    9.20
  -2  10   2   26.50    5.80
  -2  10   2   23.30    7.60
   1 -10  -2   62.89   16.40
  -1  10   2   95.29   13.20
  -1  10   2   86.59   10.80
   0 -10  -2   85.99   23.30
   0  10   2   78.79   11.30
   0  10   2   68.49   12.70
  -1 -10  -2   12.70    7.60
   1  10   2   29.60    9.40
   1  10   2    8.90    5.20
  -2 -10  -2    5.70    8.20
   2  10   2   14.10    5.50
   2  10   2   -1.00    5.00
  -3 -10  -2   15.80   10.80
   3  10   2   -0.90    5.60
   3  10   2    4.80    5.90
   4  10   2   28.70    6.50
   4  10   2   19.40    8.70
  -5 -10  -2   18.30   12.90
   5  10   2   36.70    9.30
  -6 -10  -2    2.90   10.60
   6  10   2   -7.40    4.20
   6  10   2    9.80    7.80
   4 -11  -2   -5.80   10.40
  -4  11   2    6.10    6.60
   3 -11  -2   68.29   21.90
  -3  11   2   80.29   17.40
   2 -11  -2  332.17   42.20
  -2  11   2  361.16   27.90
   1 -11  -2  214.68   31.10
  -1  11   2  187.38   20.40
   0 -11  -2   16.30   10.40
   0  11   2   17.80    6.10
   0  11   2    3.40    4.40
  -1 -11  -2   11.30   11.50
   1  11   2   25.80    8.20
   1  11   2    6.40    5.30
  -2 -11  -2   -3.20    7.00
   2  11   2   15.30    6.70
   2  11   2    1.70    4.40
  -3 -11  -2    2.00   10.80
   3  11   2    4.70    6.10
   3  11   2    9.30    6.90
  -4 -11  -2   62.39   17.20
   4  11   2   63.99   13.20
   4  11   2   39.70    9.80
   4  11  -3   23.80    8.40
  -4 -11   3   -2.50   15.10
  -4 -11   3   22.40    8.10
   3  11  -3   43.40    8.50
   3  11  -3   45.60   10.50
  -3 -11   3   32.30   11.00
  -3 -11   3   41.70   19.90
   2  11  -3   17.10    7.30
   2  11  -3   19.70    6.40
  -2 -11   3   13.10   10.10
  -2 -11   3   11.00    7.10
   1  11  -3   37.70    8.70
   1  11  -3   31.20    8.00
  -1 -11   3   41.30   18.60
   0  11  -3    1.60    4.00
   1 -11   3    8.70   12.60
  -2  11  -3   76.29   16.20
   2 -11   3   34.80   17.50
  -3  11  -3   45.80   13.40
   3 -11   3   48.30   19.20
   6  10  -3    9.50    7.60
   6  10  -3    4.70    5.90
  -6 -10   3  -13.90    7.10
  -6 -10   3   29.00   11.80
   5  10  -3   34.90    9.00
   5  10  -3   23.00    7.40
  -5 -10   3   15.00    7.50
  -5 -10   3    6.20   10.00
   4  10  -3   13.70    5.30
   4  10  -3    8.10    6.80
  -4 -10   3   -8.80    7.20
  -4 -10   3   12.90    6.00
   3  10  -3   19.60    6.90
   3  10  -3   25.20    6.90
  -3 -10   3   11.20    7.80
  -3 -10   3    6.90    9.50
  -2 -10   3   19.00    8.50
  -2 -10   3   17.90    5.80
   1  10  -3    1.60    3.90
   1  10  -3    6.00    4.90
  -1 -10   3   -6.20    3.90
  -1 -10   3   -8.80    5.90
   0  10  -3  166.28   14.20
   0  10  -3  191.28   19.70
   0 -10   3  175.98   36.50
  -1  10  -3   37.50    7.80
   1 -10   3   20.10    9.10
  -2  10  -3   35.80    9.90
   2 -10   3   32.00   15.50
  -3  10  -3   23.40    7.80
   3 -10   3   23.90    8.00
  -4  10  -3    0.80    4.20
   4 -10   3    4.60    9.60
  -5  10  -3    4.00    4.60
   5 -10   3   11.10    7.40
  -6  10  -3   22.30    9.50
   6 -10   3   12.40   12.70
   7   9  -3   56.19   13.20
   7   9  -3   39.50   10.50
  -7  -9   3   21.10   12.00
  -7  -9   3   31.50   12.80
   6   9  -3  106.19   15.00
   6   9  -3  106.49   16.80
  -6  -9   3   84.69   20.50
  -6  -9   3  128.59   27.00
   5   9  -3   39.90   12.30
   5   9  -3   52.49   11.60
  -5  -9   3   46.50   14.50
  -5  -9   3   45.30   11.30
   4   9  -3    3.80    3.00
   4   9  -3    3.80    3.20
  -4  -9   3   -3.00    4.30
  -4  -9   3   -1.10    3.20
   3   9  -3   15.50    7.40
   3   9  -3   15.80    5.60
  -3  -9   3   19.50    6.20
  -3  -9   3   18.20    9.30
   2   9  -3   -1.60    4.20
   2   9  -3   -3.40    2.60
  -2  -9   3    3.20    5.70
   1   9  -3  300.17   24.50
   1   9  -3  309.27   21.30
  -1  -9   3  276.27   34.30
  -1  -9   3  308.67   23.60
   0   9  -3  305.57   18.90
   0   9  -3  314.27   23.90
   0  -9   3  302.27   35.50
   0  -9   3  306.87   21.00
  -1   9  -3    4.00    2.80
  -1   9  -3   -0.60    3.10
   1  -9   3   -2.00    5.20
   1  -9   3    1.50    6.70
   1  -9   3    6.00    3.60
  -2   9  -3    6.70    3.40
  -3   9  -3   -2.80    2.30
   3  -9   3    9.50    6.50
  -4   9  -3   50.69   11.80
   4  -9   3   69.89   20.00
  -5   9  -3   -6.10    4.00
   5  -9   3   -0.90    6.10
  -6   9  -3   10.70    6.20
   6  -9   3    0.30    7.10
  -7   9  -3   -8.50    4.10
   7  -9   3   -6.20    8.50
   9   8  -3    6.60    5.70
   9   8  -3   -3.10    7.80
  -9  -8   3   28.80   12.40
  -9  -8   3   -0.50    8.40
   8   8  -3   56.79   14.00
  -8  -8   3   79.59   20.00
  -8  -8   3   78.39   18.20
   7   8  -3    5.50    4.30
   7   8  -3    3.40    5.60
  -7  -8   3    7.00    7.10
  -7  -8   3   -1.90    5.40
   6   8  -3    9.10    5.60
   6   8  -3   19.90    7.50
  -6  -8   3    9.20    7.90
  -6  -8   3    9.30    5.60
   5   8  -3   29.30    8.50
   5   8  -3   40.90   11.40
  -5  -8   3   31.50   11.00
   4   8  -3    8.50    5.30
   4   8  -3   16.80    7.00
  -4  -8   3   10.20    7.40
  -4  -8   3    5.50    6.40
   3   8  -3  308.17   23.10
   3   8  -3  313.47   23.70
  -3  -8   3  281.07   25.30
  -3  -8   3  270.37   30.60
   2   8  -3   -3.50    2.20
   2   8  -3    2.40    2.90
  -2  -8   3    3.20    5.10
  -2  -8   3    5.10    3.00
   1   8  -3    5.70    4.90
   1   8  -3   22.40    6.50
  -1  -8   3   12.10    4.40
  -1  -8   3   23.00   12.30
   0   8  -3   14.60    5.60
   0   8  -3   28.30    6.00
   0  -8   3   23.80   10.00
   0  -8   3   19.90    6.30
  -1   8  -3  412.66   18.50
  -1   8  -3  408.56   26.50
   1  -8   3  410.36   21.10
   1  -8   3  411.36   20.00
   1  -8   3  408.66   39.90
  -2   8  -3   31.20    8.00
   2  -8   3   58.39   17.30
  -3   8  -3   96.09   12.20
   3  -8   3   84.69   21.10
  -4   8  -3    1.30    2.80
   4  -8   3    7.30    4.30
  -5   8  -3  146.09   16.30
   5  -8   3  112.49   25.40
  -6   8  -3   -4.60    3.20
   6  -8   3    0.20    8.20
  -7   8  -3  135.99   16.60
   7  -8   3  121.29   24.70
  -8   8  -3  110.79   15.90
   8  -8   3  154.28   31.70
  -9   8  -3    0.40    6.10
   9  -8   3   -3.10    9.30
  10   7  -3   25.30    9.00
  10   7  -3    7.20    5.80
 -10  -7   3   23.60   14.10
 -10  -7   3   23.30   11.00
   9   7  -3   30.80   11.50
   9   7  -3   39.90   11.00
  -9  -7   3   39.10   12.30
   8   7  -3   10.60    6.90
   8   7  -3   11.80    5.80
  -8  -7   3   10.60    9.30
  -8  -7   3   20.60    6.90
   7   7  -3   47.70   12.50
  -7  -7   3   52.49   14.50
  -7  -7   3   54.59   14.40
   6   7  -3   15.50    5.60
   6   7  -3    2.70    4.60
  -6  -7   3    2.10    4.00
  -6  -7   3   10.80    6.30
   5   7  -3   20.60    6.10
   5   7  -3   15.10    6.00
  -5  -7   3   13.00    7.50
  -5  -7   3   17.10    8.00
   4   7  -3    1.90    3.30
   4   7  -3   -4.20    2.60
  -4  -7   3    0.20    4.10
  -4  -7   3    6.60    2.30
   3   7  -3   49.90    9.60
   3   7  -3   63.19    9.70
  -3  -7   3   35.60   12.10
   2   7  -3   56.19   11.10
   2   7  -3   49.50    9.70
  -2  -7   3   44.60   13.80
   1   7  -3    2.20    2.70
   1   7  -3   -2.30    1.90
  -1  -7   3    1.10    3.70
   0   7  -3   70.99    7.80
   0   7  -3   67.79    9.50
   0  -7   3   68.89    9.20
   0  -7   3   61.19    8.40
   0  -7   3   53.99   14.60
  -1   7  -3   20.30    5.70
  -1   7  -3   16.50    3.90
   1  -7   3   22.00    6.70
   1  -7   3   14.70    4.80
  -2   7  -3  447.76   26.50
   2  -7   3  442.16   38.90
  -3   7  -3  321.97   22.40
   3  -7   3  319.57   34.10
  -4   7  -3  567.14   31.40
   4  -7   3  504.05   43.20
  -5   7  -3   83.29   11.70
   5  -7   3   80.49   20.20
  -6   7  -3   93.99   12.60
   6  -7   3   93.29   20.80
  -7   7  -3  178.18   18.60
   7  -7   3  190.48   26.40
  -8   7  -3   -1.50    3.80
   8  -7   3   -2.80    7.50
  -9   7  -3   42.70   10.90
   9  -7   3   34.00   15.00
 -10   7  -3   35.10   10.90
  10   6  -3   31.90    8.10
  10   6  -3   10.80    8.40
 -10  -6   3   24.40    7.60
 -10  -6   3   25.00   11.80
   9   6  -3   60.39   15.70
   9   6  -3   76.69   14.60
  -9  -6   3   57.69   14.60
  -9  -6   3   52.59   16.00
   8   6  -3   -2.00    5.80
   8   6  -3   -5.60    3.70
  -8  -6   3    6.60    5.70
  -8  -6   3    4.00    4.80
   7   6  -3  116.19   16.50
   7   6  -3  124.89   14.30
  -7  -6   3  142.29   20.50
  -7  -6   3   93.59   18.60
   6   6  -3  417.86   26.60
   6   6  -3  430.86   31.80
  -6  -6   3  417.36   33.30
  -6  -6   3  421.76   35.00
   5   6  -3  130.09   15.90
   5   6  -3  114.09   13.10
  -5  -6   3  129.49   16.50
  -5  -6   3  124.69   17.80
   4   6  -3  198.18   18.40
   4   6  -3  209.28   17.10
  -4  -6   3  209.18   22.90
   3   6  -3  101.19   11.30
   3   6  -3  105.79   12.50
  -3  -6   3   96.99   15.00
   2   6  -3  108.79   11.40
   2   6  -3  105.69   11.70
  -2  -6   3   97.59   15.20
   1   6  -3   75.99    8.70
   1   6  -3   69.79    9.00
  -1  -6   3   54.09   13.10
   0   6  -3  161.18   11.50
   0   6  -3  184.28   14.60
   0  -6   3  164.38   20.60
   0  -6   3  173.38   12.50
  -1   6  -3   86.09    9.90
  -1   6  -3   86.49    6.80
   1  -6   3   87.79    7.70
   1  -6   3  109.49    8.00
   1  -6   3  107.29   16.10
  -2   6  -3  174.98   14.10
   2  -6   3  174.08   22.00
  -3   6  -3  210.68   16.40
   3  -6   3  204.58   24.30
  -4   6  -3  261.07   19.20
   4  -6   3  255.27   27.90
  -5   6  -3  122.19   13.30
   5  -6   3  126.79   19.90
  -6   6  -3  483.55   29.40
   6  -6   3  498.95   42.20
  -7   6  -3  128.59   15.40
   7  -6   3  126.99   20.50
  -8   6  -3  221.88   20.60
   8  -6   3  237.18   28.90
  -9   6  -3  102.29   15.10
   9  -6   3   92.49   22.40
 -10   6  -3   63.59   14.30
  10  -6   3   62.99   19.10
  11   5  -3    2.80    6.30
  11   5  -3   -5.30    5.60
 -11  -5   3   -0.40    8.30
 -11  -5   3   -0.60    5.40
  10   5  -3   57.59   15.40
  10   5  -3   65.99   14.00
 -10  -5   3   90.59   19.20
 -10  -5   3   57.79   14.60
   9   5  -3  106.49   12.50
   9   5  -3   74.29   16.80
  -9  -5   3   93.39   21.30
  -9  -5   3  106.69   15.30
   8   5  -3   47.30   11.80
   8   5  -3   59.69   11.80
  -8  -5   3   37.80   12.70
  -8  -5   3   34.50   12.00
   7   5  -3  124.29   13.30
   7   5  -3  128.49   17.00
  -7  -5   3  134.79   17.70
  -7  -5   3  122.89   19.00
   6   5  -3  142.49   14.40
   6   5  -3  134.89   16.30
  -6  -5   3  159.28   20.60
  -6  -5   3  139.09   16.70
   5   5  -3  292.57   19.90
   5   5  -3  253.47   21.70
  -5  -5   3  241.38   23.80
  -5  -5   3  277.07   23.50
   4   5  -3    8.50    4.60
   4   5  -3    8.20    3.50
  -4  -5   3   12.50    5.90
   3   5  -3   -0.60    1.30
   3   5  -3   -0.40    2.20
  -3  -5   3    3.10    3.00
   2   5  -3  294.77   17.90
   2   5  -3  272.87   18.10
  -2  -5   3  303.67   24.20
   1   5  -3   19.20    5.10
   1   5  -3   22.70    5.30
  -1  -5   3   22.00    7.60
  -1  -5   3   19.70    4.70
   0   5  -3  150.98   10.10
   0   5  -3  153.88   12.20
   0  -5   3  135.59   10.10
   0  -5   3  129.89   16.30
  -1   5  -3  149.79   12.10
  -1   5  -3  147.99    8.10
   1  -5   3  122.49   16.70
   1  -5   3  141.49    8.90
   1  -5   3  151.28    8.80
  -2   5  -3    4.10    2.60
   2  -5   3   10.50    5.10
  -3   5  -3   26.10    6.10
   3  -5   3   28.80   10.20
  -4   5  -3  270.17   18.60
   4  -5   3  295.07   27.80
  -5   5  -3    8.60    3.90
   5  -5   3   31.50    5.20
  -6   5  -3  103.09   12.40
   6  -5   3  109.59   17.40
  -7   5  -3   59.79   12.20
   7  -5   3   77.69   18.70
  -8   5  -3   21.30    4.40
  -8   5  -3   10.30    5.20
   8  -5   3   11.80    7.60
  -9   5  -3    7.10    3.90
  -9   5  -3    1.00    3.90
   9  -5   3   -3.30    5.20
 -10   5  -3    5.20    4.60
 -10   5  -3   15.30    5.00
  10  -5   3   10.60    7.50
 -11   5  -3   18.20    7.80
  11  -5   3   43.40   12.60
  11   4  -3    5.30    3.60
  11   4  -3    1.70    4.60
 -11  -4   3   -3.20    5.50
 -11  -4   3   -0.70    5.10
  10   4  -3    5.50    4.50
  10   4  -3    1.90    3.90
 -10  -4   3    9.10    5.30
 -10  -4   3   -5.30    3.90
   9   4  -3   10.70    5.70
   9   4  -3    9.50    3.80
  -9  -4   3    6.70    5.30
  -9  -4   3   11.90    5.60
   8   4  -3  328.07   23.40
   8   4  -3  306.17   27.50
  -8  -4   3  330.37   26.70
  -8  -4   3  275.97   29.10
   7   4  -3   12.70    6.00
   7   4  -3   11.10    4.00
  -7  -4   3   17.90    6.00
  -7  -4   3    7.70    6.00
   6   4  -3    9.80    5.00
   6   4  -3    5.00    3.40
  -6  -4   3    4.80    3.90
  -6  -4   3    3.60    3.20
   5   4  -3  264.47   18.00
   5   4  -3  275.17   21.30
  -5  -4   3  249.78   20.50
  -5  -4   3  242.88   22.70
   4   4  -3   -0.40    1.60
   4   4  -3    1.10    2.40
  -4  -4   3    4.50    3.20
   3   4  -3 1569.24   54.59
   3   4  -3 1605.94   50.99
  -3  -4   3 1601.54   58.89
   2   4  -3   84.89    8.40
   2   4  -3   81.89    8.90
  -2  -4   3   82.49   10.80
  -2  -4   3   83.89   10.70
   1   4  -3   42.60    5.50
   1   4  -3   34.20    6.20
  -1  -4   3   35.40    5.50
  -1  -4   3   32.40    8.30
   0   4  -3   22.10    4.70
   0   4  -3   23.70    4.30
   0  -4   3   17.40    6.00
   0  -4   3   21.90    3.50
  -1   4  -3  490.55   21.60
  -1   4  -3  498.85   15.60
   1  -4   3  450.85   30.10
   1  -4   3  513.65   16.50
   1  -4   3  499.45   16.50
  -2   4  -3 1202.38   40.00
  -3   4  -3  531.45   24.30
   3  -4   3  554.34   35.70
  -4   4  -3 3714.03  100.89
   4  -4   3 3813.72  122.89
  -5   4  -3    1.10    2.40
   5  -4   3    4.20    2.90
  -6   4  -3   28.60    6.90
  -6   4  -3   26.00    4.90
  -6   4  -3   32.20    4.20
   6  -4   3   46.20   13.10
  -7   4  -3    6.40    2.30
  -7   4  -3    2.70    2.50
  -7   4  -3    1.80    2.80
   7  -4   3    7.60    6.30
  -8   4  -3  106.09   10.40
  -8   4  -3  125.59   13.90
   8  -4   3  113.99   17.90
  -9   4  -3    4.40    2.60
  -9   4  -3    0.80    3.10
   9  -4   3   -0.20    4.10
 -10   4  -3  215.18   19.70
 -10   4  -3  204.18   16.80
  10  -4   3  200.18   24.90
 -11   4  -3   53.59   10.90
 -11   4  -3   29.40    8.50
  11  -4   3   41.60   14.90
  12   3  -3   58.79   17.10
 -12  -3   3   54.89   17.20
 -12  -3   3   75.29   11.50
  11   3  -3   -6.70    5.00
  11   3  -3   11.10    4.50
 -11  -3   3   -1.10    6.00
 -11  -3   3   -8.90    5.00
  10   3  -3   24.90    9.80
  10   3  -3   21.90    7.20
 -10  -3   3   16.30    8.40
   9   3  -3   94.99   14.80
   9   3  -3   95.69   13.40
  -9  -3   3  107.39   15.00
  -9  -3   3   96.99   21.10
   8   3  -3  562.44   31.10
   8   3  -3  485.35   34.30
  -8  -3   3  524.45   32.70
  -8  -3   3  559.24   39.90
   7   3  -3   49.30    9.60
   7   3  -3   39.90    9.90
  -7  -3   3   48.30   10.60
  -7  -3   3   27.90   10.50
   6   3  -3   38.80    8.00
   6   3  -3   29.30    8.50
  -6  -3   3   28.60    9.20
  -6  -3   3   41.50    9.20
   5   3  -3    3.80    3.00
   5   3  -3    6.50    3.00
  -5  -3   3    5.90    3.00
  -5  -3   3    3.50    3.10
   4   3  -3   67.99    8.00
   4   3  -3   79.39    9.80
  -4  -3   3   81.79    9.50
  -4  -3   3   94.89   12.20
   3   3  -3  778.62   29.40
   3   3  -3  797.42   33.00
   3   3  -3  765.12   31.50
  -3  -3   3  785.12   33.20
   2   3  -3 1914.21   54.49
   2   3  -3 1937.91   58.39
   2   3  -3 1808.62   56.19
  -2  -3   3 1998.70   61.39
  -2  -3   3 1993.80   57.39
  -2  -3   3 1928.81   53.29
   1   3  -3   12.00    3.20
   1   3  -3   12.20    2.90
   1   3  -3   23.50    5.80
  -1  -3   3   12.20    3.20
  -1  -3   3   12.00    4.20
  -1  -3   3   14.00    3.70
   0   3  -3  127.19    9.00
   0   3  -3  162.68   13.30
   0   3  -3  171.58    8.70
   0  -3   3  130.59   13.00
   0  -3   3  164.38    9.70
   0  -3   3  177.28    9.70
   0  -3   3  173.38    8.90
  -1   3  -3   42.00    7.10
  -1   3  -3   45.20    5.00
   1  -3   3   38.60    2.80
   1  -3   3   44.10    3.00
   1  -3   3   42.80    5.00
   1  -3   3   38.50    8.60
  -2   3  -3   16.30    6.20
  -2   3  -3   11.60    3.10
   2  -3   3   16.00    3.70
   2  -3   3   14.80    5.30
  -3   3  -3    4.80    2.00
   3  -3   3    7.00    4.50
  -4   3  -3 4126.79   97.79
  -4   3  -3 4166.28  107.39
  -4   3  -3 4152.38   97.69
   4  -3   3 4369.16  127.29
  -5   3  -3   21.50    3.20
  -5   3  -3   15.30    3.80
  -5   3  -3   16.10    4.50
   5  -3   3   19.10    7.60
  -6   3  -3   75.39    8.10
  -6   3  -3   76.99    7.90
  -6   3  -3   80.69    9.80
   6  -3   3  106.69   15.20
  -7   3  -3   86.49   10.10
  -7   3  -3   82.49    9.80
   7  -3   3   94.69   15.10
  -8   3  -3    5.80    4.10
  -8   3  -3   11.70    4.60
   8  -3   3    6.60    6.50
  -9   3  -3    0.60    3.10
  -9   3  -3   -2.50    3.00
   9  -3   3    0.10    3.70
 -10   3  -3   -1.00    4.70
 -10   3  -3   10.20    4.80
  10  -3   3    7.30    5.60
 -11   3  -3    8.70    4.60
 -11   3  -3   -5.10    5.50
 -11   3  -3   -4.70    4.20
  11  -3   3   -5.70    4.10
 -12   3  -3    4.30    6.10
 -12   3  -3    6.30    4.60
 -12   3  -3   14.60    5.60
  12  -3   3   -6.20    5.60
  12   2  -3    9.10    6.50
  12   2  -3   32.90    8.70
 -12  -2   3   27.70    9.20
 -12  -2   3    8.00    5.10
 -12  -2   3   12.20    6.00
  11   2  -3   80.49   14.60
  11   2  -3   82.19   17.30
 -11  -2   3   84.39   16.60
 -11  -2   3   81.49   17.20
  10   2  -3   42.10   11.90
  10   2  -3   45.40   10.40
 -10  -2   3   33.80   11.70
 -10  -2   3   38.20    8.80
   9   2  -3   66.69   13.60
   9   2  -3   58.39   11.90
  -9  -2   3   55.99   14.40
  -9  -2   3   51.79   11.80
   8   2  -3  109.79   14.90
   8   2  -3  117.39   13.30
  -8  -2   3  109.29   13.70
  -8  -2   3  131.39   17.80
   7   2  -3   68.79   13.50
   7   2  -3   59.59   10.50
  -7  -2   3   72.69    9.90
  -7  -2   3   61.09   13.40
   6   2  -3   72.09   10.70
   6   2  -3   72.49    8.50
  -6  -2   3   71.69    9.50
  -6  -2   3   67.99   13.50
   5   2  -3  789.12   36.30
   5   2  -3  772.82   31.60
  -5  -2   3  772.02   32.50
  -5  -2   3  750.12   38.20
   4   2  -3   47.40    7.40
   4   2  -3   43.40    5.90
   4   2  -3   41.80    6.10
  -4  -2   3   42.40    6.30
  -4  -2   3   46.90    6.50
  -4  -2   3   32.20    7.40
   3   2  -3   77.49    8.30
   3   2  -3   55.19    6.60
   3   2  -3   66.69    6.80
  -3  -2   3   67.69    7.80
  -3  -2   3   65.69    8.70
  -3  -2   3   75.39    7.70
  -3  -2   3   67.19    6.50
   2   2  -3  185.38   11.20
   2   2  -3  177.08   11.50
   2   2  -3  193.78   10.90
  -2  -2   3  157.58   10.80
  -2  -2   3  191.08   13.10
  -2  -2   3  187.58   11.90
  -2  -2   3  158.48    9.60
   1   2  -3   83.69    6.50
   1   2  -3   88.19    7.80
   1   2  -3   91.89    6.60
  -1  -2   3  101.99    8.00
  -1  -2   3   94.99    6.60
  -1  -2   3   91.09    8.30
  -1  -2   3   99.59    7.10
   0   2  -3   40.00    3.30
   0   2  -3   34.00    3.80
   0   2  -3   37.40    5.50
   0  -2   3   32.80    5.50
   0  -2   3   38.50    3.40
   0  -2   3   38.90    3.60
   0  -2   3   37.90    3.80
  -1   2  -3 6349.76  156.18
   1  -2   3 6066.99  156.18
   1  -2   3 6473.65  144.39
  -2   2  -3 5002.30  115.09
  -2   2  -3 5015.90  129.49
   2  -2   3 4420.76  114.29
   2  -2   3 5029.60  130.09
  -3   2  -3    0.20    2.20
  -3   2  -3    0.30    0.80
  -3   2  -3    0.60    1.10
   3  -2   3    2.10    2.80
   3  -2   3   -0.20    1.30
   3  -2   3   -0.70    0.70
  -4   2  -3  716.03   25.00
  -4   2  -3  743.73   27.90
  -4   2  -3  761.72   26.80
   4  -2   3  758.32   37.50
   4  -2   3  728.13   24.60
  -5   2  -3  525.35   22.50
  -5   2  -3  552.74   24.20
  -5   2  -3  532.35   24.20
   5  -2   3  557.64   22.70
   5  -2   3  499.85   31.50
  -6   2  -3  115.69   11.70
  -6   2  -3   96.39   10.20
  -6   2  -3   84.59    9.90
   6  -2   3   96.39   13.70
   6  -2   3   99.99    9.60
  -7   2  -3   35.90    8.40
  -7   2  -3   31.90    7.00
   7  -2   3   29.90   10.40
   7  -2   3   40.60    8.30
  -8   2  -3  218.48   18.70
  -8   2  -3  189.88   16.40
   8  -2   3  232.38   24.20
   8  -2   3  236.38   17.80
  -9   2  -3    2.00    3.50
  -9   2  -3    4.00    3.60
  -9   2  -3   15.50    5.70
   9  -2   3    3.90    2.60
   9  -2   3   -1.50    3.20
 -10   2  -3   85.69   12.10
 -10   2  -3   78.19   15.10
 -10   2  -3   89.19   18.40
  10  -2   3   90.89   19.40
  10  -2   3   76.29   12.40
 -11   2  -3   20.00    7.30
 -11   2  -3   18.80    6.10
  11  -2   3   25.20   10.20
 -12   2  -3    5.70    5.10
 -12   2  -3   -0.10    3.60
 -12   2  -3   -9.00    5.20
  12  -2   3   21.60    8.50
  12   1  -3    6.00    5.90
 -12  -1   3   -1.80    3.90
 -12  -1   3   -2.50    4.70
 -12  -1   3   -6.80    3.40
  11   1  -3   38.40    8.60
  11   1  -3   26.50    7.20
 -11  -1   3   34.20   10.70
 -11  -1   3   30.90    9.60
 -11  -1   3   12.20    8.60
  10   1  -3   14.30    6.20
  10   1  -3   20.20    7.40
 -10  -1   3   21.70    6.80
 -10  -1   3   17.80    8.20
   9   1  -3    7.30    2.90
   9   1  -3    5.70    4.30
  -9  -1   3    3.40    4.80
  -9  -1   3   -0.30    3.80
   8   1  -3   48.40   11.10
   8   1  -3   39.50    9.50
  -8  -1   3   61.29   14.00
  -8  -1   3   55.59   11.10
   7   1  -3  206.48   18.30
   7   1  -3  206.88   16.90
  -7  -1   3  180.78   19.10
  -7  -1   3  219.38   17.30
   6   1  -3   85.49    9.80
   6   1  -3   81.49   10.50
  -6  -1   3   85.39   10.00
  -6  -1   3   84.19   11.90
   5   1  -3  206.78   14.70
   5   1  -3  235.78   17.20
  -5  -1   3  261.27   19.80
  -5  -1   3  222.08   15.60
  -5  -1   3  216.68   14.70
   4   1  -3    5.90    2.20
   4   1  -3    8.50    3.60
   4   1  -3   10.30    3.40
  -4  -1   3    7.60    3.00
  -4  -1   3    7.20    2.80
  -4  -1   3   10.60    4.40
  -4  -1   3    8.80    2.90
   3   1  -3  260.77   12.80
   3   1  -3  252.37   13.50
   3   1  -3  251.57   14.80
  -3  -1   3  261.37   16.30
  -3  -1   3  259.27   15.10
  -3  -1   3  265.87   12.90
  -3  -1   3  262.77   13.40
  -3  -1   3  272.77   13.30
   2   1  -3  307.87   13.60
   2   1  -3  311.17   12.50
   2   1  -3  339.37   16.70
   2   1  -3  313.27   14.70
  -2  -1   3  311.87   15.70
  -2  -1   3  307.27   14.70
  -2  -1   3  325.77   13.10
  -2  -1   3  305.37   13.40
   1   1  -3 2568.74   62.59
   1   1  -3 2646.04   62.19
   1   1  -3 2557.54   62.09
   1   1  -3 2502.65   63.89
  -1  -1   3 2603.34   62.69
  -1  -1   3 2500.85   61.49
  -1  -1   3 2532.35   63.79
  -1  -1   3 2518.95   62.59
   0   1  -3  887.91   23.40
   0   1  -3  877.61   23.70
   0   1  -3  885.31   27.90
   0  -1   3  843.12   23.20
   0  -1   3  887.41   28.20
   0  -1   3  790.42   22.90
  -1   1  -3  123.99    6.00
  -1   1  -3  122.89    5.70
  -1   1  -3  114.69    9.30
   1  -1   3  116.09    5.60
   1  -1   3  124.89    9.60
   1  -1   3  117.99    6.00
  -2   1  -3 1432.06   38.20
  -2   1  -3 1523.35   48.40
  -2   1  -3 1490.35   38.30
   2  -1   3 1481.65   37.90
   2  -1   3 1473.55   47.80
   2  -1   3 1436.46   38.70
  -3   1  -3 1261.37   36.60
  -3   1  -3 1277.57   46.40
  -3   1  -3 1264.67   36.30
  -3   1  -3 1257.47   36.60
   3  -1   3 1259.97   37.10
   3  -1   3 1243.68   36.30
   3  -1   3 1265.37   45.60
  -4   1  -3  180.78   11.20
  -4   1  -3  166.88   10.70
  -4   1  -3  196.58   12.00
   4  -1   3  187.28   11.90
   4  -1   3  159.08   10.60
   4  -1   3  192.18   16.30
  -5   1  -3  163.88   12.70
  -5   1  -3  182.48   12.50
   5  -1   3  172.38   16.80
   5  -1   3  190.18   13.50
   5  -1   3  174.68   12.10
   6  -1   3    0.70    1.60
   6  -1   3    0.10    1.80
   6  -1   3    1.60    1.40
  -7   1  -3   41.30    9.60
  -7   1  -3   46.00    8.60
   7  -1   3   50.89    8.00
   7  -1   3   50.99    9.20
   7  -1   3   46.70   11.70
  -8   1  -3    7.50    4.30
  -8   1  -3    3.90    2.70
  -8   1  -3    3.20    4.00
   8  -1   3    0.40    2.20
   8  -1   3    0.20    2.80
   8  -1   3    3.50    4.10
  -9   1  -3    3.70    3.90
  -9   1  -3   -4.30    3.20
  -9   1  -3    3.70    3.60
   9  -1   3   -0.40    2.80
   9  -1   3    5.10    3.30
   9  -1   3    0.50    4.10
 -10   1  -3   50.89   11.10
 -10   1  -3   49.60   11.90
 -10   1  -3   49.50   12.50
  10  -1   3   44.80   10.40
  10  -1   3   48.70   13.90
 -11   1  -3   37.90   10.30
 -11   1  -3   28.80   11.40
 -11   1  -3   57.99   14.90
  11  -1   3   46.30   11.00
  11  -1   3   42.20   12.80
 -12   1  -3   11.10    6.30
 -12   1  -3    5.60    7.00
 -12   1  -3    6.30    4.90
  12  -1   3   -7.50    6.20
  12  -1   3    5.00    4.80
  12   0  -3   -4.90    3.70
 -12   0   3   -6.40    4.90
 -12   0   3   -9.70    5.30
  11   0  -3  354.56   28.40
 -11   0   3  339.07   31.10
 -11   0   3  378.26   29.30
 -11   0   3  357.26   29.10
  10   0  -3   -6.10    3.20
 -10   0   3   -2.80    3.30
 -10   0   3    0.20    3.50
 -10   0   3    4.40    2.70
   9   0  -3   49.50   11.30
   9   0  -3   34.90    9.10
  -9   0   3   30.30   10.20
  -9   0   3   42.30   10.80
  -9   0   3   38.10    9.40
   8   0  -3    0.80    3.20
   8   0  -3   -2.80    3.10
   8   0  -3   -0.90    2.60
  -8   0   3   -1.60    2.40
  -8   0   3   -2.40    3.20
   7   0  -3  112.59   12.10
   7   0  -3  113.19   12.40
   7   0  -3  102.19   12.20
  -7   0   3  100.49   13.30
  -7   0   3  117.59   12.50
   6   0  -3    1.10    2.10
   6   0  -3    1.50    1.60
   6   0  -3    2.30    1.90
  -6   0   3    0.40    1.80
  -6   0   3   -0.90    2.40
   5   0  -3  124.59   11.70
   5   0  -3  131.19   11.30
   5   0  -3  126.69   11.20
  -5   0   3  126.09   11.40
  -5   0   3  148.19   13.50
  -5   0   3  127.99   10.50
   4   0  -3    2.70    1.60
   4   0  -3   -1.70    1.10
  -4   0   3    1.30    1.00
  -4   0   3   -0.90    1.10
  -4   0   3    1.90    1.60
  -4   0   3    0.80    1.10
  -4   0   3    1.80    1.30
   3   0  -3    8.90    2.30
   3   0  -3    6.70    2.50
   3   0  -3    7.30    2.40
   3   0  -3    6.00    2.40
  -3   0   3    6.30    2.00
  -3   0   3   10.70    2.70
  -3   0   3    7.70    2.20
  -3   0   3    7.80    2.30
  -3   0   3    8.60    3.20
   2   0  -3    0.90    0.70
   2   0  -3    0.90    0.70
  -2   0   3    0.20    0.50
  -2   0   3    1.30    1.00
  -2   0   3    1.20    1.00
  -2   0   3    1.00    1.10
  -2   0   3    0.10    0.60
   1   0  -3    0.10    0.50
   1   0  -3    0.30    0.70
  -1   0   3    0.10    0.50
  -1   0   3    0.70    0.70
   0   0  -3    0.40    0.40
   0   0  -3   -0.40    0.30
   0   0  -3   -0.10    0.20
   0   0   3   -0.30    0.20
   0   0   3   -0.10    0.10
   0   0   3   -0.10    0.30
  -1   0  -3 1229.58   33.00
  -1   0  -3 1185.68   34.90
  -1   0  -3 1250.07   27.80
   1   0   3 1192.78   27.80
   1   0   3 1140.69   34.60
  -2   0  -3   -0.10    0.60
  -2   0  -3    1.60    1.10
  -2   0  -3    0.80    0.60
  -2   0  -3    0.50    1.40
   2   0   3   -0.20    1.00
   2   0   3   -0.80    0.70
   2   0   3   -0.40    0.40
  -3   0  -3    0.70    0.90
  -3   0  -3    1.30    1.70
  -3   0  -3    0.70    1.50
  -3   0  -3    1.90    1.10
   3   0   3    3.40    1.10
   3   0   3    2.00    1.20
   3   0   3    0.00    1.50
  -4   0  -3   -1.20    0.90
  -4   0  -3    1.30    2.30
  -4   0  -3   -0.80    0.60
  -4   0  -3   -0.50    1.10
  -4   0  -3   -0.60    1.00
   4   0   3   -1.60    1.10
   4   0   3    0.20    1.30
  -5   0  -3 1061.19   42.90
  -5   0  -3 1064.89   35.70
  -5   0  -3 1022.10   34.70
   5   0   3 1001.60   43.60
   5   0   3 1072.79   40.40
   5   0   3 1065.49   35.00
  -6   0  -3   -2.20    1.60
  -6   0  -3   -0.90    1.50
   6   0   3   -2.50    1.90
   6   0   3   -0.50    1.30
   6   0   3    0.00    2.20
  -7   0  -3    1.40    1.90
  -7   0  -3    3.00    3.40
   7   0   3   10.10    4.60
   7   0   3   -0.90    1.70
   7   0   3    6.30    3.50
  -8   0  -3   -1.60    2.10
  -8   0  -3    3.30    2.00
   8   0   3    1.40    2.80
   8   0   3    2.90    4.20
   8   0   3   -0.90    2.70
  -9   0  -3  384.46   29.60
  -9   0  -3  397.96   30.90
  -9   0  -3  404.06   24.90
   9   0   3  375.06   30.60
   9   0   3  377.56   28.00
   9   0   3  343.57   22.80
 -10   0  -3   -2.70    2.80
 -10   0  -3   -3.90    3.10
 -10   0  -3   -0.30    3.10
  10   0   3    1.10    2.80
  10   0   3    3.10    4.60
  10   0   3    4.30    4.40
 -11   0  -3   40.60   13.10
 -11   0  -3   55.59   10.60
 -11   0  -3   43.90   12.10
  11   0   3   60.29   14.10
  11   0   3   66.29   12.30
 -12   0  -3   -1.40    3.90
 -12   0  -3   11.80    3.50
 -12   0  -3   13.30    5.60
  12   0   3   -2.60    4.50
 -12   1   3   11.10    5.60
 -12   1   3   14.50    4.90
 -12   1   3    0.50    5.80
  11  -1  -3   16.80    5.00
 -11   1   3   20.40    6.50
 -11   1   3   33.00   10.60
 -11   1   3   16.50    8.40
  10  -1  -3   20.40    7.20
  10  -1  -3   21.90    6.60
 -10   1   3   18.70    9.00
 -10   1   3   18.90    7.80
 -10   1   3   16.40    7.40
   9  -1  -3    2.60    3.80
   9  -1  -3   13.70    5.80
  -9   1   3    2.50    2.80
  -9   1   3   -0.60    3.40
  -9   1   3   -1.20    3.10
   8  -1  -3   62.89   11.60
   8  -1  -3   44.20   10.00
  -8   1   3   71.19   11.10
  -8   1   3   49.40   10.90
  -8   1   3   57.69   11.10
   7  -1  -3  199.18   16.70
   7  -1  -3  209.18   17.50
  -7   1   3  198.38   17.80
  -7   1   3  195.78   16.40
  -7   1   3  214.88   17.90
   6  -1  -3   88.69   10.30
   6  -1  -3   82.29   10.40
  -6   1   3   74.59    9.80
  -6   1   3   83.29   10.50
   5  -1  -3  220.08   15.60
   5  -1  -3  221.38   15.40
  -5   1   3  218.78   16.30
  -5   1   3  226.28   16.10
   4  -1  -3    6.00    2.90
   4  -1  -3    7.20    3.30
   4  -1  -3    7.40    2.80
  -4   1   3    3.70    2.20
  -4   1   3    8.30    3.00
  -4   1   3    7.10    3.20
   3  -1  -3  267.87   14.30
   3  -1  -3  244.08   13.60
   3  -1  -3  254.87   13.40
  -3   1   3  245.58   13.50
  -3   1   3  250.67   13.70
  -3   1   3  254.17   13.20
  -3   1   3  247.78   13.90
   2  -1  -3  308.17   13.50
   2  -1  -3  303.57   13.60
   2  -1  -3  293.87   13.50
  -2   1   3  306.07   13.50
  -2   1   3  315.37   13.90
  -2   1   3  309.37   13.30
   1  -1  -3 2676.63   63.59
   1  -1  -3 2616.84   63.09
   1  -1  -3 2608.34   63.89
  -1   1   3 2596.94   64.49
  -1   1   3 2687.63   64.09
  -1   1   3 2607.04   63.39
  -1   1   3 2635.34   62.29
   0  -1  -3  862.51   26.60
   0  -1  -3  853.91   22.30
   0  -1  -3  858.01   24.70
   0  -1  -3  876.01   22.10
   0   1   3  877.71   26.70
   0   1   3  788.02   21.90
   0   1   3  887.61   24.70
   0   1   3  889.61   22.20
  -1  -1  -3  126.59    8.10
  -1  -1  -3  119.39    8.30
  -1  -1  -3  122.49    3.80
   1   1   3  117.29    8.00
   1   1   3  112.09    7.60
  -2  -1  -3 1489.25   44.70
  -2  -1  -3 1521.95   46.00
  -2  -1  -3 1511.75   44.60
  -2  -1  -3 1543.75   36.00
   2   1   3 1466.25   45.10
   2   1   3 1545.75   45.20
   2   1   3 1515.05   36.30
  -3  -1  -3 1248.08   43.50
  -3  -1  -3 1279.17   41.50
  -3  -1  -3 1258.57   33.10
  -3  -1  -3 1216.58   41.70
   3   1   3 1242.28   41.20
   3   1   3 1211.18   42.50
   3   1   3 1251.47   33.40
   3   1   3 1279.27   42.70
  -4  -1  -3  204.68   10.50
  -4  -1  -3  184.68   14.40
   4   1   3  184.18   14.20
   4   1   3  189.08   10.40
   4   1   3  184.58   14.90
  -5  -1  -3  184.78   11.20
  -5  -1  -3  187.38   15.90
   5   1   3  186.28   11.60
   5   1   3  177.28   15.90
   5   1   3  194.48   15.80
  -6  -1  -3   -1.30    1.70
   6   1   3   -0.80    1.60
   6   1   3    1.90    2.60
   6   1   3    3.00    2.10
  -7  -1  -3   58.99   12.50
   7   1   3   45.60   11.00
   7   1   3   56.79   12.10
   7   1   3   50.59    7.30
  -8  -1  -3    2.00    2.30
  -8  -1  -3   11.50    3.20
   8   1   3    3.30    2.50
   8   1   3    4.30    4.40
   8   1   3    2.80    2.70
  -9  -1  -3    0.60    4.40
  -9  -1  -3    0.30    3.40
  -9  -1  -3   -2.60    3.20
   9   1   3    3.00    3.90
 -10  -1  -3   39.70    8.30
 -10  -1  -3   58.69   16.20
 -10  -1  -3   49.50   13.80
  10   1   3   56.79   10.30
  10   1   3   52.29   12.40
 -11  -1  -3   57.99   15.60
 -11  -1  -3   42.50   10.00
  11   1   3   38.30   10.00
  11   1   3   41.70   12.60
 -12  -1  -3    8.70    6.70
 -12  -1  -3   -6.00    6.20
  12   1   3   24.80    6.20
  12   1   3   15.90    6.40
  12  -2  -3    1.70    4.90
  12  -2  -3   -2.40    6.80
 -12   2   3   -7.80    4.60
 -12   2   3    6.30    6.00
 -12   2   3    6.10    6.50
  11  -2  -3  118.89   13.70
  11  -2  -3   88.49   16.90
 -11   2   3   85.99   16.90
 -11   2   3   87.49   16.70
 -11   2   3   74.79   15.70
  10  -2  -3   39.40   11.10
  10  -2  -3   39.80    9.40
 -10   2   3   30.20    9.00
 -10   2   3   33.50    9.50
 -10   2   3   45.60   12.70
   9  -2  -3   64.39   14.00
   9  -2  -3   32.80    8.60
  -9   2   3   54.49   12.40
  -9   2   3   75.49   10.90
  -9   2   3   57.39   12.70
   8  -2  -3  110.39   13.70
   8  -2  -3  120.89   14.40
  -8   2   3  115.39   14.30
  -8   2   3  117.99   14.00
   7  -2  -3   68.89   10.60
   7  -2  -3   65.39    9.20
  -7   2   3   71.99   10.20
  -7   2   3   64.89    9.40
   6  -2  -3   78.79    9.80
   6  -2  -3   63.39    9.60
  -6   2   3   70.19    9.00
  -6   2   3   72.49    9.60
   5  -2  -3  801.02   35.10
   5  -2  -3  776.52   32.90
  -5   2   3  746.73   30.40
  -5   2   3  772.12   36.30
  -5   2   3  772.82   31.40
  -5   2   3  775.62   33.50
   4  -2  -3   50.69    6.40
   4  -2  -3   45.10    6.50
   4  -2  -3   41.00    6.80
  -4   2   3   42.60    8.40
  -4   2   3   49.00    6.70
  -4   2   3   48.30    5.90
  -4   2   3   50.09    6.10
   3  -2  -3   75.19    6.80
   3  -2  -3   73.89    8.70
   3  -2  -3   73.49    7.40
  -3   2   3   71.89    8.20
  -3   2   3   80.69    7.70
  -3   2   3   71.49    6.60
  -3   2   3   78.59    7.80
   2  -2  -3  184.78   12.80
   2  -2  -3  182.78   11.20
   2  -2  -3  186.28    9.90
   2  -2  -3  183.18   10.90
  -2   2   3  182.98   10.20
  -2   2   3  199.18   11.10
  -2   2   3  183.98   11.00
  -2   2   3  181.48   12.00
   1  -2  -3   86.99    6.40
   1  -2  -3   78.29    7.40
   1  -2  -3   79.99    6.40
  -1   2   3   91.19    7.40
  -1   2   3   94.49    7.30
  -1   2   3   90.59    6.50
  -1   2   3   84.59    6.30
   0  -2  -3   35.70    3.50
   0  -2  -3   39.60    4.90
   0  -2  -3   38.60    4.70
   0   2   3   38.00    4.80
   0   2   3   39.80    4.70
   0   2   3   37.90    3.50
  -1  -2  -3 6296.27  154.38
  -1  -2  -3 6426.56  154.68
  -1  -2  -3 6727.03  145.39
   1   2   3 6485.85  153.98
   1   2   3 6730.93  154.48
  -2  -2  -3 4963.30  120.49
  -2  -2  -3 4821.92  108.09
  -2  -2  -3 4626.94  119.29
   2   2   3 4747.52  119.29
   2   2   3 4762.32  119.19
   2   2   3 4826.42  108.79
  -3  -2  -3    4.20    2.40
  -3  -2  -3    0.10    1.00
  -3  -2  -3   -2.30    1.10
  -3  -2  -3    0.90    1.70
   3   2   3   -1.70    1.40
   3   2   3    2.50    1.70
  -4  -2  -3  722.83   33.00
  -4  -2  -3  758.42   24.30
   4   2   3  754.22   33.40
   4   2   3  730.23   24.80
  -5  -2  -3  562.04   30.10
  -5  -2  -3  513.85   20.80
   5   2   3  525.55   29.30
   5   2   3  596.34   22.70
  -6  -2  -3  110.89   13.40
   6   2   3   92.19    8.70
   6   2   3  108.49   13.50
  -7  -2  -3   45.70   10.70
   7   2   3   32.30    6.60
   7   2   3   20.60    6.90
  -8  -2  -3  243.78   22.90
   8   2   3  244.08   17.30
   8   2   3  260.07   23.50
  -9  -2  -3    1.80    4.90
   9   2   3    6.20    5.40
   9   2   3   -1.40    3.20
 -10  -2  -3   80.19   18.90
 -10  -2  -3   96.29   12.70
 -10  -2  -3   70.99   15.60
  10   2   3   99.79   14.50
  10   2   3   70.29   11.80
 -11  -2  -3   27.00   10.20
 -11  -2  -3   19.60    8.60
 -11  -2  -3   31.40    8.40
  11   2   3   33.70    8.40
  11   2   3    7.20    7.00
 -12  -2  -3    7.00    4.40
 -12  -2  -3   18.90    6.90
  12   2   3   -4.30    4.90
  12   2   3    3.90    6.50
  12  -3  -3   41.90   12.70
 -12   3   3   45.80   13.40
 -12   3   3   38.10   10.50
 -12   3   3   43.10   10.20
  11  -3  -3   -0.90    6.00
 -11   3   3    2.60    4.10
 -11   3   3   -2.50    4.50
  10  -3  -3   10.40    7.40
  10  -3  -3   18.40    7.20
 -10   3   3    5.20    5.00
 -10   3   3   16.80    7.40
 -10   3   3   18.10    6.70
   9  -3  -3  102.29   14.10
   9  -3  -3  111.29   15.40
  -9   3   3   76.29   14.40
  -9   3   3   89.69   13.00
   8  -3  -3  563.64   32.70
   8  -3  -3  566.54   35.60
  -8   3   3  527.05   29.50
  -8   3   3  566.34   33.40
   7  -3  -3   47.10   10.50
   7  -3  -3   49.30   11.60
  -7   3   3   43.90    9.10
  -7   3   3   55.09   10.50
   6  -3  -3   45.40    9.40
   6  -3  -3   40.60    9.70
  -6   3   3   32.00    8.00
  -6   3   3   39.00    7.70
   5  -3  -3    7.10    3.10
   5  -3  -3    3.90    2.50
   5  -3  -3    5.90    3.10
  -5   3   3    7.10    2.90
  -5   3   3    7.20    2.90
  -5   3   3    8.00    3.40
   4  -3  -3   77.19    8.80
   4  -3  -3   73.79    7.60
   4  -3  -3   76.99   10.70
  -4   3   3   74.89   10.70
  -4   3   3   63.39    6.50
  -4   3   3   80.59    9.30
  -4   3   3   83.79    7.70
   3  -3  -3  800.22   27.10
  -3   3   3  791.22   27.70
  -3   3   3  785.92   30.60
  -3   3   3  779.32   34.20
   2  -3  -3 1950.01   52.39
   2  -3  -3 1986.80   56.59
   2  -3  -3 1997.00   64.19
  -2   3   3 1976.90   56.29
  -2   3   3 1961.90   55.69
  -2   3   3 1977.80   54.79
  -2   3   3 2004.70   60.79
   1  -3  -3   10.70    2.70
   1  -3  -3   19.10    4.20
   1  -3  -3   14.40    4.50
  -1   3   3   10.70    2.80
  -1   3   3   18.00    4.70
  -1   3   3   14.10    3.30
  -1   3   3   15.60    3.70
   0  -3  -3  156.88   11.20
   0  -3  -3  170.28   13.10
   0  -3  -3  165.78    9.30
   0   3   3  160.18   11.90
   0   3   3  180.98   11.50
   0   3   3  159.08    9.00
  -1  -3  -3   42.40    6.00
  -1  -3  -3   41.90    6.30
  -1  -3  -3   45.50    4.20
   1   3   3   40.50    5.80
   1   3   3   43.90    4.20
   1   3   3   32.20    5.30
  -2  -3  -3   14.50    4.40
  -2  -3  -3   10.70    4.10
  -2  -3  -3   17.10    2.50
   2   3   3   15.00    4.40
   2   3   3   18.70    3.30
   2   3   3   18.60    5.60
  -3  -3  -3    5.10    3.20
   3   3   3    7.90    3.60
   3   3   3    3.30    1.70
  -4  -3  -3 4150.88  100.09
  -4  -3  -3 4154.18  116.59
   4   3   3 4067.39  115.89
   4   3   3 4303.97  102.19
  -5  -3  -3   19.70    6.60
  -5  -3  -3   17.60    4.10
   5   3   3   16.50    5.60
   5   3   3   19.40    4.20
  -6  -3  -3   88.39   12.60
   6   3   3  107.99    9.60
   6   3   3  102.19   13.10
  -7  -3  -3   89.59   13.30
   7   3   3   75.39   12.30
   7   3   3   92.69    9.50
  -8  -3  -3   12.20    6.50
   8   3   3   16.20    8.00
   8   3   3    9.60    3.90
  -9  -3  -3   -2.50    2.60
   9   3   3   -1.90    3.50
   9   3   3    2.60    2.60
 -10  -3  -3   -1.20    3.10
 -10  -3  -3    1.80    5.70
  10   3   3    2.30    5.50
  10   3   3    4.00    4.30
 -11  -3  -3    8.20    6.90
 -11  -3  -3   -2.20    4.10
 -11  -3  -3   10.70    7.00
  11   3   3    9.00    3.80
 -12  -3  -3   15.80    5.10
 -12  -3  -3   -5.10    9.20
 -12  -3  -3   19.80    7.80
  12   3   3   10.00    6.00
  12   3   3    6.80    8.60
  11  -4  -3    3.90    5.20
 -11   4   3    3.60    2.90
 -11   4   3    1.10    5.00
 -11   4   3   -1.80    2.20
  10  -4  -3   -2.30    6.20
 -10   4   3    5.20    4.80
 -10   4   3   -1.50    3.40
   9  -4  -3   10.70    4.70
  -9   4   3   -0.30    4.70
  -9   4   3    5.90    5.00
   8  -4  -3  334.37   27.50
  -8   4   3  268.67   22.70
  -8   4   3  290.17   20.30
   7  -4  -3   14.30    7.50
  -7   4   3   24.00    5.10
  -7   4   3   13.60    5.70
   6  -4  -3    1.30    3.90
  -6   4   3    7.50    4.10
  -6   4   3    7.70    3.10
   5  -4  -3  256.87   16.10
   5  -4  -3  227.38   22.10
  -5   4   3  263.47   14.90
  -5   4   3  239.98   15.10
  -5   4   3  259.47   18.70
   4  -4  -3    1.50    1.40
   4  -4  -3   -0.10    3.00
  -4   4   3    5.10    2.30
  -4   4   3    2.30    2.60
   3  -4  -3 1528.45   60.69
   3  -4  -3 1583.94   44.70
  -3   4   3 1519.75   50.19
  -3   4   3 1565.34   47.20
   2  -4  -3   81.39   11.30
   2  -4  -3   83.59    7.40
  -2   4   3   85.49    7.90
  -2   4   3   82.59    8.20
   1  -4  -3   41.50    9.40
   1  -4  -3   29.80    4.40
  -1   4   3   35.70    6.10
  -1   4   3   34.50    5.20
   0  -4  -3   25.70    3.70
   0  -4  -3   23.80    5.60
   0  -4  -3   25.80    6.80
   0   4   3   26.80    5.60
   0   4   3   18.30    4.00
  -1  -4  -3  483.85   24.50
  -1  -4  -3  483.15   19.40
  -1  -4  -3  509.35   27.70
   1   4   3  499.55   19.70
   1   4   3  491.05   23.70
  -2  -4  -3 1295.47   49.10
  -2  -4  -3 1217.08   35.90
   2   4   3 1166.48   36.50
   2   4   3 1183.88   44.40
  -3  -4  -3  553.64   20.70
  -3  -4  -3  538.15   30.30
   3   4   3  539.25   21.50
   3   4   3  584.44   29.70
  -4  -4  -3 3813.82  111.49
  -4  -4  -3 3612.84   92.09
   4   4   3 3793.42  110.09
   4   4   3 3766.32   95.19
  -5  -4  -3    8.30    3.90
   5   4   3    1.40    2.40
   5   4   3    5.70    2.90
  -6  -4  -3   25.10    8.00
   6   4   3   26.70    6.20
   6   4   3   27.10    8.30
  -7  -4  -3    2.50    3.80
   7   4   3    2.00    3.50
  -8  -4  -3  106.89   16.10
   8   4   3  102.99   11.40
   8   4   3  111.09   16.60
  -9  -4  -3    2.60    4.00
   9   4   3    4.00    2.30
   9   4   3    2.00    3.90
 -10  -4  -3  205.58   23.20
 -10  -4  -3  177.58   26.40
  10   4   3  238.98   26.20
  10   4   3  188.28   17.10
 -11  -4  -3   47.50   15.00
 -11  -4  -3   49.90   15.20
  11   4   3   39.50    8.30
  11   4   3   27.00   10.50
  11  -5  -3   20.30    6.60
 -11   5   3   -2.40    6.50
 -11   5   3    5.40    5.60
  10  -5  -3   57.79   13.20
 -10   5   3   58.09   13.80
 -10   5   3   71.59   12.40
   9  -5  -3   76.69   17.40
  -9   5   3   74.39   14.40
  -9   5   3   82.89   10.70
   8  -5  -3   48.00   14.30
  -8   5   3   39.10    9.50
  -8   5   3   43.00    8.80
   7  -5  -3  100.59   17.10
  -7   5   3  135.99   15.70
  -7   5   3  144.19   12.50
   6  -5  -3  160.18   20.20
  -6   5   3  133.89   14.70
  -6   5   3  176.78   11.70
  -6   5   3  164.08   13.10
   5  -5  -3  284.27   16.30
   5  -5  -3  309.07   27.50
  -5   5   3  298.57   20.90
  -5   5   3  287.77   15.00
  -5   5   3  277.07   16.60
   4  -5  -3    5.10    2.80
   4  -5  -3    8.30    5.70
  -4   5   3    6.00    3.20
  -4   5   3    9.00    3.90
   3  -5  -3    3.20    3.80
   3  -5  -3    1.20    1.40
  -3   5   3    1.20    1.90
  -3   5   3    0.80    1.70
   2  -5  -3  296.37   15.70
   2  -5  -3  318.17   25.70
  -2   5   3  326.57   17.00
  -2   5   3  307.67   18.20
   1  -5  -3   16.30    4.40
   1  -5  -3   24.20    8.20
  -1   5   3   17.20    4.40
  -1   5   3   16.60    4.40
   0  -5  -3  133.19   12.40
   0  -5  -3  127.69   14.90
   0   5   3  143.89   11.70
   0   5   3  135.29   10.40
  -1  -5  -3  156.48   16.60
   1   5   3  139.19   10.50
   1   5   3  158.98   13.20
  -2  -5  -3   13.00    5.00
   2   5   3    7.50    2.50
   2   5   3    1.00    2.70
  -3  -5  -3   24.20    7.90
   3   5   3   24.60    7.60
   3   5   3   31.10    5.70
  -4  -5  -3  298.87   24.50
   4   5   3  294.57   16.70
   4   5   3  285.87   22.80
  -5  -5  -3   15.30    5.70
   5   5   3   11.20    5.90
   5   5   3    5.80    2.70
  -6  -5  -3  107.09   16.10
   6   5   3  111.89   15.70
   6   5   3  119.49   11.50
  -7  -5  -3   70.59   15.70
   7   5   3   69.09    9.10
   7   5   3   77.39   16.50
  -8  -5  -3   11.20    7.30
   8   5   3   13.80    6.30
   8   5   3   21.80    8.70
  -9  -5  -3   -2.90    4.80
   9   5   3    3.70    4.40
   9   5   3   -1.70    3.90
 -10  -5  -3   14.80    7.10
 -10  -5  -3   13.60    8.00
  10   5   3   11.30    5.50
  10   5   3   10.30    6.50
 -11  -5  -3   24.50   10.40
 -11  -5  -3   18.70   13.30
  11   5   3   49.00   15.10
  11   5   3   23.50    8.70
  10  -6  -3   55.89   13.40
 -10   6   3   12.10    6.40
   9  -6  -3  106.69   20.60
  -9   6   3   73.39   14.90
  -9   6   3   94.69    9.90
   8  -6  -3    6.40    8.40
  -8   6   3    5.90    4.00
  -8   6   3    7.00    4.40
   7  -6  -3   86.19   20.20
  -7   6   3   96.79   13.60
  -7   6   3  115.19   10.90
  -7   6   3  124.89    9.20
   6  -6  -3  419.26   35.80
  -6   6   3  402.26   27.10
  -6   6   3  445.66   19.50
  -6   6   3  447.66   21.50
   5  -6  -3  139.19   20.00
   5  -6  -3  126.99   10.30
  -5   6   3  132.99    9.20
  -5   6   3  135.79   13.50
  -5   6   3  127.19   10.50
   4  -6  -3  248.78   12.60
   4  -6  -3  194.88   23.40
  -4   6   3  215.08   13.40
  -4   6   3  212.28   17.40
   3  -6  -3   68.19    7.40
   3  -6  -3   82.99   17.40
  -3   6   3   97.99    8.70
  -3   6   3   81.49   10.40
   2  -6  -3  104.49   15.80
   2  -6  -3  103.59    9.60
  -2   6   3  106.79    9.50
  -2   6   3  114.99   11.70
   1  -6  -3   53.59    8.20
   1  -6  -3   60.29   14.30
  -1   6   3   75.79    8.40
  -1   6   3   77.69    8.60
   0  -6  -3  180.58   19.80
   0   6   3  171.88   13.80
   0   6   3  159.48   12.90
  -1  -6  -3   89.09   13.30
   1   6   3  102.69   11.50
   1   6   3   89.89    9.30
  -2  -6  -3  153.08   18.50
   2   6   3  160.48   12.60
   2   6   3  166.98   15.80
  -3  -6  -3  222.98   22.50
   3   6   3  218.48   15.00
   3   6   3  206.18   18.70
  -4  -6  -3  286.07   25.70
   4   6   3  264.47   17.20
   4   6   3  280.37   23.40
  -5  -6  -3  116.29   17.00
   5   6   3  118.89   16.30
   5   6   3  124.59   11.70
  -6  -6  -3  454.65   35.50
   6   6   3  476.25   35.00
   6   6   3  498.35   25.80
  -7  -6  -3  107.99   17.20
   7   6   3  116.99   17.20
   7   6   3  139.09   13.40
  -8  -6  -3  232.38   26.70
   8   6   3  245.18   19.00
   8   6   3  237.08   26.20
  -9  -6  -3  120.79   24.50
   9   6   3  127.99   14.30
   9   6   3  120.09   19.40
 -10  -6  -3   72.29   18.50
 -10  -6  -3   33.00   15.40
  10   6   3   65.79   18.20
  10   6   3   64.09   13.00
  10  -7  -3   28.70   13.70
 -10   7   3   14.60    9.80
   9  -7  -3   22.40   13.10
  -9   7   3   23.80    9.00
   8  -7  -3   27.80    9.90
  -8   7   3   20.20    7.50
   7  -7  -3   85.19   20.10
  -7   7   3   56.79   12.00
   6  -7  -3    6.20    7.10
  -6   7   3    3.50    3.60
   5  -7  -3   -0.10    3.50
   5  -7  -3    9.00    6.10
  -5   7   3   14.20    3.30
  -5   7   3    9.50    5.10
  -5   7   3    5.60    2.90
   4  -7  -3   -2.00    2.50
   4  -7  -3   -0.50    4.90
  -4   7   3    2.90    3.80
  -4   7   3   -3.70    2.00
   3  -7  -3   32.70    9.70
  -3   7   3   29.90    7.80
  -3   7   3   50.49    6.20
   2  -7  -3   26.30   10.80
   2  -7  -3   50.39    6.80
  -2   7   3   47.90    8.20
  -2   7   3   57.79    8.00
   1  -7  -3    1.40    3.50
  -1   7   3    0.90    2.30
  -1   7   3   -1.60    2.10
   0  -7  -3   90.59   15.10
   0   7   3   70.19    9.10
   0   7   3   80.89   10.20
  -1  -7  -3   24.40    9.20
   1   7   3   13.40    4.90
   1   7   3   19.20    6.10
  -2  -7  -3  420.36   34.30
   2   7   3  453.15   24.40
   2   7   3  468.25   28.70
  -3  -7  -3  301.97   28.70
   3   7   3  275.57   22.80
   3   7   3  327.17   20.20
  -4  -7  -3  543.55   40.20
   4   7   3  589.94   36.90
   4   7   3  573.94   28.70
  -5  -7  -3   55.59   13.90
   5   7   3   74.49   15.20
   5   7   3   80.59   10.10
  -6  -7  -3  109.39   22.70
   6   7   3   71.59   10.10
   6   7   3   68.09   14.90
  -7  -7  -3  185.68   23.80
   7   7   3  188.58   16.40
   7   7   3  191.38   23.80
  -8  -7  -3   -1.60    4.60
   8   7   3    4.80    5.60
   8   7   3   10.60    4.90
  -9  -7  -3   48.70   16.20
   9   7   3   36.50    8.70
   9   7   3   34.60   13.00
 -10  -7  -3   59.99   18.20
   9  -8  -3   23.40   11.50
  -9   8   3   -3.60    5.90
   8  -8  -3   90.79   22.40
  -8   8   3   49.30   11.90
   7  -8  -3    2.10    7.50
  -7   8   3   11.80    6.10
   6  -8  -3    2.50    7.90
  -6   8   3   15.30    5.90
   5  -8  -3   22.50   10.80
  -5   8   3   36.30    9.50
   4  -8  -3   13.30    9.80
  -4   8   3   18.70    4.10
  -4   8   3   10.60    4.60
   3  -8  -3  295.67   16.30
   3  -8  -3  317.77   34.10
  -3   8   3  255.27   15.20
  -3   8   3  303.37   22.10
   2  -8  -3    1.80    6.20
  -2   8   3   -4.30    2.50
  -2   8   3    1.40    2.10
   1  -8  -3   14.20    7.80
  -1   8   3   24.20    6.30
  -1   8   3   20.40    5.50
   0  -8  -3   21.80   10.30
   0   8   3   29.20    7.60
   0   8   3   28.30    7.40
  -1  -8  -3  394.76   36.80
   1   8   3  417.26   24.80
   1   8   3  415.56   26.70
  -2  -8  -3   32.60   10.80
   2   8   3   54.19    7.00
   2   8   3   40.00    9.00
  -3  -8  -3  107.79   17.90
   3   8   3   98.79   14.50
   3   8   3   96.19   11.30
  -4  -8  -3   -0.30    4.80
   4   8   3    1.10    2.90
   4   8   3   -1.90    3.80
  -5  -8  -3  118.59   19.50
   5   8   3  153.98   14.30
   5   8   3  131.49   18.00
   6   8   3    6.10    5.90
   6   8   3    4.10    4.80
  -7  -8  -3  137.39   22.20
   7   8   3  122.69   23.20
   7   8   3  125.09   14.80
  -8  -8  -3  132.99   22.30
   8   8   3  154.58   21.70
   8   8   3  133.79   15.10
  -9  -8  -3    5.20    8.50
   9   8   3   -7.70    5.60
   9   8   3  -12.60    6.40
   7  -9  -3   64.79   19.30
  -7   9   3   57.09   11.80
   6  -9  -3   91.49   23.10
  -6   9   3  112.39   15.20
   5  -9  -3   45.40   16.10
  -5   9   3   26.80    8.50
  -4   9   3    3.50    3.10
   3  -9  -3    2.00    7.60
  -3   9   3   19.00    4.00
  -3   9   3    7.40    4.10
   2  -9  -3    4.80    8.00
  -2   9   3    0.10    3.50
  -2   9   3   -1.50    2.90
   1  -9  -3  320.07   33.90
  -1   9   3  343.57   24.70
  -1   9   3  326.37   20.60
   0  -9  -3  304.87   34.20
   0   9   3  296.27   21.70
   0   9   3  280.37   21.50
  -1  -9  -3    0.10    7.00
   1   9   3    5.80    4.50
   1   9   3    0.00    2.80
  -2  -9  -3    0.00    5.40
   2   9   3    3.00    3.20
   2   9   3    5.00    4.50
  -3  -9  -3    1.70    4.50
   3   9   3   -1.30    2.80
   3   9   3    6.50    4.20
  -4  -9  -3   77.49   20.30
   4   9   3   44.80   10.20
   4   9   3   76.69   16.50
  -5  -9  -3   -3.10    4.30
   5   9   3   -1.90    3.60
   5   9   3   -2.50    3.80
  -6  -9  -3   17.30    7.80
   6   9   3    4.50    4.10
   6   9   3   15.60    6.70
  -7  -9  -3   12.90   11.00
   7   9   3   13.70    5.20
   7   9   3    0.20    5.70
   6 -10  -3   10.20   12.20
  -6  10   3   30.30   10.50
   5 -10  -3   16.40   11.70
  -5  10   3   20.50    4.00
   4 -10  -3   14.90    9.30
  -4  10   3    3.50    4.50
   3 -10  -3   10.50   11.70
  -3  10   3   13.40    6.10
   2 -10  -3   -1.10    7.90
  -2  10   3   -1.10    3.80
  -2  10   3    5.50    4.50
   1 -10  -3   -6.40    6.40
  -1  10   3    7.90    4.20
  -1  10   3    3.80    5.00
   0 -10  -3  172.88   26.70
   0  10   3  207.58   18.40
   0  10   3  186.88   18.50
  -1 -10  -3   18.80   10.90
   1  10   3   16.40    7.80
   1  10   3   15.00    4.90
  -2 -10  -3   15.80   11.30
   2  10   3   12.90    6.60
   2  10   3    8.70    6.80
  -3 -10  -3   27.70   13.70
   3  10   3   47.10   10.80
   3  10   3   28.80    6.70
  -4 -10  -3   -2.30    7.90
   4  10   3    2.90    4.70
   4  10   3   -5.10    4.20
  -5 -10  -3   18.80   10.50
   5  10   3    9.60    8.80
  -6 -10  -3   13.10   11.50
   6  10   3   13.90    6.40
   6  10   3   31.30   10.30
   4 -11  -3   18.90   13.50
  -4  11   3    4.00    6.80
   3 -11  -3   60.89   24.70
  -3  11   3   38.50   11.40
   2 -11  -3   20.40   11.50
  -2  11   3   29.00    5.80
   1 -11  -3    5.30    7.80
  -1  11   3   19.70    7.80
  -1  11   3   31.30   10.70
   0 -11  -3    0.40    8.20
   0  11   3   13.20    5.80
   0  11   3   -2.80    5.30
  -1 -11  -3    3.20    9.80
   1  11   3   -2.70    3.90
   1  11   3    3.50    5.60
  -2 -11  -3   54.99   21.30
   2  11   3   72.39   14.30
   2  11   3   62.59   12.60
  -3 -11  -3   52.29   20.10
   3  11   3   44.50   11.70
   3  11   3   49.50   10.60
  -4 -11  -3   21.60   14.30
   3  11  -4   47.80   13.60
   3  11  -4   71.19   14.00
  -3 -11   4   51.99   20.90
  -3 -11   4   72.79   14.80
   2  11  -4  133.69   18.10
   2  11  -4  147.19   15.90
  -2 -11   4   93.89   16.90
  -2 -11   4  130.69   33.10
   1  11  -4   23.90    7.10
  -1 -11   4   11.80    9.50
  -1 -11   4   14.40    6.90
   0  11  -4   29.50    8.90
   0 -11   4   46.80   20.20
  -1  11  -4    3.30    5.90
   1 -11   4   17.30    8.50
  -2  11  -4   27.20    9.10
   2 -11   4   16.60   17.10
  -3  11  -4   -8.60    4.60
   3 -11   4    4.50   10.90
   6  10  -4   21.90   10.40
   6  10  -4   27.90    8.70
  -6 -10   4   39.20   16.40
  -6 -10   4   23.20   11.00
   5  10  -4    1.80    3.50
   5  10  -4    1.20    4.30
  -5 -10   4   -3.70    7.20
  -5 -10   4    9.70    5.70
   4  10  -4   40.60   11.80
  -4 -10   4   80.29   12.90
  -4 -10   4   45.60   15.60
   3  10  -4   10.50    5.30
   3  10  -4   10.10    5.20
  -3 -10   4   -1.40    5.90
  -3 -10   4    3.40    8.20
   2  10  -4   10.00    5.70
   2  10  -4   23.40    7.10
  -2 -10   4   30.30    9.90
  -2 -10   4   16.40    6.50
   1  10  -4  167.38   15.50
   1  10  -4  215.68   19.20
  -1 -10   4  144.49   32.40
  -1 -10   4  159.98   16.70
   0  10  -4  270.77   24.30
   0  10  -4  259.37   17.00
   0 -10   4  269.57   34.40
  -1  10  -4    1.60    3.80
   1 -10   4    4.00    3.80
   1 -10   4    2.40    6.20
  -2  10  -4   43.40   11.00
   2 -10   4   40.80   16.90
  -3  10  -4   -0.70    2.50
   3 -10   4    7.00   10.10
  -4  10  -4   43.10   10.70
   4 -10   4   33.40   13.50
  -5  10  -4    1.10    5.10
   5 -10   4   -0.90    9.00
  -6  10  -4    2.80    4.30
   6 -10   4   -6.30   10.20
   7   9  -4    5.90    5.00
   7   9  -4    8.80    4.40
  -7  -9   4   13.90    8.40
  -7  -9   4   17.50    6.00
   6   9  -4   84.89   17.60
   6   9  -4   68.39   13.50
  -6  -9   4   62.39   16.40
  -6  -9   4   54.29   15.50
   5   9  -4   27.50    9.90
   5   9  -4   30.60    9.70
  -5  -9   4   25.40    8.60
  -5  -9   4   49.80   18.70
   4   9  -4   40.30   10.00
   4   9  -4   33.90    9.40
  -4  -9   4   48.90   15.20
  -4  -9   4   51.59   12.30
   3   9  -4   39.90    9.10
   3   9  -4   54.39   12.30
  -3  -9   4   46.60   12.50
  -3  -9   4   50.39   17.00
   2   9  -4  163.38   17.70
   2   9  -4  159.68   16.20
  -2  -9   4  122.99   16.30
  -2  -9   4  151.98   24.80
   1   9  -4   24.60    6.50
   1   9  -4   22.80    6.60
  -1  -9   4   31.40   13.80
  -1  -9   4   14.70    5.20
   0   9  -4  306.97   18.50
   0   9  -4  346.47   24.90
   0  -9   4  269.97   34.60
   0  -9   4  320.17   20.00
  -1   9  -4  140.79   14.90
   1  -9   4  100.79   11.60
   1  -9   4  113.09   10.20
   1  -9   4   97.09   24.10
  -2   9  -4   15.60    5.70
   2  -9   4   17.20    9.00
  -3   9  -4    6.00    4.70
   3  -9   4   12.10    5.90
  -4   9  -4   -1.40    2.90
   4  -9   4    4.40    7.90
  -5   9  -4   89.59   13.30
   5  -9   4   78.59   22.20
  -6   9  -4   96.89   14.20
   6  -9   4  124.99   28.40
  -7   9  -4    3.00    5.60
   7  -9   4   -0.60   10.10
   9   8  -4   -6.80    5.50
   9   8  -4   -4.60    5.50
  -9  -8   4   -3.40    9.00
  -9  -8   4    2.40    9.40
   8   8  -4   10.80    7.30
   8   8  -4   -6.00    4.00
  -8  -8   4   14.90    4.90
  -8  -8   4   -3.80    6.10
   7   8  -4   11.00    3.30
  -7  -8   4   11.80    7.40
  -7  -8   4   16.70    4.30
   6   8  -4    6.10    4.20
   6   8  -4   -0.20    3.70
  -6  -8   4   -3.10    6.40
  -6  -8   4    0.30    5.90
   5   8  -4   30.30    8.80
   5   8  -4   25.80    8.60
  -5  -8   4   22.40   10.30
  -5  -8   4   35.50   11.30
   4   8  -4   19.20    6.90
   4   8  -4   24.70    8.50
  -4  -8   4   20.20    9.70
  -4  -8   4   22.30    9.20
   3   8  -4    6.40    4.20
   3   8  -4    7.80    5.10
  -3  -8   4   10.50    7.50
  -3  -8   4   -0.30    3.90
   2   8  -4   35.10    9.00
   2   8  -4   51.59   10.40
  -2  -8   4   25.50   10.20
  -2  -8   4   34.50    9.60
   1   8  -4   10.60    4.90
   1   8  -4    7.20    4.10
  -1  -8   4    3.00    5.40
  -1  -8   4   10.10    5.00
   0   8  -4   39.60    6.30
   0   8  -4   52.29   10.90
   0  -8   4   55.29    9.80
   0  -8   4   34.10   13.30
  -1   8  -4   17.40    6.30
   1  -8   4   13.20    5.40
   1  -8   4   30.70    4.90
   1  -8   4   42.20   15.10
  -2   8  -4  115.39   13.80
   2  -8   4  146.49   23.00
  -3   8  -4    0.50    2.30
   3  -8   4   -5.10    6.10
  -4   8  -4   64.09   12.40
   4  -8   4   47.40   13.90
  -5   8  -4   -2.30    2.10
   5  -8   4    9.90    6.80
  -6   8  -4   10.50    4.00
   6  -8   4    6.90    6.70
  -7   8  -4   49.10   12.70
   7  -8   4   57.19   18.60
  -8   8  -4  292.17   25.70
   8  -8   4  288.57   36.90
  -9   8  -4   50.89   13.50
   9  -8   4   63.49   23.70
  10   7  -4   -1.40    4.20
  10   7  -4  -12.30    6.40
 -10  -7   4  -12.20    5.80
 -10  -7   4   -6.00    8.10
   9   7  -4   94.09   19.30
   9   7  -4   80.49   15.10
  -9  -7   4  125.89   16.40
  -9  -7   4   94.79   15.00
   8   7  -4   19.50    8.50
  -8  -7   4   28.90   10.40
   7   7  -4   -1.60    2.90
   7   7  -4   10.80    4.40
  -7  -7   4   -9.90    6.00
   6   7  -4    6.60    2.70
   6   7  -4   -3.90    3.30
  -6  -7   4    7.10    6.40
  -6  -7   4   -1.00    4.30
   5   7  -4   11.50    5.70
   5   7  -4   21.10    8.00
  -5  -7   4    9.10    5.80
  -5  -7   4    5.60    6.70
   4   7  -4  539.25   30.80
   4   7  -4  479.45   31.00
  -4  -7   4  510.85   39.60
  -4  -7   4  479.15   34.70
   3   7  -4  449.76   27.30
   3   7  -4  462.15   28.50
  -3  -7   4  456.55   31.60
  -3  -7   4  454.45   37.60
   2   7  -4  352.56   22.80
   2   7  -4  340.57   22.90
  -2  -7   4  353.56   25.50
  -2  -7   4  322.87   31.30
   1   7  -4   64.09    8.40
   1   7  -4   63.69   11.60
  -1  -7   4   55.69    9.00
  -1  -7   4   50.79   13.80
   0   7  -4   27.70    6.60
   0   7  -4   36.60    5.70
   0  -7   4   26.80    6.30
   0  -7   4   23.60    6.00
   0  -7   4   20.80    8.60
  -1   7  -4  120.49    8.30
  -1   7  -4  100.09   11.80
   1  -7   4  117.19   19.00
   1  -7   4   90.09    8.60
   1  -7   4  118.49    8.90
  -2   7  -4  249.28   19.10
   2  -7   4  245.88   28.90
  -3   7  -4  541.85   30.10
   3  -7   4  534.35   44.50
  -4   7  -4   72.49   10.60
   4  -7   4   84.19   19.40
  -5   7  -4   22.30    6.60
   5  -7   4   21.10   10.50
  -6   7  -4   14.00    4.70
   6  -7   4    4.70    7.30
  -7   7  -4  255.77   22.30
   7  -7   4  232.28   30.90
  -8   7  -4   31.00    9.20
   8  -7   4   14.70    9.30
  -9   7  -4   20.40    8.80
   9  -7   4   32.00   11.20
  10   6  -4   10.00    6.00
  10   6  -4   -2.50    5.30
 -10  -6   4    4.00    7.70
 -10  -6   4    5.70    6.10
   9   6  -4   92.69   12.90
   9   6  -4   89.99   14.30
  -9  -6   4   82.59   17.50
  -9  -6   4   95.29   16.00
   8   6  -4  281.17   27.80
   8   6  -4  288.17   22.60
  -8  -6   4  277.97   30.60
  -8  -6   4  199.08   23.50
   7   6  -4   20.80    8.90
   7   6  -4   25.20    6.50
  -7  -6   4   14.90    7.80
  -7  -6   4   17.10    8.60
   6   6  -4   29.00    8.00
   6   6  -4   41.60   11.20
  -6  -6   4   30.40   11.60
  -6  -6   4   47.00   14.30
   5   6  -4   17.30    6.30
   5   6  -4   21.30    7.30
  -5  -6   4    9.50    6.30
  -5  -6   4   12.30    6.10
   4   6  -4   18.30    6.20
   4   6  -4   14.90    4.90
  -4  -6   4   16.50    7.90
  -4  -6   4   18.20    6.80
   3   6  -4    2.30    2.90
   3   6  -4    2.60    1.80
  -3  -6   4    5.50    4.70
  -3  -6   4    2.40    2.90
   2   6  -4    3.70    2.30
   2   6  -4    3.90    2.80
  -2  -6   4    7.70    3.30
  -2  -6   4    1.20    3.20
   1   6  -4  550.84   25.40
   1   6  -4  548.75   27.80
  -1  -6   4  509.15   27.20
  -1  -6   4  535.25   37.80
   0   6  -4  153.58   13.60
   0   6  -4  149.99   10.90
   0  -6   4  143.49   11.40
   0  -6   4  134.29   18.70
   0  -6   4  162.88   12.50
  -1   6  -4    6.40    3.30
  -1   6  -4   13.60    2.90
   1  -6   4    5.30    4.90
   1  -6   4    8.00    2.70
   1  -6   4    9.80    3.00
  -2   6  -4    3.80    2.90
   2  -6   4   17.20    4.10
  -3   6  -4  243.58   18.00
   3  -6   4  203.38   24.80
  -4   6  -4   28.80    7.40
   4  -6   4   22.70   10.70
  -5   6  -4  250.87   19.60
   5  -6   4  243.68   28.60
  -6   6  -4  355.76   25.00
   6  -6   4  402.66   38.00
  -7   6  -4   38.70    9.20
   7  -6   4   48.90   15.10
  -8   6  -4   43.90   11.30
   8  -6   4   38.40   14.40
  -9   6  -4   22.30    7.70
   9  -6   4   24.20   11.10
 -10   6  -4    5.50    6.10
  10  -6   4   21.60    8.80
  11   5  -4   51.89   15.10
  11   5  -4   37.70   10.00
 -11  -5   4   28.70   12.00
 -11  -5   4   22.90   12.20
  10   5  -4    4.50    5.40
  10   5  -4    1.50    6.10
 -10  -5   4    7.30    6.30
   9   5  -4    0.60    4.00
   9   5  -4    9.40    5.00
  -9  -5   4   -3.60    3.70
  -9  -5   4   -0.90    3.50
   8   5  -4   -1.80    1.70
   8   5  -4   -2.40    2.90
  -8  -5   4   -5.20    4.20
   7   5  -4   -0.50    2.80
   7   5  -4    9.00    5.80
  -7  -5   4    8.20    5.60
   6   5  -4  621.14   37.50
   6   5  -4  491.15   29.40
  -6  -5   4  652.13   41.90
  -6  -5   4  621.34   37.30
   5   5  -4   27.70    8.60
   5   5  -4   40.30    8.90
  -5  -5   4   44.70   11.50
  -5  -5   4   34.40   11.10
   4   5  -4   67.99    9.10
   4   5  -4   62.59   10.00
  -4  -5   4   76.49   11.70
  -4  -5   4   59.19   12.70
   3   5  -4    3.40    2.50
   3   5  -4    2.90    1.40
  -3  -5   4    1.40    3.60
  -3  -5   4    0.40    2.80
   2   5  -4   38.90    7.30
   2   5  -4   43.20    8.40
  -2  -5   4   36.60    9.10
  -2  -5   4   32.00    7.70
   1   5  -4   36.30    5.60
   1   5  -4   29.90    6.00
  -1  -5   4   27.00    6.30
  -1  -5   4   35.70    5.30
  -1  -5   4   29.90    8.90
   0   5  -4 1011.30   38.50
   0   5  -4 1072.69   34.30
   0  -5   4 1119.09   36.80
   0  -5   4 1072.29   35.10
   0  -5   4 1108.99   53.29
  -1   5  -4   44.40    4.20
  -1   5  -4   29.90    6.30
   1  -5   4   46.00    4.60
   1  -5   4   41.90    4.50
   1  -5   4   51.69   13.20
   2  -5   4    0.50    2.50
  -3   5  -4   41.50    7.90
   3  -5   4   47.20   12.40
  -4   5  -4   11.00    4.20
   4  -5   4   10.30    6.50
  -5   5  -4   75.39   10.10
   5  -5   4   62.89   15.90
  -6   5  -4 5286.67  142.69
   6  -5   4 5350.56  171.38
  -7   5  -4  198.18   17.80
   7  -5   4  176.88   24.00
  -8   5  -4    4.10    1.90
  -8   5  -4    1.70    2.90
  -9   5  -4    1.90    5.20
  -9   5  -4    9.60    3.50
   9  -5   4    8.90    8.80
 -10   5  -4   17.20    5.40
  10  -5   4   25.90   11.30
 -11   5  -4    3.00    5.40
  11  -5   4  -13.30    7.20
  11   4  -4   -4.30    4.40
  11   4  -4    6.10    3.70
 -11  -4   4   -4.50    4.80
 -11  -4   4    3.70    5.50
  10   4  -4   16.90    5.00
  10   4  -4    6.40    5.50
 -10  -4   4   27.40    8.80
 -10  -4   4   18.80    5.90
   9   4  -4   46.20   11.10
   9   4  -4   41.80   12.70
  -9  -4   4   51.09   15.00
  -9  -4   4   55.49   12.80
   8   4  -4  144.39   18.00
   8   4  -4  145.79   15.90
  -8  -4   4  158.58   18.20
  -8  -4   4  175.98   20.70
   7   4  -4   20.00    7.30
   7   4  -4   16.40    6.10
  -7  -4   4   17.10    6.90
  -7  -4   4   25.90    8.00
   6   4  -4  107.49   14.50
   6   4  -4  103.29   12.10
  -6  -4   4   99.29   15.30
  -6  -4   4  108.39   13.60
   5   4  -4    4.20    3.10
   5   4  -4   10.80    3.90
  -5  -4   4   14.00    5.10
   4   4  -4   80.79    9.30
   4   4  -4  102.09   11.90
  -4  -4   4   97.79   12.40
  -4  -4   4   86.49   12.50
   3   4  -4  175.18   14.50
   3   4  -4  187.38   13.90
  -3  -4   4  187.38   16.90
  -3  -4   4  191.88   17.10
   2   4  -4  439.06   22.30
   2   4  -4  469.85   22.20
  -2  -4   4  456.85   25.00
  -2  -4   4  485.65   28.20
   1   4  -4    3.70    2.30
   1   4  -4    4.00    2.20
  -1  -4   4    4.40    3.40
  -1  -4   4    5.80    2.40
  -1  -4   4    3.90    2.50
   0   4  -4    4.80    1.90
   0   4  -4    2.80    1.80
   0  -4   4    6.80    2.40
   0  -4   4    2.70    2.20
   0  -4   4    0.70    2.30
  -1   4  -4   79.09    8.00
   1  -4   4   81.89    5.30
   1  -4   4   83.19    5.20
   1  -4   4   77.39   12.30
  -2   4  -4  352.56   18.40
   2  -4   4  357.56   27.30
  -3   4  -4 1529.25   50.09
   3  -4   4 1675.63   68.59
  -4   4  -4 1073.39   39.30
   4  -4   4 1010.00   52.99
  -5   4  -4  127.29   12.00
   5  -4   4  121.19   17.20
  -6   4  -4   97.39    7.20
  -6   4  -4  102.29    8.10
  -6   4  -4  102.39   11.40
   6  -4   4   98.39   15.50
  -7   4  -4  160.38   15.00
  -7   4  -4  164.08   11.00
  -7   4  -4  150.88   10.80
   7  -4   4  165.98   21.50
  -8   4  -4    7.70    4.00
  -8   4  -4    8.70    3.60
   8  -4   4    4.40    4.50
  -9   4  -4   97.49   12.80
  -9   4  -4   90.99   10.30
   9  -4   4   92.99   19.50
 -10   4  -4  114.29   12.70
 -10   4  -4  128.39   15.20
  10  -4   4  131.79   20.90
 -11   4  -4    8.70    3.90
 -11   4  -4   -1.60    4.10
  11  -4   4    6.80    6.90
  12   3  -4    9.00    7.20
  12   3  -4   17.30    9.00
 -12  -3   4   -3.80    7.40
 -12  -3   4    6.40    6.20
  11   3  -4   46.50   11.40
  11   3  -4   16.90    7.80
 -11  -3   4   17.10    9.80
 -11  -3   4   36.80   10.90
  10   3  -4   17.00    7.30
  10   3  -4   16.40    6.80
 -10  -3   4   16.30    8.90
 -10  -3   4   16.90    8.20
   9   3  -4   -4.10    2.60
   9   3  -4    3.30    2.70
  -9  -3   4    4.40    2.70
   8   3  -4    6.10    2.90
   8   3  -4    1.10    3.50
  -8  -3   4    9.90    4.70
  -8  -3   4   -4.40    4.20
   7   3  -4  141.29   14.50
   7   3  -4  150.28   17.20
  -7  -3   4  151.88   15.60
  -7  -3   4  133.59   18.00
   6   3  -4  385.26   26.60
   6   3  -4  379.86   23.20
  -6  -3   4  418.66   25.70
  -6  -3   4  391.46   29.70
   5   3  -4   53.49    7.60
   5   3  -4   61.49   11.80
  -5  -3   4   55.39    8.50
  -5  -3   4   64.89   10.30
   4   3  -4  250.97   16.20
   4   3  -4  265.37   18.80
  -4  -3   4  249.18   17.60
  -4  -3   4  255.57   20.40
   3   3  -4 1700.53   53.69
   3   3  -4 1755.82   52.49
   3   3  -4 1664.23   54.99
  -3  -3   4 1667.03   58.19
  -3  -3   4 1743.93   56.49
   2   3  -4 1052.69   35.40
   2   3  -4 1079.39   37.20
   2   3  -4 1028.00   37.60
  -2  -3   4 1121.39   40.10
  -2  -3   4 1055.79   34.60
  -2  -3   4 1051.19   37.20
  -2  -3   4 1053.59   40.40
   1   3  -4  100.99    9.90
   1   3  -4   94.39    7.90
   1   3  -4   98.89    7.90
  -1  -3   4   91.89    7.60
  -1  -3   4   94.79    8.40
  -1  -3   4  104.89    8.30
  -1  -3   4   82.49    9.90
   0   3  -4  230.48   12.50
   0   3  -4  221.98   16.30
   0   3  -4  225.48   10.30
   0  -3   4  222.38   11.10
   0  -3   4  234.88   12.20
   0  -3   4  218.18   10.60
   0  -3   4  217.28   17.30
  -1   3  -4   10.90    3.00
  -1   3  -4   15.40    4.10
   1  -3   4   16.40    5.60
   1  -3   4   12.70    1.90
   1  -3   4   17.50    2.00
   1  -3   4   15.10    3.50
  -2   3  -4 1027.30   33.30
   2  -3   4 1003.00   45.20
   2  -3   4  987.70   35.90
  -3   3  -4  243.78   14.10
   3  -3   4  249.88   21.80
  -4   3  -4 1123.49   31.20
  -4   3  -4 1102.69   30.60
  -4   3  -4 1092.99   38.10
   4  -3   4 1083.59   29.60
   4  -3   4 1092.39   51.49
  -5   3  -4 1011.00   37.40
  -5   3  -4  987.30   31.80
  -5   3  -4  967.80   31.60
   5  -3   4 1021.30   50.89
   5  -3   4  990.10   30.60
  -6   3  -4   50.39    6.80
  -6   3  -4   61.89    8.10
  -6   3  -4   51.19    6.70
   6  -3   4   62.99   13.70
   6  -3   4   52.09    5.70
  -7   3  -4   75.79    9.90
  -7   3  -4   70.89    8.80
   7  -3   4   76.29    7.70
   7  -3   4   73.79   15.60
  -8   3  -4    9.60    4.70
  -8   3  -4    7.60    4.40
   8  -3   4   11.40    4.50
   8  -3   4   19.30    8.50
  -9   3  -4  152.08   15.20
  -9   3  -4  143.39   14.90
   9  -3   4  126.89   19.80
 -10   3  -4   63.49   12.20
 -10   3  -4  101.79   11.30
  10  -3   4   76.19   18.50
 -11   3  -4   11.10    7.40
 -11   3  -4   12.00    6.60
 -11   3  -4    1.30    5.00
  11  -3   4   27.40    7.00
 -12   3  -4    5.50    5.10
 -12   3  -4   10.70    5.80
 -12   3  -4   10.60    7.70
  12  -3   4    5.50    8.40
  12   2  -4    4.50    6.10
 -12  -2   4   -6.40    6.10
 -12  -2   4    9.90    5.90
  11   2  -4    7.40    3.90
  11   2  -4   -0.20    4.50
 -11  -2   4    7.80    6.00
 -11  -2   4    2.00    5.50
  10   2  -4   36.20   10.70
  10   2  -4   32.10    9.40
 -10  -2   4   11.80    7.30
 -10  -2   4   22.60    9.10
   9   2  -4   98.29   13.20
   9   2  -4   87.99   14.00
  -9  -2   4   94.19   14.70
  -9  -2   4   73.09   12.20
   8   2  -4   12.70    5.80
   8   2  -4   14.20    6.00
  -8  -2   4   19.20    6.90
  -8  -2   4   10.90    4.30
   7   2  -4  150.28   15.10
   7   2  -4  166.68   17.50
  -7  -2   4  173.18   19.30
  -7  -2   4  194.48   16.40
   6   2  -4  211.48   16.20
   6   2  -4  188.48   17.30
  -6  -2   4  197.98   19.30
  -6  -2   4  180.98   14.90
   5   2  -4  126.09   13.00
   5   2  -4  107.89   10.70
   5   2  -4  109.69   10.60
  -5  -2   4  110.89   10.50
  -5  -2   4  110.79   13.50
  -5  -2   4  117.99   11.40
   4   2  -4    2.50    1.60
   4   2  -4    1.80    1.70
   4   2  -4    2.70    2.10
  -4  -2   4   -0.30    1.70
  -4  -2   4    5.80    2.30
   3   2  -4  712.43   29.50
   3   2  -4  715.43   26.80
   3   2  -4  745.43   27.80
  -3  -2   4  741.73   27.10
  -3  -2   4  752.92   28.30
  -3  -2   4  712.03   29.80
  -3  -2   4  740.63   32.00
   2   2  -4  631.34   23.30
   2   2  -4  636.04   23.70
   2   2  -4  611.84   24.30
  -2  -2   4  622.14   22.60
  -2  -2   4  626.24   24.80
  -2  -2   4  626.64   26.00
  -2  -2   4  627.44   24.80
   1   2  -4  506.95   20.80
   1   2  -4  496.15   19.00
   1   2  -4  536.65   19.40
   1   2  -4  531.45   21.80
  -1  -2   4  515.95   20.30
  -1  -2   4  497.75   19.10
  -1  -2   4  531.05   23.10
  -1  -2   4  496.85   18.70
   0   2  -4 4337.97   99.99
   0   2  -4 4445.26  109.89
   0   2  -4 4235.98  100.79
   0  -2   4 3961.90  109.39
   0  -2   4 4292.27   98.59
   0  -2   4 4299.87   99.19
   0  -2   4 4295.17  100.59
  -1   2  -4    4.40    1.00
  -1   2  -4    2.80    1.30
  -1   2  -4    1.30    1.90
   1  -2   4    6.50    1.70
   1  -2   4    4.60    2.80
  -2   2  -4   20.60    2.30
  -2   2  -4   22.90    3.20
  -2   2  -4   21.50    6.00
   2  -2   4   20.80    5.70
   2  -2   4   22.10    2.10
   2  -2   4   24.60    3.60
  -3   2  -4  211.18   11.80
  -3   2  -4  219.38   10.20
  -3   2  -4  222.78   18.10
  -3   2  -4  204.08   12.10
   3  -2   4  209.18   17.80
   3  -2   4  208.08    9.50
   3  -2   4  213.58   12.20
  -4   2  -4   92.09    7.50
  -4   2  -4  107.49    8.80
   4  -2   4   97.49    7.40
   4  -2   4   92.69   12.40
  -5   2  -4   -1.50    1.40
  -5   2  -4   -2.00    1.20
   5  -2   4   -0.70    1.30
   5  -2   4    0.70    2.30
  -6   2  -4   12.00    4.00
  -6   2  -4    7.30    3.00
  -6   2  -4   15.50    5.10
   6  -2   4    9.90    3.70
   6  -2   4   12.90    4.80
  -7   2  -4  107.69   12.10
  -7   2  -4  109.79   11.30
   7  -2   4  100.89   15.80
   7  -2   4  109.99   11.20
  -8   2  -4   15.30    5.80
  -8   2  -4   11.60    4.80
   8  -2   4   22.40    6.10
   8  -2   4   20.30    9.10
  -9   2  -4  107.69   12.60
  -9   2  -4  114.79   14.60
   9  -2   4  124.19   19.20
   9  -2   4  115.29   13.30
 -10   2  -4   -0.40    5.00
 -10   2  -4    7.80    4.40
  10  -2   4   -1.60    4.20
  10  -2   4    3.10    3.80
 -11   2  -4   47.90   10.00
 -11   2  -4   51.39   12.30
  11  -2   4   85.69   12.60
  11  -2   4   50.89   11.40
 -12   2  -4    2.00    5.00
 -12   2  -4    3.90    4.90
  12  -2   4    1.00    5.50
  12   1  -4   67.69   14.60
 -12  -1   4   91.99   13.90
 -12  -1   4   50.39   12.90
 -12  -1   4   79.19   17.90
  11   1  -4   20.20    8.20
 -11  -1   4   13.50    6.90
 -11  -1   4   12.90    6.10
  10   1  -4    1.70    3.50
  10   1  -4    1.30    3.50
 -10  -1   4   -4.40    3.70
 -10  -1   4   -5.80    3.10
   9   1  -4  100.79   15.00
   9   1  -4  115.49   14.20
  -9  -1   4  123.39   17.50
  -9  -1   4  130.89   14.90
   8   1  -4  134.19   15.90
   8   1  -4  134.89   15.00
  -8  -1   4  171.18   19.30
  -8  -1   4  180.98   16.40
   7   1  -4   -1.60    1.90
   7   1  -4    2.20    2.90
  -7  -1   4    3.70    2.50
  -7  -1   4   -0.30    3.20
   6   1  -4   48.20    6.90
   6   1  -4   38.20    8.40
  -6  -1   4   41.90    6.10
  -6  -1   4   45.80   10.40
   5   1  -4  109.89   11.60
   5   1  -4  107.09   10.50
  -5  -1   4  111.09   10.10
  -5  -1   4  113.39   10.50
  -5  -1   4  131.99   13.70
   4   1  -4    9.90    3.00
   4   1  -4   12.50    3.50
   4   1  -4   12.00    3.70
  -4  -1   4    8.00    3.40
  -4  -1   4   13.30    3.50
  -4  -1   4   13.80    3.80
   3   1  -4  213.18   13.60
   3   1  -4  213.68   10.90
   3   1  -4  198.28   12.20
  -3  -1   4  217.28   13.70
  -3  -1   4  218.68   11.20
  -3  -1   4  224.08   11.30
  -3  -1   4  189.18   13.80
  -3  -1   4  221.78   12.30
   2   1  -4  150.28    7.80
   2   1  -4  147.29    9.10
   2   1  -4  164.58   10.20
  -2  -1   4  162.38   10.20
  -2  -1   4  159.18    8.40
  -2  -1   4  155.18    9.20
  -2  -1   4  168.68   11.10
   1   1  -4 5180.08  123.59
   1   1  -4 5244.48  121.29
   1   1  -4 5429.36  121.69
  -1  -1   4 5229.28  122.39
  -1  -1   4 5095.19  121.89
  -1  -1   4 5226.28  123.29
  -1  -1   4 5499.75  121.49
   0   1  -4 4237.68  101.49
   0   1  -4 4542.35  102.19
   0   1  -4 4546.55  107.89
   0  -1   4 4483.15  108.09
   0  -1   4 4419.56  101.99
   0  -1   4 4433.46  101.39
  -1   1  -4  202.98    8.80
  -1   1  -4  212.08    8.70
   1  -1   4  203.58    8.50
   1  -1   4  205.78    9.20
   1  -1   4  211.88   13.40
  -2   1  -4 2067.29   50.69
  -2   1  -4 2065.39   52.09
  -2   1  -4 1947.11   61.59
   2  -1   4 2034.40   51.39
   2  -1   4 2055.09   51.09
   2  -1   4 2029.80   61.79
  -3   1  -4   69.19    9.20
  -3   1  -4   71.69    5.80
  -3   1  -4   77.89    6.60
  -3   1  -4   86.59    6.50
   3  -1   4   84.89    6.80
   3  -1   4   72.69    6.10
   3  -1   4   82.19    9.90
  -4   1  -4   45.10    5.90
  -4   1  -4   42.90    5.30
  -4   1  -4   49.50    5.30
   4  -1   4   47.90    5.70
   4  -1   4   51.49    8.50
  -5   1  -4  463.75   22.80
  -5   1  -4  455.05   20.70
   5  -1   4  477.55   29.70
   5  -1   4  481.55   22.90
  -6   1  -4   47.20    6.50
   6  -1   4   37.00    5.40
   6  -1   4   47.00   11.30
   6  -1   4   41.70    8.30
  -7   1  -4   19.30    4.90
   7  -1   4   15.70    6.60
   7  -1   4   15.60    4.60
   7  -1   4   18.50    6.30
  -8   1  -4   38.50   11.40
  -8   1  -4   31.10    9.70
  -8   1  -4   30.90    7.00
   8  -1   4   39.40    9.70
   8  -1   4   35.10   11.00
   8  -1   4   33.60    7.00
  -9   1  -4   11.70    4.30
  -9   1  -4    0.90    4.10
  -9   1  -4    9.40    6.60
   9  -1   4    1.60    3.20
   9  -1   4   -2.40    4.70
 -10   1  -4   -0.10    3.70
 -10   1  -4   -0.40    4.00
 -10   1  -4    1.30    2.90
  10  -1   4    2.90    4.40
  10  -1   4   -5.30    4.10
 -11   1  -4   29.60   10.50
 -11   1  -4   15.40    6.80
 -11   1  -4   11.50    6.40
  11  -1   4    5.80    6.40
  11  -1   4   19.60    7.80
 -12   1  -4   10.40    4.20
 -12   1  -4    3.00    3.70
 -12   1  -4    3.90    5.10
  12  -1   4    4.10    5.80
  12  -1   4    5.40    5.00
  12   0  -4   10.40    4.90
 -12   0   4   17.10    7.50
 -12   0   4    9.50    5.90
 -12   0   4   11.70    6.70
  11   0  -4   -3.10    4.60
 -11   0   4   -3.50    3.90
 -11   0   4   -3.60    4.50
 -11   0   4    3.60    4.60
  10   0  -4   11.20    4.80
 -10   0   4    3.60    4.00
 -10   0   4   11.00    6.30
 -10   0   4    5.70    4.50
   9   0  -4   -1.10    2.80
  -9   0   4   -3.50    3.10
  -9   0   4   -1.30    3.20
   8   0  -4   60.69   12.40
   8   0  -4   64.89   11.90
  -8   0   4   92.19   11.50
  -8   0   4   59.69   13.10
   7   0  -4   -1.80    2.10
   7   0  -4    4.30    2.30
   7   0  -4    0.90    1.80
  -7   0   4    0.00    2.80
   6   0  -4  823.82   36.00
   6   0  -4  783.92   32.80
   6   0  -4  824.02   35.30
  -6   0   4  745.13   34.30
  -6   0   4  812.32   32.50
  -6   0   4  768.02   37.60
   5   0  -4   -0.60    1.50
   5   0  -4    0.40    1.30
   5   0  -4   -0.70    1.60
  -5   0   4   -1.00    1.30
  -5   0   4    2.30    1.70
  -5   0   4   -0.70    1.60
   4   0  -4   75.79    8.00
   4   0  -4   85.19    8.60
   4   0  -4   87.79    7.30
   4   0  -4   80.89    9.40
  -4   0   4   84.99    8.80
  -4   0   4   76.39    8.90
  -4   0   4   81.19    7.00
  -4   0   4   70.69    7.20
   3   0  -4   -0.60    1.40
   3   0  -4   -1.40    0.60
   3   0  -4   -0.10    0.60
  -3   0   4    0.40    0.80
  -3   0   4    1.60    1.30
  -3   0   4   -1.30    0.90
  -3   0   4   -0.20    0.60
   2   0  -4  128.59    9.00
   2   0  -4  113.69    7.70
  -2   0   4  110.39    8.30
  -2   0   4  113.19    5.10
  -2   0   4  114.89    4.80
  -2   0   4  115.79    7.70
  -2   0   4  118.09    8.10
   1   0  -4   -0.10    0.50
   1   0  -4   -0.20    0.40
  -1   0   4    0.20    0.50
  -1   0   4   -0.50    0.50
   0   0  -4   17.60    1.80
   0   0  -4   16.20    2.30
   0   0  -4   20.70    2.80
   0   0   4   16.10    2.30
   0   0   4   16.90    1.80
   0   0   4   14.50    2.90
  -1   0  -4   -0.40    0.60
  -1   0  -4   -0.70    1.10
  -1   0  -4    0.60    0.40
   1   0   4   -1.30    0.70
   1   0   4    3.10    1.50
  -2   0  -4 1138.99   28.10
  -2   0  -4 1129.59   28.40
  -2   0  -4 1073.59   34.10
  -2   0  -4 1122.69   38.40
   2   0   4 1151.78   28.80
   2   0   4 1121.19   34.10
   2   0   4 1098.69   37.80
  -3   0  -4    1.30    0.90
  -3   0  -4   -0.20    0.90
  -3   0  -4    0.00    1.10
   3   0   4   -0.60    1.00
   3   0   4   -0.80    0.60
   3   0   4    0.60    1.50
  -4   0  -4  950.50   29.20
  -4   0  -4  906.01   28.60
  -4   0  -4  890.21   34.00
   4   0   4  904.31   28.60
   4   0   4  921.51   39.30
   4   0   4  934.31   34.40
  -5   0  -4    0.80    1.10
  -5   0  -4    2.20    2.20
  -5   0  -4   -1.40    1.40
   5   0   4   -1.60    1.20
   5   0   4   -0.20    1.30
   5   0   4   -0.70    1.50
  -6   0  -4  538.65   23.70
  -6   0  -4  563.14   31.80
   6   0   4  550.44   28.70
   6   0   4  518.65   31.80
   6   0   4  542.35   23.60
  -7   0  -4    0.90    1.50
  -7   0  -4   -0.60    2.30
   7   0   4    1.00    2.40
   7   0   4    1.40    1.50
   7   0   4    3.80    3.60
  -8   0  -4  213.98   20.80
  -8   0  -4  213.78   16.30
   8   0   4  201.78   21.70
   8   0   4  195.38   18.80
   8   0   4  204.48   15.80
  -9   0  -4   -5.60    2.30
  -9   0  -4   -2.90    3.50
  -9   0  -4    1.00    4.60
   9   0   4    4.40    2.90
   9   0   4   -0.10    2.90
   9   0   4   -1.50    3.00
 -10   0  -4    4.90    4.50
 -10   0  -4   -1.80    3.30
  10   0   4    2.20    3.60
  10   0   4   11.90    7.20
  10   0   4   -2.40    3.20
 -11   0  -4   10.90    5.00
 -11   0  -4    1.30    5.00
 -11   0  -4   -0.60    4.30
  11   0   4    2.40    5.70
  11   0   4    8.30    4.90
  11   0   4    1.70    4.20
 -12   0  -4   70.39   12.50
 -12   0  -4  101.09   14.80
 -12   0  -4   94.59   14.10
  12   0   4   97.99   15.80
  12  -1  -4   54.99   13.50
 -12   1   4   67.29   14.20
 -12   1   4  102.79   14.20
 -12   1   4   89.99   12.60
  11  -1  -4   10.40    6.30
 -11   1   4   18.10    8.10
 -11   1   4   21.70    6.80
 -11   1   4   19.40    6.60
  10  -1  -4   -0.50    4.00
  10  -1  -4   -3.10    2.50
 -10   1   4   -3.60    4.00
 -10   1   4   -3.10    3.60
 -10   1   4    5.40    4.40
   9  -1  -4  100.49   13.50
   9  -1  -4   89.69   13.20
  -9   1   4  133.99   17.10
  -9   1   4  136.09   16.70
  -9   1   4  114.49   13.30
   8  -1  -4  133.79   14.80
   8  -1  -4  156.68   15.10
  -8   1   4  150.98   16.50
  -8   1   4  151.48   16.50
  -8   1   4  143.19   14.20
   7  -1  -4    3.60    2.80
   7  -1  -4   -1.60    2.80
  -7   1   4   -0.30    2.50
  -7   1   4    1.10    2.60
  -7   1   4    1.90    2.20
   6  -1  -4   51.89    7.70
   6  -1  -4   44.00    8.80
  -6   1   4   52.89    7.30
  -6   1   4   29.80    7.40
  -6   1   4   28.90    6.50
   5  -1  -4  106.49   10.00
   5  -1  -4  116.19   11.00
  -5   1   4  117.39   11.60
  -5   1   4   98.29   10.70
   4  -1  -4    8.00    3.50
   4  -1  -4   14.70    3.80
   4  -1  -4   12.20    3.70
  -4   1   4    7.90    2.70
  -4   1   4    7.40    3.10
  -4   1   4    7.60    2.90
   3  -1  -4  204.28   12.90
   3  -1  -4  213.98   11.40
   3  -1  -4  199.68   12.40
  -3   1   4  207.48   12.10
  -3   1   4  205.28   12.40
  -3   1   4  219.88   13.10
  -3   1   4  210.78   11.90
   2  -1  -4  162.88    9.90
   2  -1  -4  161.98    9.80
   2  -1  -4  160.88    8.50
  -2   1   4  169.78    8.50
  -2   1   4  168.18   10.10
  -2   1   4  163.38    9.60
   1  -1  -4 4933.71  121.89
   1  -1  -4 5213.28  120.79
   1  -1  -4 5302.87  119.09
  -1   1   4 5360.56  120.99
  -1   1   4 5362.36  118.29
  -1   1   4 5405.46  123.59
   0  -1  -4 4479.45  102.89
   0  -1  -4 4250.67  105.89
   0  -1  -4 4421.76   99.49
   0   1   4 4463.65   99.79
   0   1   4 4433.56   99.89
   0   1   4 4385.56  106.79
   0   1   4 4632.04  103.19
  -1  -1  -4  201.88   11.40
  -1  -1  -4  203.58   11.80
  -1  -1  -4  211.48   11.20
   1   1   4  194.08   10.80
  -2  -1  -4 2035.20   45.80
  -2  -1  -4 2056.89   57.59
  -2  -1  -4 2070.79   58.89
  -2  -1  -4 2030.00   57.49
   2   1   4 2016.30   57.49
   2   1   4 1986.10   46.00
   2   1   4 1988.40   56.89
   2   1   4 1996.90   58.09
  -3  -1  -4   82.49    4.90
  -3  -1  -4   82.89    8.60
  -3  -1  -4   78.79    8.90
  -3  -1  -4   82.59    8.80
   3   1   4   76.59    8.80
   3   1   4   86.89    5.20
  -4  -1  -4   49.99    4.70
  -4  -1  -4   45.80    7.40
   4   1   4   49.40    4.70
   4   1   4   43.60    6.80
   4   1   4   48.80    7.80
  -5  -1  -4  460.85   19.00
  -5  -1  -4  484.65   27.30
   5   1   4  479.35   19.50
   5   1   4  444.96   27.10
   5   1   4  484.75   26.20
  -6  -1  -4   43.30    5.30
  -6  -1  -4   41.90    9.90
   6   1   4   34.20    9.30
   6   1   4   36.20    6.30
   6   1   4   38.70    8.70
  -7  -1  -4   14.20    6.30
  -7  -1  -4   16.50    5.00
   7   1   4   22.00    8.00
   7   1   4   22.80    7.20
   7   1   4   12.00    3.90
  -8  -1  -4   44.10   11.20
  -8  -1  -4   26.10    6.90
   8   1   4   38.40   10.20
   8   1   4   46.90    8.20
   8   1   4   39.50   10.30
  -9  -1  -4    8.60    5.40
  -9  -1  -4   12.00    4.40
   9   1   4   11.30    4.20
   9   1   4    3.80    5.00
 -10  -1  -4    4.20    4.10
 -10  -1  -4    3.30    4.30
 -10  -1  -4   -2.00    5.10
  10   1   4    0.80    3.80
 -11  -1  -4   14.90    6.90
 -11  -1  -4    4.00    5.30
 -11  -1  -4   23.70    8.50
  11   1   4    7.30    5.70
  11   1   4   29.80    6.30
 -12  -1  -4   19.20    6.90
  12   1   4    2.90    5.70
  12   1   4   11.40    6.00
  12  -2  -4    7.90    7.40
  12  -2  -4    2.00    5.10
 -12   2   4   17.10    6.50
 -12   2   4    4.60    4.00
 -12   2   4   -5.10    6.40
  11  -2  -4   10.00    4.20
  11  -2  -4   -6.10    4.40
 -11   2   4   -3.90    3.70
 -11   2   4   -3.00    4.30
 -11   2   4    2.20    2.70
  10  -2  -4   23.50    8.20
  10  -2  -4   41.60   11.20
 -10   2   4   22.70    7.70
 -10   2   4    9.00    6.60
 -10   2   4   18.50    8.30
   9  -2  -4   79.39   14.30
   9  -2  -4   84.39   12.70
  -9   2   4   78.99   11.70
  -9   2   4   85.19   12.40
  -9   2   4   64.19   13.20
   8  -2  -4   22.30    6.70
   8  -2  -4   15.60    5.50
  -8   2   4   19.90    7.10
  -8   2   4   15.30    5.60
   7  -2  -4  178.38   16.70
   7  -2  -4  163.38   15.70
  -7   2   4  172.78   15.90
  -7   2   4  137.99   15.30
   6  -2  -4  188.68   15.80
   6  -2  -4  214.78   17.00
  -6   2   4  196.28   16.70
  -6   2   4  166.78   14.60
   5  -2  -4  103.39   11.10
   5  -2  -4  124.09   11.80
  -5   2   4  128.79   11.50
  -5   2   4  107.19   11.60
  -5   2   4  113.09   12.10
   4  -2  -4    1.10    2.10
   4  -2  -4    4.80    2.40
   4  -2  -4    4.40    1.90
  -4   2   4    2.30    1.80
  -4   2   4    2.90    3.00
  -4   2   4    1.80    1.60
  -4   2   4    0.50    1.30
   3  -2  -4  747.53   29.90
   3  -2  -4  727.83   28.10
   3  -2  -4  737.23   27.20
  -3   2   4  747.23   27.10
  -3   2   4  741.33   28.90
  -3   2   4  807.52   30.10
  -3   2   4  695.03   27.70
   2  -2  -4  631.24   23.50
   2  -2  -4  634.24   22.50
   2  -2  -4  621.64   25.30
  -2   2   4  611.94   23.30
  -2   2   4  620.14   23.60
  -2   2   4  615.44   23.40
  -2   2   4  674.93   23.90
   1  -2  -4  521.95   18.80
   1  -2  -4  514.15   20.80
   1  -2  -4  516.95   20.10
   1  -2  -4  531.15   19.40
  -1   2   4  544.45   19.20
  -1   2   4  524.35   19.90
  -1   2   4  526.75   19.00
  -1   2   4  505.55   20.90
   0  -2  -4 4289.67   98.99
   0  -2  -4 4187.28  105.79
   0  -2  -4 4386.06  104.89
   0   2   4 4303.47   98.89
   0   2   4 4284.67  104.09
   0   2   4 4255.77  105.79
   0   2   4 4221.18   98.19
  -1  -2  -4    5.30    1.30
  -1  -2  -4    3.40    1.60
  -1  -2  -4    5.00    2.10
   1   2   4    4.10    2.20
   1   2   4    4.30    2.20
   1   2   4    5.00    1.40
  -2  -2  -4   19.40    4.30
  -2  -2  -4   23.20    5.30
  -2  -2  -4   19.90    2.10
   2   2   4   24.10    5.30
   2   2   4   24.70    2.40
   2   2   4   14.20    3.70
  -3  -2  -4  235.58   24.80
  -3  -2  -4  214.18    8.80
  -3  -2  -4  205.18   15.10
   3   2   4  225.88    9.50
   3   2   4  213.48   18.00
   3   2   4  197.28   14.40
  -4  -2  -4   91.39    6.40
  -4  -2  -4   85.29   10.40
   4   2   4   85.59   10.10
   4   2   4  100.49    6.80
  -5  -2  -4    2.30    1.60
  -5  -2  -4    0.50    1.30
   5   2   4    1.10    1.30
   5   2   4    0.10    2.20
  -6  -2  -4    6.10    2.50
  -6  -2  -4    3.60    3.30
   6   2   4    7.00    4.40
   6   2   4    7.70    3.30
  -7  -2  -4   91.09   13.70
   7   2   4   98.49   13.70
   7   2   4  103.29    9.80
  -8  -2  -4   14.90    7.00
   8   2   4   18.80    7.10
   8   2   4   15.90    4.30
  -9  -2  -4   98.79   14.70
  -9  -2  -4  121.39   13.10
   9   2   4  125.49   17.40
   9   2   4  122.99   12.50
 -10  -2  -4   -0.30    4.10
 -10  -2  -4    0.70    4.10
  10   2   4    2.40    3.30
  10   2   4   -0.10    5.80
 -11  -2  -4   85.99   13.50
 -11  -2  -4   48.10   10.80
 -11  -2  -4   49.20   14.10
  11   2   4   57.79   15.20
  11   2   4   61.39   11.80
 -12  -2  -4   -3.70    6.70
 -12  -2  -4   17.40    6.00
  12   2   4   -6.40    4.40
  12   2   4    0.00    5.30
  12  -3  -4    7.80    8.50
 -12   3   4   -1.40    5.70
 -12   3   4    4.20    4.80
 -12   3   4   14.60    5.70
  11  -3  -4   32.40    9.70
  11  -3  -4   39.90   10.40
 -11   3   4   28.10    8.30
 -11   3   4   48.80   11.10
 -11   3   4   43.50    9.90
  10  -3  -4    7.50    3.80
  10  -3  -4    4.00    6.80
 -10   3   4    6.70    5.70
 -10   3   4   14.60    6.10
 -10   3   4   21.20    6.50
   9  -3  -4    3.90    3.90
   9  -3  -4   -3.40    5.20
  -9   3   4    0.90    3.70
   8  -3  -4    4.10    3.70
   8  -3  -4    6.00    4.60
  -8   3   4    6.90    4.40
  -8   3   4    1.90    3.10
   7  -3  -4  162.28   15.90
   7  -3  -4  139.39   16.20
  -7   3   4  160.98   14.80
  -7   3   4  144.79   15.40
   6  -3  -4  395.16   26.30
   6  -3  -4  414.76   24.80
  -6   3   4  387.26   21.90
  -6   3   4  392.66   25.00
   5  -3  -4   56.79    8.40
   5  -3  -4   59.49    9.70
   5  -3  -4   44.60    8.50
  -5   3   4   47.00    8.70
  -5   3   4   51.19    6.80
  -5   3   4   55.69    7.00
   4  -3  -4  254.87   19.60
   4  -3  -4  262.97   17.10
   4  -3  -4  253.67   15.10
  -4   3   4  267.97   15.40
  -4   3   4  225.58   16.10
  -4   3   4  260.67   19.00
   3  -3  -4 1754.62   53.39
   3  -3  -4 1736.93   49.60
   3  -3  -4 1728.23   59.09
  -3   3   4 1711.93   50.49
  -3   3   4 1671.03   55.69
  -3   3   4 1665.83   52.49
   2  -3  -4 1081.19   41.30
   2  -3  -4 1065.69   33.40
   2  -3  -4 1011.50   35.80
  -2   3   4 1045.00   35.50
  -2   3   4 1111.69   38.50
  -2   3   4 1070.29   35.80
  -2   3   4 1014.10   35.00
   1  -3  -4   91.29    9.50
   1  -3  -4  100.79    7.80
   1  -3  -4   97.09    8.40
  -1   3   4  112.49    8.30
  -1   3   4   95.49    7.50
  -1   3   4   92.59    8.50
  -1   3   4   98.39    9.10
   0  -3  -4  240.18   15.60
   0  -3  -4  213.68   13.90
   0  -3  -4  221.38   11.30
   0   3   4  217.18   10.90
   0   3   4  229.98   14.20
   0   3   4  231.28   14.60
  -1  -3  -4   16.00    4.90
  -1  -3  -4   20.00    5.20
  -1  -3  -4   14.80    2.70
   1   3   4   15.50    2.90
   1   3   4   10.70    3.70
   1   3   4   19.90    5.00
  -2  -3  -4 1021.30   40.70
  -2  -3  -4 1023.50   28.30
  -2  -3  -4 1010.90   39.30
   2   3   4  980.30   37.80
   2   3   4 1018.40   29.00
  -3  -3  -4  243.08   10.60
  -3  -3  -4  247.48   17.90
   3   3   4  271.47   18.60
   3   3   4  228.18   11.00
  -4  -3  -4 1086.79   45.50
  -4  -3  -4 1116.79   32.50
   4   3   4 1109.69   45.30
   4   3   4 1129.49   33.90
  -5  -3  -4  976.20   44.10
  -5  -3  -4  934.11   30.20
   5   3   4  985.40   32.30
   5   3   4  951.40   43.70
  -6  -3  -4   29.10    7.90
  -6  -3  -4   46.00   10.10
   6   3   4   49.80    6.40
   6   3   4   59.59    9.60
  -7  -3  -4   78.79   15.50
   7   3   4   64.29   10.40
   7   3   4   65.99    8.00
  -8  -3  -4    9.70    6.60
   8   3   4   12.20    5.50
   8   3   4   19.40    4.40
  -9  -3  -4  170.38   20.00
   9   3   4  176.48   15.60
   9   3   4  165.18   19.30
 -10  -3  -4   97.19   14.70
  10   3   4   78.19   17.80
  10   3   4   66.69   11.70
 -11  -3  -4   14.70    6.40
 -11  -3  -4   21.40    9.10
 -11  -3  -4   18.80   10.00
  11   3   4   21.80    7.70
  11   3   4   15.50    8.30
 -12  -3  -4   14.70    4.50
 -12  -3  -4    2.20    6.40
 -12  -3  -4    5.30   10.10
  12   3   4   -0.60    7.70
  12   3   4   -7.40    5.30
  11  -4  -4    5.60    6.20
 -11   4   4   14.20    4.10
 -11   4   4    4.90    5.00
 -11   4   4    0.30    4.70
  10  -4  -4   16.10    8.50
 -10   4   4    9.00    6.20
 -10   4   4    3.30    5.20
   9  -4  -4   54.29   13.40
  -9   4   4   40.10   10.30
  -9   4   4   53.39   10.90
   8  -4  -4  171.68   18.70
  -8   4   4  175.38   17.80
  -8   4   4  121.99   13.80
   7  -4  -4   17.60    7.40
  -7   4   4   24.80    6.80
  -7   4   4   20.00    6.00
   6  -4  -4   88.39   13.40
  -6   4   4  108.09   10.70
  -6   4   4   90.99   11.80
   5  -4  -4    5.00    3.30
   5  -4  -4   15.10    6.40
  -5   4   4    9.40    3.50
  -5   4   4    8.70    3.90
  -5   4   4    4.70    2.70
   4  -4  -4  106.29    9.10
   4  -4  -4  105.49   13.70
  -4   4   4   91.19    9.20
  -4   4   4   75.69    9.50
   3  -4  -4  170.58   11.20
   3  -4  -4  179.08   17.30
  -3   4   4  203.98   14.30
  -3   4   4  192.18   13.30
   2  -4  -4  470.35   20.40
   2  -4  -4  467.75   28.00
  -2   4   4  460.65   21.80
  -2   4   4  469.15   21.70
   1  -4  -4    8.00    3.60
   1  -4  -4    6.80    2.70
  -1   4   4    3.90    2.50
  -1   4   4    8.60    2.90
   0  -4  -4    4.10    2.50
   0  -4  -4    6.70    1.90
   0  -4  -4    4.30    2.50
   0   4   4    6.60    2.90
   0   4   4    6.90    2.60
  -1  -4  -4   95.39   12.30
  -1  -4  -4   90.09   10.90
  -1  -4  -4   78.39    6.70
   1   4   4   77.69    6.70
   1   4   4   84.59    9.30
  -2  -4  -4  346.77   14.90
  -2  -4  -4  334.57   22.20
   2   4   4  346.47   15.30
   2   4   4  352.56   21.40
  -3  -4  -4 1557.54   58.79
  -3  -4  -4 1531.15   42.80
   3   4   4 1552.54   44.30
   3   4   4 1564.74   56.69
  -4  -4  -4 1093.59   33.40
  -4  -4  -4 1090.19   48.00
   4   4   4 1080.29   35.00
   4   4   4 1081.59   46.70
  -5  -4  -4  118.79   14.90
  -5  -4  -4  114.99    8.70
   5   4   4  132.69   15.40
   5   4   4  130.09   10.00
  -6  -4  -4  106.49   14.60
   6   4   4  104.69   14.10
   6   4   4   98.69    9.10
  -7  -4  -4  151.18   18.70
   7   4   4  149.69   18.10
   7   4   4  145.49   12.40
  -8  -4  -4    9.20    5.20
   8   4   4   10.30    3.40
   8   4   4    8.20    3.80
  -9  -4  -4   87.49   18.20
   9   4   4  113.69   12.50
   9   4   4  112.29   17.10
 -10  -4  -4  131.29   19.20
  10   4   4  134.79   13.30
  10   4   4  142.49   20.00
 -11  -4  -4   -0.30    5.60
  11   4   4    5.70    4.80
  11   4   4   -3.30    5.60
  11  -5  -4   30.20   12.30
 -11   5   4   44.00   11.80
 -11   5   4   38.40   10.70
  10  -5  -4   21.50    9.60
 -10   5   4   22.10    6.40
 -10   5   4   15.10    6.40
   9  -5  -4   10.10    6.20
  -9   5   4    1.00    4.70
  -9   5   4    1.90    4.70
   8  -5  -4    4.20    4.00
  -8   5   4    1.10    3.80
  -8   5   4   -5.30    2.20
   7  -5  -4   -7.70    5.30
  -7   5   4    9.10    3.90
  -7   5   4   -1.50    2.30
   6  -5  -4  652.23   41.70
  -6   5   4  628.84   29.30
  -6   5   4  683.83   35.30
   5  -5  -4   36.20    5.90
   5  -5  -4   30.40   10.40
  -5   5   4   38.90    8.20
  -5   5   4   35.30    8.30
  -5   5   4   34.80    5.60
   4  -5  -4   78.09   15.70
   4  -5  -4   70.09    7.70
  -4   5   4   69.69    9.10
  -4   5   4   64.79    8.40
   3  -5  -4    3.70    3.30
  -3   5   4    3.00    2.70
  -3   5   4    2.60    2.50
   2  -5  -4   35.00    9.80
   2  -5  -4   35.20    6.50
  -2   5   4   40.20    7.40
  -2   5   4   37.00    7.00
   1  -5  -4   34.10    9.30
   1  -5  -4   34.10    7.20
  -1   5   4   32.60    6.50
  -1   5   4   37.40    6.10
   0  -5  -4 1051.59   48.10
   0   5   4 1080.99   36.50
   0   5   4 1070.59   40.20
  -1  -5  -4   32.80    8.60
   1   5   4   46.70    5.80
   1   5   4   43.20    7.00
  -2  -5  -4    0.00    1.20
   2   5   4    2.40    2.50
   2   5   4   -0.90    1.00
  -3  -5  -4   28.30    8.40
   3   5   4   31.30    8.50
   3   5   4   36.90    5.20
  -4  -5  -4    7.70    4.40
   4   5   4   13.00    3.80
   4   5   4   25.70    7.80
  -5  -5  -4   38.10   10.60
   5   5   4   57.79    7.00
   5   5   4   59.99   12.70
  -6  -5  -4 5226.78  155.88
   6   5   4 5142.49  154.68
   6   5   4 5265.67  132.09
  -7  -5  -4  183.08   21.90
   7   5   4  198.88   14.60
   7   5   4  174.78   20.90
  -8  -5  -4   -3.90    3.90
   8   5   4   -5.80    3.40
   8   5   4    3.70    3.10
  -9  -5  -4    8.60    4.10
   9   5   4    7.70    5.40
   9   5   4    0.90    4.20
 -10  -5  -4   15.10    8.10
  10   5   4   18.30    7.40
  10   5   4   16.20    7.40
 -11  -5  -4  -11.10    5.60
 -11  -5  -4   12.90    6.80
  11   5   4    3.60    6.30
  11   5   4   10.80    7.80
  10  -6  -4   38.30    9.90
 -10   6   4    7.20    6.90
   9  -6  -4  113.29   23.40
  -9   6   4   96.99   13.40
  -9   6   4   87.79   11.10
   8  -6  -4  252.77   28.10
  -8   6   4  271.27   23.70
  -8   6   4  243.48   17.90
   7  -6  -4   50.09   12.10
  -7   6   4   37.10    7.20
  -7   6   4   20.90    7.20
   6  -6  -4   34.90    6.90
   6  -6  -4   45.30   13.20
  -6   6   4   58.39    6.30
  -6   6   4   51.79    8.20
  -6   6   4   36.10    8.90
   5  -6  -4   20.10    7.20
  -5   6   4    8.80    3.60
  -5   6   4    2.20    2.90
  -5   6   4    6.30    3.80
   4  -6  -4   21.00    8.40
  -4   6   4   11.50    4.30
  -4   6   4    7.90    3.80
   3  -6  -4   -3.40    2.50
   3  -6  -4   -3.10    2.50
  -3   6   4    0.90    1.90
  -3   6   4   -1.50    1.50
   2  -6  -4    3.20    3.50
   2  -6  -4   -1.90    2.10
  -2   6   4   -0.10    1.60
  -2   6   4   -1.50    2.40
   1  -6  -4  512.65   36.00
  -1   6   4  561.64   26.70
  -1   6   4  538.35   25.80
   0  -6  -4  157.58   18.70
   0   6   4  154.58   12.30
   0   6   4  149.19   13.30
  -1  -6  -4   11.60    5.90
   1   6   4    8.00    4.10
   1   6   4   10.90    4.00
  -2  -6  -4    6.20    3.10
   2   6   4    3.60    3.40
   2   6   4    1.70    1.60
  -3  -6  -4  218.98   22.00
   3   6   4  229.48   20.00
   3   6   4  234.98   15.20
  -4  -6  -4   29.80    9.40
   4   6   4   41.60   10.20
   4   6   4   34.70    6.80
  -5  -6  -4  246.58   24.90
   5   6   4  249.97   16.60
   5   6   4  205.58   21.50
  -6  -6  -4  362.86   31.60
   6   6   4  344.87   30.00
   6   6   4  384.46   21.60
  -7  -6  -4   49.90   14.30
   7   6   4   30.40    7.20
   7   6   4   46.00   12.50
  -8  -6  -4   33.40   10.20
   8   6   4   35.40   11.10
   8   6   4   36.10    8.10
  -9  -6  -4    9.80    7.10
   9   6   4    3.00    4.10
   9   6   4   25.30    7.90
 -10  -6  -4   15.40    9.10
  10   6   4   16.00   10.50
  10   6   4    2.10    5.70
  10  -7  -4    4.90    9.10
 -10   7   4   -3.50    5.40
   9  -7  -4  102.09   21.40
  -9   7   4  107.79   15.60
   8  -7  -4    1.80    7.90
  -8   7   4   16.20    4.80
  -8   7   4   18.70    8.10
   7  -7  -4   12.40    5.70
  -7   7   4    0.10    3.10
  -7   7   4    4.60    4.10
   6  -7  -4    9.50    6.80
  -6   7   4   10.00    3.20
   5  -7  -4   23.00    5.20
   5  -7  -4   21.80    9.90
  -5   7   4    8.60    3.70
  -5   7   4   16.30    3.90
  -5   7   4   16.20    6.30
   4  -7  -4  454.05   20.90
   4  -7  -4  441.36   38.30
  -4   7   4  391.26   20.20
  -4   7   4  471.75   28.50
   3  -7  -4  426.26   21.00
   3  -7  -4  488.05   39.00
  -3   7   4  440.56   26.60
  -3   7   4  501.65   23.40
   2  -7  -4  333.37   32.50
  -2   7   4  384.56   20.90
  -2   7   4  323.27   21.50
   1  -7  -4   63.89   10.70
  -1   7   4   50.69    9.30
  -1   7   4   54.19    8.30
   0   7   4   37.80    7.90
   0   7   4   34.80    7.70
  -1  -7  -4   80.39   17.30
   1   7   4   99.79   12.20
   1   7   4  100.19   10.70
  -2  -7  -4  227.68   24.90
   2   7   4  257.47   17.50
   2   7   4  282.57   21.60
  -3  -7  -4  563.64   40.50
   3   7   4  569.44   27.50
   3   7   4  537.35   33.70
  -4  -7  -4   76.09   17.20
   4   7   4   71.89    9.30
   4   7   4   81.19   12.90
  -5  -7  -4   37.50   12.10
   5   7   4   49.10   12.40
   5   7   4   32.30    6.60
  -6  -7  -4   10.20    7.60
   6   7   4   18.90    7.30
   6   7   4   24.90    6.70
  -7  -7  -4  224.28   26.80
   7   7   4  248.88   26.40
   7   7   4  245.88   18.60
  -8  -7  -4   23.00   10.80
   8   7   4   48.30    9.50
   8   7   4   58.59   15.30
  -9  -7  -4    3.20    6.40
   9   7   4   11.20    5.90
   9   7   4    5.30    6.70
   9  -8  -4   21.70    9.10
  -9   8   4    2.50    6.30
   8  -8  -4   -1.50    5.70
  -8   8   4   -0.60    3.90
   7  -8  -4   -2.10    6.80
  -7   8   4    4.80    4.10
   6  -8  -4   -6.80    5.40
  -6   8   4    2.20    3.10
   5  -8  -4   21.50   11.30
  -5   8   4   36.30    8.70
   4  -8  -4   11.20    8.40
   4  -8  -4   16.60    4.70
  -4   8   4   13.70    4.50
  -4   8   4   14.30    5.90
   3  -8  -4    3.70    6.90
  -3   8   4    5.50    2.20
  -3   8   4    0.60    2.70
   2  -8  -4   40.50   14.20
  -2   8   4   38.00    8.90
  -2   8   4   41.10    7.90
   1  -8  -4   15.50    7.40
  -1   8   4   11.90    4.70
  -1   8   4   13.70    5.90
   0  -8  -4   42.10   11.90
   0   8   4   48.80    9.70
   0   8   4   52.99   10.60
  -1  -8  -4   17.40    7.40
   1   8   4   22.80    8.00
   1   8   4   23.70    6.70
  -2  -8  -4  117.59   18.20
   2   8   4  154.98   17.10
   2   8   4  126.19   13.40
  -3  -8  -4    0.80    4.70
   3   8   4    1.70    3.20
   3   8   4    3.60    2.40
  -4  -8  -4   79.59   18.50
   4   8   4   52.29   13.00
   4   8   4   61.09   10.70
  -5  -8  -4   -0.40    4.80
   5   8   4    5.70    2.60
  -6  -8  -4    5.60    6.60
   6   8   4    6.20    3.90
   6   8   4    3.50    4.90
  -7  -8  -4   51.79   15.70
   7   8   4   57.19   15.10
   7   8   4   49.90   10.80
  -8  -8  -4  317.07   33.10
   8   8   4  301.77   22.90
   8   8   4  297.97   31.40
  -9  -8  -4   55.29   17.40
   7  -9  -4   14.70    9.90
  -7   9   4   15.60    7.20
   6  -9  -4   71.29   19.20
  -6   9   4   60.49   13.60
   5  -9  -4  -11.60    9.50
  -5   9   4   29.70    9.00
   4  -9  -4   50.79   17.20
  -4   9   4   58.19    8.50
  -4   9   4   50.99    6.30
   3  -9  -4   31.60   12.70
  -3   9   4   44.70   11.00
  -3   9   4   55.29    7.60
   2  -9  -4  162.28   25.80
  -2   9   4  178.18   13.80
  -2   9   4  151.28   16.30
   1  -9  -4   21.30    8.80
  -1   9   4   31.00    7.00
  -1   9   4   17.40    6.20
   0  -9  -4  287.07   32.10
   0   9   4  289.87   22.00
   0   9   4  317.77   23.00
  -1  -9  -4  105.99   23.90
   1   9   4  141.79   15.10
   1   9   4  137.99   16.00
  -2  -9  -4   26.90   10.70
   2   9   4   20.50    7.50
   2   9   4   33.40    7.60
  -3  -9  -4    5.30    6.40
   3   9   4    2.50    5.00
   3   9   4   13.80    5.60
  -4  -9  -4   -8.70    5.20
   4   9   4   -5.90    3.60
  -5  -9  -4   77.79   20.60
   5   9   4   89.09   13.70
   5   9   4   95.59   12.70
  -6  -9  -4   67.39   18.40
   6   9   4  112.89   13.40
   6   9   4  126.89   18.70
  -7  -9  -4   13.60   10.10
   7   9   4   14.40    5.90
   7   9   4   17.10    8.30
   6 -10  -4   17.60   15.70
  -6  10   4   22.20    8.10
   5 -10  -4   -6.90    9.50
  -5  10   4    0.60    4.40
   4 -10  -4   37.80   16.30
  -4  10   4   29.10    9.40
   3 -10  -4   -5.80    3.90
  -3  10   4    6.20    4.40
   2 -10  -4   25.90   10.50
  -2  10   4   14.30    5.40
  -2  10   4    4.90    3.60
   1 -10  -4  125.79   29.20
  -1  10   4  178.48   16.00
  -1  10   4  177.98   18.70
   0 -10  -4  301.37   35.20
   0  10   4  245.68   20.20
   0  10   4  257.67   22.30
  -1 -10  -4   -7.80    5.10
   1  10   4   -4.30    4.20
   1  10   4    6.00    2.80
  -2 -10  -4   49.20   16.60
   2  10   4   61.99   11.70
   2  10   4   57.79   13.20
  -3 -10  -4   11.30    7.90
   3  10   4   -1.70    4.60
   3  10   4   -4.30    4.40
  -4 -10  -4   32.50   12.80
   4  10   4   65.89   16.30
   4  10   4   43.50    9.20
  -5 -10  -4   27.10    8.50
   5  10   4   -4.40    5.80
  -6 -10  -4   -7.70   10.40
   6  10   4    1.10    6.90
   6  10   4   11.40    5.20
   3 -11  -4   48.20   18.00
  -3  11   4   54.09   13.10
   2 -11  -4  175.18   27.10
  -2  11   4  130.19   16.60
   1 -11  -4    0.80    8.10
  -1  11   4    5.50    4.20
  -1  11   4    5.20    5.70
   0 -11  -4   18.10    9.80
   0  11   4   24.50    7.30
   0  11   4   19.00    6.90
   1  11   4   -8.60    4.80
   1  11   4    3.10    4.60
  -2 -11  -4   39.00   20.50
   2  11   4   19.10    7.90
   2  11   4   20.30    8.40
  -3 -11  -4    7.70   10.80
   3  11   4    8.10    4.30
   3  11  -5  129.79   15.60
   3  11  -5  153.28   15.50
  -3 -11   5  112.29   28.50
  -3 -11   5  139.29   18.30
   2  11  -5   23.70    6.20
   2  11  -5   11.20    6.30
  -2 -11   5   20.30   15.50
  -2 -11   5   -8.70    7.80
   1  11  -5   47.30   12.20
  -1 -11   5   78.99   23.30
   0  11  -5   14.70    8.20
   0 -11   5    7.50   11.50
  -1  11  -5   77.39   15.40
   1 -11   5   76.19   26.00
  -2  11  -5   23.50    8.30
   2 -11   5   10.30   10.40
  -3  11  -5    8.40    6.60
   3 -11   5    6.00   15.80
   6  10  -5    9.60    7.20
   6  10  -5   18.00    8.00
  -6 -10   5   26.30   15.90
  -6 -10   5   -0.50    8.00
   5  10  -5   57.79    8.30
  -5 -10   5   27.10    7.70
  -5 -10   5   37.70    9.90
   4  10  -5    7.90    3.60
   4  10  -5    7.70    5.10
  -4 -10   5    6.60    9.20
  -4 -10   5    9.50    4.90
   3  10  -5   23.00    7.50
   3  10  -5   15.30    7.60
  -3 -10   5   20.50    8.70
  -3 -10   5   54.69   16.80
   2  10  -5    8.60    4.50
   2  10  -5   11.00    6.00
  -2 -10   5   10.60    6.10
  -2 -10   5   -5.80    8.50
   1  10  -5   24.10    8.20
   1  10  -5    7.30    5.10
  -1 -10   5   10.80    9.10
  -1 -10   5   18.30    6.80
   0  10  -5   23.30    5.80
   0 -10   5    7.50    8.30
   0 -10   5   -0.20    4.50
  -1  10  -5   15.10    6.60
   1 -10   5   12.10    9.10
   2 -10   5    1.20    7.20
  -3  10  -5    7.40    5.00
   3 -10   5   11.70   10.80
  -4  10  -5   11.10    5.80
   4 -10   5   16.80   11.00
  -5  10  -5    3.20    4.70
   5 -10   5    4.40   12.70
  -6  10  -5   46.20   11.40
   6 -10   5   32.10   12.80
   7   9  -5   12.40    6.60
   7   9  -5   30.20    9.80
  -7  -9   5   26.40   11.40
  -7  -9   5   29.00    7.20
   6   9  -5   41.80   10.30
   6   9  -5   40.40   10.80
  -6  -9   5   42.20   16.60
   5   9  -5   27.40    5.70
   5   9  -5   22.90    6.90
  -5  -9   5   23.00    8.00
  -5  -9   5   36.50   12.40
   4   9  -5    7.60    4.60
   4   9  -5    7.70    4.30
  -4  -9   5    7.70    9.60
  -4  -9   5   20.50    5.10
   3   9  -5    2.50    3.70
   3   9  -5    7.70    4.80
  -3  -9   5    1.30    5.20
  -3  -9   5   -2.80    4.50
   2   9  -5  178.28   17.60
   2   9  -5  149.69   15.80
  -2  -9   5  172.78   18.00
  -2  -9   5  166.58   25.10
   1   9  -5  260.47   18.90
   1   9  -5  295.67   23.60
  -1  -9   5  263.77   20.60
  -1  -9   5  220.08   30.40
   0   9  -5  610.24   35.50
   0  -9   5  565.24   27.90
   0  -9   5  563.04   50.59
  -1   9  -5   16.10    6.50
   1  -9   5   11.40    3.80
   1  -9   5    5.60    3.90
   1  -9   5   19.70   10.60
  -2   9  -5   30.70    6.60
   2  -9   5   19.00    5.20
  -3   9  -5  125.49   14.50
   3  -9   5  110.89   27.80
  -4   9  -5  105.69   13.90
   4  -9   5   85.09   21.90
  -5   9  -5   20.60    6.70
   5  -9   5   46.60   11.50
  -6   9  -5   52.59   11.90
   6  -9   5   22.00   10.80
  -7   9  -5    1.40    5.40
   7  -9   5   16.20   12.00
   9   8  -5   -2.50    6.80
   9   8  -5    1.30    5.40
  -9  -8   5    0.90    9.80
  -9  -8   5   -5.40    4.70
   8   8  -5   15.70    6.30
   8   8  -5    7.80    3.60
  -8  -8   5    0.60    5.60
  -8  -8   5    7.50    8.40
   7   8  -5    1.60    4.70
   7   8  -5   -1.90    4.00
  -7  -8   5   -6.10    6.60
   6   8  -5    1.90    2.80
   6   8  -5   -1.20    3.90
  -6  -8   5   -6.90    4.60
  -6  -8   5    1.30    5.70
   5   8  -5   17.50    7.30
   5   8  -5   22.50    6.40
  -5  -8   5   31.90   10.00
  -5  -8   5   25.60    6.50
   4   8  -5  382.36   28.50
   4   8  -5  438.66   29.50
  -4  -8   5  382.96   37.40
  -4  -8   5  400.26   32.20
   3   8  -5   -3.30    3.00
   3   8  -5    0.60    3.10
  -3  -8   5   -2.10    2.20
  -3  -8   5   -3.90    5.10
   2   8  -5    2.60    2.10
   2   8  -5    7.70    4.20
  -2  -8   5   -4.10    4.60
  -2  -8   5   12.60    4.10
   1   8  -5   22.30    7.30
   1   8  -5   23.40    5.70
  -1  -8   5   18.00    5.80
  -1  -8   5   33.30   11.60
   0   8  -5    5.50    3.70
   0   8  -5    3.20    2.90
   0  -8   5    9.00    8.20
   0  -8   5   14.00    4.00
  -1   8  -5  560.54   32.40
   1  -8   5  586.64   47.80
   1  -8   5  547.15   23.50
   1  -8   5  576.44   22.40
  -2   8  -5   50.79   10.40
   2  -8   5   85.89   20.70
  -3   8  -5   81.29   11.60
   3  -8   5   93.39   24.00
  -4   8  -5   19.40    6.20
   4  -8   5   19.90   10.30
   5  -8   5   15.70    5.40
  -6   8  -5   28.70    8.60
   6  -8   5   26.60   15.00
  -7   8  -5   39.10   10.60
   7  -8   5   40.40   17.30
  -8   8  -5  197.88   20.80
   8  -8   5  194.78   29.80
   9   7  -5   32.80   11.70
   9   7  -5   28.30    6.00
  -9  -7   5   58.79    9.50
  -9  -7   5   10.50    7.20
   8   7  -5   25.40   10.50
   8   7  -5   37.00    8.30
  -8  -7   5   26.90   10.00
  -8  -7   5   10.70    9.40
   7   7  -5   -1.00    4.60
   7   7  -5   11.10    6.70
  -7  -7   5    2.90    5.70
  -7  -7   5   12.60    5.40
   6   7  -5   27.80    7.80
   6   7  -5   28.00    8.60
  -6  -7   5   32.40   11.90
  -6  -7   5   18.50    8.50
   5   7  -5    1.30    3.20
  -5  -7   5   10.60    4.20
  -5  -7   5   -2.10    3.00
   4   7  -5   63.49   12.40
   4   7  -5   54.99   11.40
  -4  -7   5   72.69   16.20
  -4  -7   5   41.40   11.80
   3   7  -5   48.80   10.40
   3   7  -5   45.30    9.50
  -3  -7   5   46.50   13.20
  -3  -7   5   45.70   11.40
   2   7  -5  287.97   20.40
   2   7  -5  318.47   22.20
  -2  -7   5  330.77   31.70
  -2  -7   5  317.67   23.70
   1   7  -5  103.49   12.30
   1   7  -5   64.49    8.50
  -1  -7   5   89.29   11.10
  -1  -7   5   57.29   15.20
   0   7  -5    6.30    1.70
   0   7  -5    3.20    2.80
   0  -7   5    8.50    4.00
   0  -7   5    4.80    2.50
   0  -7   5    3.80    5.40
  -1   7  -5   19.20    6.40
   1  -7   5   17.10    4.20
   1  -7   5   20.90    3.70
   1  -7   5   11.40    8.50
  -2   7  -5  337.87   22.90
   2  -7   5  317.97   32.70
  -3   7  -5  242.18   19.60
   3  -7   5  255.47   30.30
  -4   7  -5   41.80    8.90
   4  -7   5   26.20   11.30
  -5   7  -5    5.30    3.30
   5  -7   5   -0.90    3.70
  -6   7  -5   -3.00    3.00
   6  -7   5    6.20    6.10
  -7   7  -5   31.20    8.60
   7  -7   5   36.40   15.40
  -8   7  -5  872.61   45.70
   8  -7   5  934.31   63.79
   9  -7   5   31.70   13.10
  10   6  -5   31.90   10.30
  10   6  -5   34.10    9.30
 -10  -6   5   23.70   10.70
 -10  -6   5    6.20   10.10
   9   6  -5   22.60    5.40
   9   6  -5   24.20   10.40
  -9  -6   5   15.90    9.00
  -9  -6   5    7.50    7.60
   8   6  -5    7.00    4.40
   8   6  -5    6.80    4.30
  -8  -6   5   10.90    6.70
  -8  -6   5   -0.20    4.80
   7   6  -5    9.20    5.60
   7   6  -5    7.20    2.40
  -7  -6   5   15.60    6.40
  -7  -6   5    0.20    4.30
   6   6  -5  108.39   13.10
   6   6  -5   71.39   14.40
  -6  -6   5   93.19   15.70
  -6  -6   5  112.49   17.20
   5   6  -5   46.90   10.50
   5   6  -5   53.19   11.60
  -5  -6   5   75.09   16.00
  -5  -6   5   35.90   10.80
   4   6  -5  117.39   14.20
   4   6  -5  113.59   12.80
  -4  -6   5  102.99   15.00
  -4  -6   5   89.69   13.80
   3   6  -5   60.89    9.50
   3   6  -5   65.99    9.00
  -3  -6   5   61.69   12.70
  -3  -6   5   55.69   14.30
   2   6  -5  187.08   15.50
   2   6  -5  197.98   15.60
  -2  -6   5  196.78   22.20
  -2  -6   5  205.98   17.90
   1   6  -5   10.50    3.80
   1   6  -5    8.70    3.80
  -1  -6   5    7.40    3.50
  -1  -6   5    4.20    4.90
   0   6  -5   87.49   10.40
   0   6  -5  109.39    9.00
   0  -6   5  103.19    9.50
   0  -6   5  100.09   16.80
   0  -6   5  102.79    9.20
  -1   6  -5   43.00    8.30
   1  -6   5   33.80    4.40
   1  -6   5   42.30   12.30
   1  -6   5   49.90    5.20
  -2   6  -5   15.40    4.20
   2  -6   5   30.50    7.80
  -3   6  -5   10.70    4.20
   3  -6   5   23.00    9.30
  -4   6  -5   44.20    9.00
   4  -6   5   57.69   16.40
  -5   6  -5  330.17   22.70
   5  -6   5  344.37   34.60
  -6   6  -5  896.11   41.80
   6  -6   5  869.91   57.69
  -7   6  -5   11.70    5.10
   7  -6   5   21.30    8.60
  -8   6  -5    5.10    3.60
   8  -6   5   -6.80    4.90
  -9   6  -5    4.20    5.40
   9  -6   5   10.40    7.00
 -10   6  -5    3.30    4.20
  10  -6   5   -3.20    7.20
  11   5  -5   -4.30    5.30
  11   5  -5   -7.70    5.80
 -11  -5   5   -3.90    9.20
 -11  -5   5    6.20    5.70
  10   5  -5   11.20    3.90
 -10  -5   5    4.60    3.80
 -10  -5   5    0.60    6.10
   9   5  -5  131.19   18.50
   9   5  -5  137.29   15.80
  -9  -5   5  156.58   20.20
  -9  -5   5  125.69   18.30
   8   5  -5    2.00    4.80
   8   5  -5    2.20    2.20
  -8  -5   5   -0.30    3.70
   7   5  -5  212.58   18.50
   7   5  -5  204.98   21.70
  -7  -5   5  142.89   18.00
  -7  -5   5  168.48   21.00
   6   5  -5   93.29   13.50
   6   5  -5   80.09   11.60
  -6  -5   5   65.69   13.80
  -6  -5   5   75.19   15.80
   5   5  -5   13.60    5.90
   5   5  -5   16.00    5.80
  -5  -5   5   10.50    5.00
  -5  -5   5   11.00    5.30
   4   5  -5  236.28   19.50
   4   5  -5  254.57   18.30
  -4  -5   5  235.58   21.80
  -4  -5   5  241.58   21.90
   3   5  -5  262.37   18.30
   3   5  -5  274.47   19.60
  -3  -5   5  290.77   22.10
  -3  -5   5  277.47   23.40
   2   5  -5    3.50    2.50
   2   5  -5   -0.80    1.50
  -2  -5   5    3.20    2.80
  -2  -5   5   -2.10    2.50
   1   5  -5 1728.23   56.19
   1   5  -5 1754.32   53.29
  -1  -5   5 1731.03   69.99
  -1  -5   5 1754.92   54.19
  -1  -5   5 1765.92   55.99
   0   5  -5  126.79    9.00
   0   5  -5  131.19   11.60
   0  -5   5  134.79    9.70
   0  -5   5  129.69   16.80
   0  -5   5  126.19    9.90
  -1   5  -5    0.40    1.30
   1  -5   5   -2.30    2.20
   1  -5   5   -0.40    1.10
   1  -5   5   -0.40    1.10
  -2   5  -5  161.98   13.20
   2  -5   5  173.88   20.50
  -3   5  -5   -2.30    1.70
   3  -5   5    1.30    3.40
  -4   5  -5   83.49   10.00
   4  -5   5  116.19   18.10
  -5   5  -5 1108.79   44.00
   5  -5   5 1037.90   59.79
  -6   5  -5  636.44   32.70
   6  -5   5  682.13   48.10
  -7   5  -5    6.10    4.50
   7  -5   5    5.40    6.30
  -8   5  -5   10.40    4.90
   8  -5   5   12.50    8.50
  -9   5  -5   45.00    9.90
  -9   5  -5   29.70    5.90
   9  -5   5   37.20   13.50
 -10   5  -5    2.80    5.90
  10  -5   5    9.70    9.90
 -11   5  -5   77.79   15.20
  11  -5   5   81.19   20.10
  11   4  -5    2.20    5.50
 -11  -4   5    0.10    5.90
 -11  -4   5   -2.10    6.60
  10   4  -5   21.70    7.10
  10   4  -5   11.80    6.00
 -10  -4   5   17.70    8.20
 -10  -4   5   12.60    7.90
   9   4  -5   81.89   17.00
   9   4  -5  102.29   14.10
  -9  -4   5   88.99   14.40
  -9  -4   5  107.39   15.60
   8   4  -5    7.10    2.50
   8   4  -5    5.20    4.70
  -8  -4   5    1.40    2.70
  -8  -4   5   -4.80    2.90
   7   4  -5   79.79   12.90
   7   4  -5   75.19   13.10
  -7  -4   5   72.69   16.20
  -7  -4   5   70.89   11.70
   6   4  -5   -2.80    2.60
   6   4  -5    1.30    2.00
  -6  -4   5   -1.60    2.60
  -6  -4   5   -3.20    2.40
   5   4  -5   49.50   10.20
   5   4  -5   46.50    9.00
  -5  -4   5   56.09   11.60
  -5  -4   5   50.89   11.80
   4   4  -5  102.19   12.20
   4   4  -5   95.69   10.40
  -4  -4   5   84.99   11.50
  -4  -4   5   87.09   12.20
   3   4  -5   23.80    5.50
   3   4  -5   31.50    7.00
  -3  -4   5   20.90    6.70
  -3  -4   5   30.70    8.30
   2   4  -5   45.30    8.20
   2   4  -5   34.60    6.50
  -2  -4   5   39.10    8.20
  -2  -4   5   37.50    8.70
   1   4  -5   40.50    6.00
   1   4  -5   39.50    5.30
  -1  -4   5   47.70   10.40
  -1  -4   5   35.90    5.30
  -1  -4   5   38.10    5.00
   0   4  -5    3.20    1.70
   0   4  -5    5.00    1.80
   0  -4   5    5.00    3.70
   0  -4   5    5.90    2.10
   0  -4   5    3.80    1.90
  -1   4  -5  154.18   11.50
   1  -4   5  158.38    7.50
   1  -4   5  152.48    7.60
   1  -4   5  145.09   16.70
  -2   4  -5  387.86   19.40
   2  -4   5  358.06   28.10
  -3   4  -5  249.58   15.40
   3  -4   5  219.18   22.50
  -4   4  -5    2.10    2.30
   4  -4   5    3.90    2.30
  -5   4  -5   84.59   10.10
   5  -4   5   73.79   16.00
  -6   4  -5   60.69    6.40
  -6   4  -5   62.19   10.80
  -6   4  -5   56.19    5.40
   6  -4   5   62.99   15.20
  -7   4  -5   22.90    6.80
  -7   4  -5   33.40    4.80
   7  -4   5   42.60   13.20
  -8   4  -5  319.87   22.70
  -8   4  -5  315.57   18.00
   8  -4   5  323.97   32.60
  -9   4  -5   34.90    7.60
  -9   4  -5   37.80    9.20
   9  -4   5   41.50   14.40
 -10   4  -5    5.30    4.00
 -10   4  -5    7.40    4.60
  10  -4   5   -0.40    6.60
 -11   4  -5   42.90   11.80
 -11   4  -5   44.80   10.60
  11  -4   5   44.40   12.50
  12   3  -5    2.10    5.10
 -12  -3   5  -10.40    8.00
 -12  -3   5   11.50    5.70
  11   3  -5   -0.60    5.60
  11   3  -5    5.00    4.40
 -11  -3   5    4.10    3.80
 -11  -3   5   -8.70    4.90
  10   3  -5   53.19   11.70
  10   3  -5   44.30   11.00
 -10  -3   5   39.00   11.80
 -10  -3   5   30.60    9.00
   9   3  -5  257.27   22.40
   9   3  -5  275.67   26.50
  -9  -3   5  272.87   23.70
  -9  -3   5  303.87   29.60
   8   3  -5  152.98   16.30
   8   3  -5  187.98   20.40
  -8  -3   5  179.28   21.00
  -8  -3   5  154.28   16.80
   7   3  -5  425.86   26.90
   7   3  -5  462.25   31.10
  -7  -3   5  464.55   28.20
  -7  -3   5  443.26   33.30
   6   3  -5  534.85   31.30
   6   3  -5  494.35   27.40
  -6  -3   5  511.15   33.60
  -6  -3   5  466.25   27.10
   5   3  -5    1.50    0.90
   5   3  -5   -2.10    1.20
  -5  -3   5    0.10    3.20
  -5  -3   5   -0.50    2.40
   4   3  -5    0.70    1.90
   4   3  -5    1.30    1.60
  -4  -3   5    1.10    1.50
  -4  -3   5   -1.00    1.50
   3   3  -5   31.00    6.10
   3   3  -5   38.20    7.30
   3   3  -5   30.90    6.40
  -3  -3   5   26.70    6.80
  -3  -3   5   42.70    6.70
   2   3  -5   57.79    7.40
   2   3  -5   50.39    6.60
   2   3  -5   60.19    6.80
  -2  -3   5   54.79    7.90
  -2  -3   5   54.39    6.60
  -2  -3   5   56.49    7.50
   1   3  -5   54.29    6.20
   1   3  -5   60.49    8.00
   1   3  -5   61.29    6.20
  -1  -3   5   69.09    7.00
  -1  -3   5   63.29    6.50
  -1  -3   5   56.09    8.30
  -1  -3   5   75.09    6.90
   0   3  -5   71.99    9.40
   0   3  -5   65.49    6.50
   0  -3   5   74.79    6.00
   0  -3   5   74.79    5.90
   0  -3   5   76.89    6.60
   0  -3   5   80.59   10.60
  -1   3  -5    4.10    2.40
  -1   3  -5    1.20    1.10
   1  -3   5    0.70    1.50
   1  -3   5    0.20    0.80
   1  -3   5    2.00    1.00
   1  -3   5    1.70    2.10
  -2   3  -5   59.19    6.30
   2  -3   5   56.49   11.60
  -3   3  -5  154.58   11.10
   3  -3   5  165.98   17.50
  -4   3  -5 1692.53   44.70
  -4   3  -5 1723.23   52.19
  -4   3  -5 1657.83   44.20
   4  -3   5 1717.93   69.09
   4  -3   5 1681.03   43.10
  -5   3  -5  124.79   11.10
  -5   3  -5  115.29    8.90
  -5   3  -5  115.49    8.80
   5  -3   5  124.19   16.80
   5  -3   5  115.19    8.10
  -6   3  -5   11.00    4.30
  -6   3  -5   11.10    4.30
  -6   3  -5    8.60    3.70
   6  -3   5   21.60    8.10
   6  -3   5   11.70    3.20
  -7   3  -5   12.20    4.30
  -7   3  -5   11.40    4.30
   7  -3   5   19.80    4.90
   7  -3   5   14.00    7.80
  -8   3  -5   60.09    8.80
  -8   3  -5   54.69   10.20
   8  -3   5   50.09    7.60
   8  -3   5   52.79   15.00
  -9   3  -5   41.50    9.30
  -9   3  -5   47.70   10.60
   9  -3   5   53.39    8.20
   9  -3   5   62.49   16.20
 -10   3  -5   69.19   13.20
 -10   3  -5   81.79   10.00
  10  -3   5   56.59   15.90
 -11   3  -5    7.10    5.50
 -11   3  -5   18.90    5.40
 -11   3  -5    2.90    5.00
  11  -3   5    4.10    6.60
 -12   3  -5    0.80    6.40
 -12   3  -5    0.00    3.90
  12   2  -5   -7.30    4.50
 -12  -2   5   -3.00    7.30
 -12  -2   5   -8.00    4.80
  11   2  -5   -1.10    4.50
 -11  -2   5   -4.60    4.50
 -11  -2   5    7.40    6.20
  10   2  -5  117.89   17.30
  10   2  -5  127.29   16.40
 -10  -2   5  124.19   16.10
 -10  -2   5  116.99   18.30
   9   2  -5   30.50    9.10
   9   2  -5   25.00    7.60
  -9  -2   5   29.60    8.80
  -9  -2   5   12.50    6.40
   8   2  -5   74.09   13.30
   8   2  -5   53.59   12.30
  -8  -2   5   67.09   15.60
  -8  -2   5   74.29   10.60
   7   2  -5  331.17   22.70
   7   2  -5  285.77   23.50
  -7  -2   5  298.27   25.70
  -7  -2   5  295.97   20.70
   6   2  -5  237.48   19.50
   6   2  -5  232.68   17.30
  -6  -2   5  219.18   16.30
  -6  -2   5  209.18   19.60
   5   2  -5  132.19   12.20
   5   2  -5  134.19   11.50
   5   2  -5  136.19   13.60
  -5  -2   5  156.88   16.00
  -5  -2   5  160.78   12.70
  -5  -2   5  146.49   12.40
   4   2  -5  402.76   22.60
   4   2  -5  375.16   18.80
   4   2  -5  433.66   21.50
  -4  -2   5  361.16   23.20
  -4  -2   5  424.76   20.40
   3   2  -5  199.88   12.20
   3   2  -5  192.58   12.80
   3   2  -5  184.68   13.60
  -3  -2   5  196.18   14.90
  -3  -2   5  209.58   13.00
  -3  -2   5  186.28   14.80
   2   2  -5  301.37   17.60
   2   2  -5  298.57   14.80
   2   2  -5  303.97   15.70
   2   2  -5  242.78   13.80
  -2  -2   5  309.57   16.20
  -2  -2   5  309.77   14.70
  -2  -2   5  291.27   16.70
  -2  -2   5  300.67   15.80
   1   2  -5  365.66   17.20
   1   2  -5  357.06   15.90
   1   2  -5  366.16   17.70
  -1  -2   5  384.86   16.20
  -1  -2   5  371.56   16.70
  -1  -2   5  347.67   18.70
  -1  -2   5  350.96   15.40
   0   2  -5 2739.43   70.69
   0   2  -5 2941.41   70.39
   0   2  -5 2989.60   80.09
   0  -2   5 2905.21   68.89
   0  -2   5 2745.53   79.89
   0  -2   5 2834.12   69.49
   0  -2   5 2722.63   69.99
  -1   2  -5    1.50    0.90
  -1   2  -5    0.70    0.80
  -1   2  -5    3.90    1.30
   1  -2   5    1.40    1.00
   1  -2   5    2.30    2.80
   1  -2   5    4.00    1.10
  -2   2  -5    7.40    2.20
  -2   2  -5    9.80    4.60
   2  -2   5   12.70    4.80
   2  -2   5   10.80    2.70
   2  -2   5    7.30    1.80
  -3   2  -5  111.79    8.30
  -3   2  -5  114.59    7.20
   3  -2   5  102.89    8.30
   3  -2   5  102.09    6.60
   3  -2   5  106.09   12.50
  -4   2  -5  219.98   12.40
  -4   2  -5  215.28   12.80
   4  -2   5  221.88   12.00
   4  -2   5  227.78   20.10
  -5   2  -5   15.00    4.10
  -5   2  -5   12.20    3.50
   5  -2   5   15.10    3.60
   5  -2   5   11.50    4.40
  -6   2  -5   75.49    8.40
   6  -2   5   74.59    8.50
   6  -2   5   87.89   13.70
  -7   2  -5   -3.00    1.90
  -7   2  -5    4.50    2.00
   7  -2   5    0.40    2.70
   7  -2   5    1.80    3.50
  -8   2  -5  189.18   16.00
  -8   2  -5  202.48   18.40
   8  -2   5  192.98   15.90
   8  -2   5  186.68   22.30
  -9   2  -5   32.80    9.70
  -9   2  -5   27.00    6.50
   9  -2   5   24.10    9.40
   9  -2   5   21.40    6.70
 -10   2  -5   -1.40    4.00
 -10   2  -5   12.60    5.80
 -10   2  -5    6.10    4.30
  10  -2   5   -7.30    5.30
  10  -2   5    5.10    4.30
 -11   2  -5   25.40    9.40
 -11   2  -5   29.20    8.70
 -11   2  -5    9.10    5.50
  11  -2   5   20.80    8.80
  11  -2   5   16.80    8.60
 -12   2  -5   -6.20    4.60
 -12   2  -5   -0.40    3.70
 -12   2  -5   -3.20    4.60
  12  -2   5   -4.80    6.30
  12   1  -5    9.00    4.10
 -12  -1   5    3.60    5.30
 -12  -1   5   15.90    5.50
 -12  -1   5    1.60    5.20
  11   1  -5    0.00    4.90
 -11  -1   5    1.60    4.50
 -11  -1   5    0.70    3.60
  10   1  -5   11.90    5.60
 -10  -1   5   11.70    6.70
 -10  -1   5   20.30    9.00
   9   1  -5   98.09   13.60
   9   1  -5  105.59   14.80
  -9  -1   5  113.29   17.10
  -9  -1   5  112.19   13.20
   8   1  -5    8.60    5.00
   8   1  -5    1.50    2.50
  -8  -1   5    8.30    4.20
  -8  -1   5    5.10    4.10
   7   1  -5   75.89   11.40
   7   1  -5   83.79   11.10
  -7  -1   5   78.69   12.30
  -7  -1   5   95.59   10.60
   6   1  -5  181.98   15.40
   6   1  -5  199.68   17.20
  -6  -1   5  186.08   13.80
  -6  -1   5  176.88   17.60
  -6  -1   5  193.18   15.00
   5   1  -5  563.44   26.80
   5   1  -5  543.75   27.70
  -5  -1   5  526.85   24.30
  -5  -1   5  508.45   22.50
  -5  -1   5  521.35   29.30
   4   1  -5  589.94   27.10
   4   1  -5  575.14   25.50
   4   1  -5  626.34   23.00
  -4  -1   5  587.14   22.20
  -4  -1   5  573.64   22.90
  -4  -1   5  565.54   28.50
   3   1  -5  843.72   26.20
   3   1  -5  851.91   31.60
   3   1  -5  845.92   30.20
   3   1  -5  848.52   34.20
  -3  -1   5  862.01   33.60
  -3  -1   5  841.82   32.00
  -3  -1   5  881.31   30.10
  -3  -1   5  840.82   26.50
   2   1  -5  591.84   21.90
   2   1  -5  575.04   18.50
  -2  -1   5  557.54   23.40
  -2  -1   5  574.94   21.30
  -2  -1   5  594.04   22.80
  -2  -1   5  589.14   19.60
   1   1  -5 2205.58   55.89
   1   1  -5 2207.68   57.89
   1   1  -5 2203.98   55.89
  -1  -1   5 2211.38   57.09
  -1  -1   5 2164.18   57.59
  -1  -1   5 2101.09   55.09
   0   1  -5  408.16   18.30
   0   1  -5  398.76   14.90
   0   1  -5  397.16   14.40
   0  -1   5  406.06   15.20
   0  -1   5  410.66   14.30
   0  -1   5  397.46   18.20
  -1   1  -5  799.32   22.90
  -1   1  -5  805.82   24.40
  -1   1  -5  770.92   30.80
   1  -1   5  791.42   22.70
   1  -1   5  808.22   25.20
   1  -1   5  821.12   31.10
  -2   1  -5 1212.48   45.20
  -2   1  -5 1308.57   37.30
  -2   1  -5 1331.07   34.50
   2  -1   5 1300.97   34.70
   2  -1   5 1303.07   36.60
   2  -1   5 1276.97   45.40
  -3   1  -5   53.39    8.40
  -3   1  -5   50.09    4.90
  -3   1  -5   51.19    5.70
  -3   1  -5   52.29    4.80
   3  -1   5   64.69    8.50
   3  -1   5   50.59    5.40
   3  -1   5   48.00    5.10
  -4   1  -5  675.93   24.80
  -4   1  -5  708.23   27.60
  -4   1  -5  734.23   24.90
   4  -1   5  712.63   35.40
   4  -1   5  673.03   25.40
   4  -1   5  667.43   26.40
  -5   1  -5  113.39   10.50
  -5   1  -5  108.89    8.90
  -5   1  -5  107.89    9.10
   5  -1   5  107.69   13.80
   5  -1   5   96.29    9.70
  -6   1  -5    3.40    2.00
   6  -1   5    2.30    1.90
   6  -1   5   -0.70    1.80
  -7   1  -5  191.18   14.50
   7  -1   5  215.88   17.00
   7  -1   5  170.48   19.80
  -8   1  -5   45.40    9.00
  -8   1  -5   47.80   12.20
   8  -1   5   53.09   13.00
   8  -1   5   44.20    9.90
  -9   1  -5   35.60   11.00
  -9   1  -5   36.90    8.70
  -9   1  -5   46.70   12.50
   9  -1   5   37.30    9.00
   9  -1   5   40.10   13.60
 -10   1  -5   12.40    5.20
 -10   1  -5   12.00    5.70
 -10   1  -5   13.70    7.20
  10  -1   5   18.80    6.90
  10  -1   5    6.00    5.80
 -11   1  -5   32.50    9.80
 -11   1  -5   14.80    5.70
 -11   1  -5   33.00    8.80
  11  -1   5   35.20    8.90
 -12   1  -5   72.19   15.30
 -12   1  -5   68.19   12.60
 -12   1  -5   57.39   15.10
  12  -1   5   68.19   18.10
  12  -1   5   79.29   11.50
  12   0  -5   11.50    4.50
 -12   0   5   -3.70    5.00
 -12   0   5    3.40    4.80
  11   0  -5    3.40    4.30
 -11   0   5   12.40    4.90
 -11   0   5    9.60    5.80
  10   0  -5   -4.50    3.20
 -10   0   5   -1.80    4.00
 -10   0   5    1.00    2.90
 -10   0   5   -4.40    3.50
   9   0  -5  173.38   17.80
  -9   0   5  133.19   16.70
  -9   0   5  148.19   15.30
   8   0  -5   -0.30    2.50
  -8   0   5   -2.90    1.90
  -8   0   5   -2.20    2.30
   7   0  -5   79.39   10.40
  -7   0   5   79.59   11.70
  -7   0   5   66.99    8.90
   6   0  -5   -2.10    1.10
  -6   0   5    6.50    2.90
  -6   0   5    0.30    2.00
  -6   0   5    0.50    1.50
   5   0  -5  617.44   28.70
   5   0  -5  635.94   24.90
  -5   0   5  633.94   31.20
  -5   0   5  634.34   26.90
  -5   0   5  642.44   24.60
  -4   0   5   -1.20    1.50
  -4   0   5    0.60    1.60
  -4   0   5    1.10    1.20
   3   0  -5  194.08   13.30
   3   0  -5  199.68   12.40
  -3   0   5  164.78   12.30
  -3   0   5  184.28   11.50
  -3   0   5  181.28    8.90
  -3   0   5  193.48    8.20
  -3   0   5  201.38   12.70
   2   0  -5    0.00    0.80
   2   0  -5    1.20    0.90
  -2   0   5    0.90    1.10
  -2   0   5   -1.10    0.80
   1   0  -5 6438.66  148.69
   1   0  -5 6641.94  144.39
  -1   0   5 6566.44  148.69
   0   0  -5    3.20    1.40
   0   0  -5    4.10    1.00
   0   0   5    4.70    1.60
   0   0   5    3.70    1.00
  -1   0  -5 1111.79   36.00
  -1   0  -5 1132.29   27.30
  -1   0  -5 1133.79   34.70
   1   0   5 1149.69   36.10
   1   0   5 1124.69   27.00
   1   0   5 1113.29   34.60
  -2   0  -5   -0.20    0.90
  -2   0  -5    0.10    1.10
  -2   0  -5    2.60    0.90
  -2   0  -5   -0.10    0.40
   2   0   5    0.80    1.20
   2   0   5    0.90    1.30
  -3   0  -5  809.22   35.00
  -3   0  -5  720.63   29.20
  -3   0  -5  853.91   23.60
  -3   0  -5  853.11   24.00
   3   0   5  845.12   35.20
   3   0   5  792.42   29.50
  -4   0  -5   -0.10    0.70
  -4   0  -5    3.90    2.50
  -4   0  -5    0.40    0.80
   4   0   5    0.20    1.60
   4   0   5   -0.20    0.90
   4   0   5   -0.90    1.20
  -5   0  -5    1.20    1.30
  -5   0  -5    3.70    2.90
  -5   0  -5    1.10    1.70
   5   0   5    5.00    2.60
   5   0   5    6.40    4.00
   5   0   5    4.10    2.60
  -6   0  -5    1.70    1.80
   6   0   5    0.60    1.40
   6   0   5   -0.40    1.50
   6   0   5   -2.40    1.20
  -7   0  -5    8.60    5.10
  -7   0  -5   15.20    3.90
   7   0   5    8.00    4.20
   7   0   5    9.20    3.50
   7   0   5    5.00    4.90
  -8   0  -5    2.60    2.80
  -8   0  -5    0.20    2.80
   8   0   5   -3.80    2.50
   8   0   5    6.60    2.80
   8   0   5    0.60    3.60
  -9   0  -5    3.70    3.50
  -9   0  -5   11.20    5.70
   9   0   5    6.80    4.10
   9   0   5   15.40    6.70
   9   0   5    9.20    6.60
 -10   0  -5   -2.70    5.00
 -10   0  -5    0.80    4.50
 -10   0  -5   -2.40    2.80
  10   0   5   -6.60    4.60
  10   0   5   -2.90    3.60
 -11   0  -5   64.49   11.90
 -11   0  -5   72.79   16.40
 -11   0  -5   69.09   18.00
  11   0   5   63.79   13.30
  11   0   5   63.39   15.20
 -12   0  -5    1.10    3.90
 -12   0  -5   -2.00    5.60
 -12   0  -5    7.30    5.70
  12   0   5   24.60    7.40
  12  -1  -5   -6.80    3.80
 -12   1   5    3.90    6.00
 -12   1   5    0.80    4.10
 -12   1   5    0.00    4.50
  11  -1  -5    7.20    4.00
 -11   1   5   10.20    4.60
 -11   1   5    2.10    4.30
 -11   1   5    8.00    5.00
  10  -1  -5   16.20    6.80
 -10   1   5   29.10    9.50
 -10   1   5   22.10    7.90
 -10   1   5   30.90    8.60
   9  -1  -5  109.49   13.00
   9  -1  -5  105.79   13.90
  -9   1   5  113.89   15.00
  -9   1   5   98.09   14.00
  -9   1   5  114.79   13.40
   8  -1  -5    3.30    4.00
   8  -1  -5    8.80    4.80
  -8   1   5   -2.00    2.10
  -8   1   5    4.30    3.10
  -8   1   5    9.30    3.30
   7  -1  -5   81.39   10.00
   7  -1  -5   76.39   10.50
  -7   1   5   77.19    9.60
  -7   1   5   89.39   11.90
   6  -1  -5  184.38   14.10
   6  -1  -5  202.08   16.40
  -6   1   5  177.48   16.00
  -6   1   5  173.38   15.20
  -6   1   5  201.48   14.10
   5  -1  -5  551.74   26.80
   5  -1  -5  555.04   24.10
  -5   1   5  526.65   26.90
  -5   1   5  558.04   26.20
   4  -1  -5  540.55   26.10
   4  -1  -5  578.24   25.80
   4  -1  -5  572.44   22.30
  -4   1   5  555.84   23.40
  -4   1   5  626.64   27.10
  -4   1   5  587.54   25.40
   3  -1  -5  826.02   30.40
   3  -1  -5  813.12   31.00
   3  -1  -5  866.41   26.50
  -3   1   5  888.31   31.80
  -3   1   5  857.51   30.60
  -3   1   5  871.21   27.40
   2  -1  -5  616.94   19.20
   2  -1  -5  606.84   22.40
   2  -1  -5  585.14   22.70
  -2   1   5  602.34   22.30
  -2   1   5  611.54   18.00
  -2   1   5  619.54   23.30
   1  -1  -5 2165.18   57.19
   1  -1  -5 2235.28   54.89
   1  -1  -5 2194.38   52.09
  -1   1   5 2104.19   57.79
  -1   1   5 2156.58   51.69
  -1   1   5 2123.49   54.39
   0  -1  -5  395.56   12.80
   0  -1  -5  414.86   15.40
   0  -1  -5  403.86   17.70
   0  -1  -5  381.16   14.90
   0   1   5  401.86   12.90
   0   1   5  412.66   15.20
  -1  -1  -5  775.52   27.40
  -1  -1  -5  788.42   26.80
  -1  -1  -5  795.42   28.60
   1   1   5  771.42   26.70
   1   1   5  751.32   27.90
  -2  -1  -5 1254.97   40.20
  -2  -1  -5 1139.19   40.50
  -2  -1  -5 1209.88   40.40
   2   1   5 1248.88   41.10
   2   1   5 1241.08   40.10
   2   1   5 1201.08   40.30
  -3  -1  -5   46.30    3.30
  -3  -1  -5   52.19    7.30
  -3  -1  -5   47.80    3.50
  -3  -1  -5   47.30    6.60
  -3  -1  -5   44.90    6.60
   3   1   5   44.40    6.40
   3   1   5   52.39    7.40
   3   1   5   50.29    3.50
  -4  -1  -5  686.53   21.70
  -4  -1  -5  700.73   22.30
  -4  -1  -5  668.13   31.70
   4   1   5  672.53   32.90
   4   1   5  705.63   31.10
   4   1   5  691.93   21.80
  -5  -1  -5   97.79    7.40
  -5  -1  -5   86.39   11.20
  -5  -1  -5   90.59    7.50
   5   1   5  111.19   11.90
   5   1   5   96.69    7.40
   5   1   5   91.99   12.10
  -6  -1  -5    1.20    2.50
  -6  -1  -5   -1.90    1.90
  -6  -1  -5    2.10    1.90
   6   1   5    0.00    2.00
   6   1   5    4.80    4.20
   6   1   5    3.50    2.50
  -7  -1  -5  195.28   14.10
  -7  -1  -5  182.08   19.00
   7   1   5  219.58   21.00
   7   1   5  198.28   13.70
   7   1   5  188.88   18.50
  -8  -1  -5   50.29    7.40
  -8  -1  -5   54.09   12.40
   8   1   5   47.40   11.90
   8   1   5   66.99   13.90
   8   1   5   37.70    7.30
  -9  -1  -5   49.50   12.90
  -9  -1  -5   39.30    8.40
   9   1   5   50.89   10.80
   9   1   5   50.69    9.80
 -10  -1  -5   13.80    4.80
 -10  -1  -5   13.40    6.90
 -10  -1  -5    3.20    4.90
  10   1   5    4.40    4.60
  10   1   5    9.30    4.20
 -11  -1  -5   25.20    9.30
 -11  -1  -5   30.70    9.00
 -11  -1  -5   24.90   11.70
  11   1   5   23.00    7.00
  11   1   5   40.10   11.30
 -12  -1  -5   53.39   15.10
 -12  -1  -5   85.69   18.10
 -12  -1  -5   99.89   11.50
  12   1   5   85.89   17.50
  12  -2  -5   -8.20    3.90
 -12   2   5   10.70    5.90
 -12   2   5    3.40    5.70
 -12   2   5    9.10    6.40
  11  -2  -5    2.70    4.40
 -11   2   5   -1.20    3.50
 -11   2   5    3.30    5.50
 -11   2   5    6.10    3.60
  10  -2  -5  127.99   15.60
  10  -2  -5  128.29   15.30
 -10   2   5   96.49   14.20
 -10   2   5  123.19   16.20
 -10   2   5  123.49   16.60
   9  -2  -5   16.00    6.20
   9  -2  -5   23.50    7.30
  -9   2   5   16.70    7.00
  -9   2   5   18.20    5.80
  -9   2   5   19.00    7.30
   8  -2  -5   67.79   10.20
   8  -2  -5   74.19   13.50
  -8   2   5   68.99   10.20
  -8   2   5   79.39   14.50
  -8   2   5   68.19   10.60
   7  -2  -5  298.07   22.00
   7  -2  -5  284.77   20.60
  -7   2   5  298.47   22.70
  -7   2   5  287.57   21.30
   6  -2  -5  216.48   16.70
   6  -2  -5  185.98   16.00
  -6   2   5  218.08   18.30
  -6   2   5  234.68   18.50
  -6   2   5  203.18   16.30
   5  -2  -5  152.78   13.10
   5  -2  -5  166.08   14.00
  -5   2   5  161.68   13.60
  -5   2   5  168.08   14.80
  -5   2   5  150.58   13.70
   4  -2  -5  427.46   21.60
   4  -2  -5  390.56   20.90
   4  -2  -5  401.16   20.90
  -4   2   5  416.36   22.30
  -4   2   5  403.86   21.30
  -4   2   5  401.76   19.70
  -4   2   5  424.76   21.00
   3  -2  -5  206.68   13.50
   3  -2  -5  182.58   12.20
   3  -2  -5  187.48   12.80
  -3   2   5  204.28   12.90
  -3   2   5  209.68   13.00
  -3   2   5  204.58   13.80
   2  -2  -5  297.97   15.00
   2  -2  -5  301.37   15.90
   2  -2  -5  302.27   14.90
  -2   2   5  290.47   14.10
  -2   2   5  297.07   15.20
  -2   2   5  323.77   16.10
  -2   2   5  309.47   15.20
   1  -2  -5  420.06   18.10
   1  -2  -5  371.36   15.40
   1  -2  -5  367.26   16.80
  -1   2   5  376.46   15.60
  -1   2   5  378.66   15.70
  -1   2   5  392.26   16.20
  -1   2   5  373.36   18.30
   0  -2  -5 2749.82   73.49
   0  -2  -5 2884.71   68.89
   0  -2  -5 2855.51   76.79
   0   2   5 2878.01   68.09
   0   2   5 2885.11   77.09
   0   2   5 2878.61   68.49
   0   2   5 2833.12   73.39
  -1  -2  -5    2.80    1.50
  -1  -2  -5    2.00    0.90
  -1  -2  -5    1.00    1.60
   1   2   5    1.40    1.50
   1   2   5    2.10    0.80
   1   2   5    2.60    2.10
  -2  -2  -5    9.30    1.30
  -2  -2  -5    9.40    3.60
  -2  -2  -5   13.40    3.60
  -2  -2  -5   10.40    3.70
   2   2   5    9.70    3.60
   2   2   5   12.00    3.80
   2   2   5   11.00    1.50
  -3  -2  -5   94.39   10.20
  -3  -2  -5  110.39    5.40
   3   2   5  115.89    5.90
   3   2   5  107.79   10.80
  -4  -2  -5  230.18   17.60
  -4  -2  -5  184.18    8.80
   4   2   5  202.38    9.80
   4   2   5  237.38   17.70
  -5  -2  -5   14.50    3.10
  -5  -2  -5    6.20    3.90
   5   2   5   12.20    4.60
   5   2   5    9.50    2.40
  -6  -2  -5   76.49   11.40
  -6  -2  -5   75.99    7.00
   6   2   5   69.99    7.20
   6   2   5   70.59   10.90
  -7  -2  -5   -2.90    1.60
   7   2   5    1.80    1.80
   7   2   5   -3.50    2.30
  -8  -2  -5  157.48   13.50
  -8  -2  -5  189.28   21.00
   8   2   5  195.28   20.60
   8   2   5  186.68   13.90
  -9  -2  -5   21.10    8.20
  -9  -2  -5   20.00    5.50
   9   2   5   26.00    6.90
   9   2   5   36.70   10.10
 -10  -2  -5   -2.10    3.40
 -10  -2  -5    8.50    2.80
  10   2   5    5.20    3.60
  10   2   5   -3.00    3.40
 -11  -2  -5   29.90   11.80
 -11  -2  -5   12.40    8.50
 -11  -2  -5   17.70    6.10
  11   2   5    8.60    6.50
  11   2   5   13.60    7.00
 -12  -2  -5   11.20    5.50
 -12  -2  -5    7.40    3.90
 -12  -2  -5    9.30    5.00
  12   2   5   -0.90    4.60
  12  -3  -5    8.30    7.20
 -12   3   5   14.10    5.60
 -12   3   5   -4.30    4.60
 -12   3   5   14.30    5.10
  11  -3  -5    2.40    3.90
  11  -3  -5   -5.10    5.80
 -11   3   5    6.90    3.80
 -11   3   5   11.90    3.50
 -11   3   5    4.40    3.00
  10  -3  -5   53.29   12.60
  10  -3  -5   31.90    9.40
 -10   3   5   42.50   11.40
 -10   3   5   31.50    9.50
 -10   3   5   36.90   10.90
   9  -3  -5  287.67   24.40
   9  -3  -5  296.57   24.40
  -9   3   5  271.37   24.40
  -9   3   5  305.17   23.90
   8  -3  -5  158.68   16.80
   8  -3  -5  148.99   16.90
  -8   3   5  146.39   16.80
  -8   3   5  171.58   16.30
   7  -3  -5  467.65   29.00
   7  -3  -5  450.55   28.20
  -7   3   5  468.15   29.30
  -7   3   5  471.35   26.60
   6  -3  -5  468.45   28.30
   6  -3  -5  476.05   27.60
  -6   3   5  503.35   26.10
  -6   3   5  487.35   28.20
   5  -3  -5   -0.20    2.50
   5  -3  -5    2.20    2.10
  -5   3   5    2.10    2.30
  -5   3   5   -0.10    3.20
  -5   3   5   -0.10    1.90
   4  -3  -5    1.60    2.30
   4  -3  -5    3.10    1.30
   4  -3  -5   -2.10    1.80
  -4   3   5    0.90    2.50
  -4   3   5   -1.60    1.40
  -4   3   5   -0.90    1.00
   3  -3  -5   36.30    4.90
   3  -3  -5   38.70    8.30
   3  -3  -5   37.30    6.90
  -3   3   5   35.10    5.70
  -3   3   5   32.30    6.60
  -3   3   5   39.70    6.00
   2  -3  -5   57.59    8.10
   2  -3  -5   55.09    6.10
   2  -3  -5   65.09    7.30
  -2   3   5   60.19    7.20
  -2   3   5   64.89    6.70
  -2   3   5   52.79    6.20
  -2   3   5   53.19    6.70
   1  -3  -5   64.39    7.70
   1  -3  -5   60.89    6.00
   1  -3  -5   59.29    6.90
  -1   3   5   61.49    5.90
  -1   3   5   65.89    6.20
  -1   3   5   65.39    7.40
  -1   3   5   64.89    7.70
   0  -3  -5   77.69    6.40
   0  -3  -5   81.19    8.60
   0  -3  -5   76.79    8.50
   0   3   5   75.59    8.00
   0   3   5   88.79    8.80
   0   3   5   79.89    6.00
   0   3   5   79.29    6.40
  -1  -3  -5    1.20    0.90
  -1  -3  -5    3.70    2.00
  -1  -3  -5    0.50    1.90
   1   3   5    2.50    2.00
   1   3   5    0.40    0.80
   1   3   5    0.10    1.30
  -2  -3  -5   58.29    7.40
  -2  -3  -5   69.29    4.60
   2   3   5   61.59    4.80
   2   3   5   64.69    8.40
  -3  -3  -5  146.09   13.70
  -3  -3  -5  152.58    7.60
   3   3   5  149.99    8.00
   3   3   5  154.58   13.90
  -4  -3  -5 1761.12   62.69
  -4  -3  -5 1730.03   45.40
   4   3   5 1768.52   47.30
   4   3   5 1783.12   62.69
  -5  -3  -5  117.69   13.80
  -5  -3  -5  102.89    7.30
   5   3   5  115.79   13.70
   5   3   5  121.99    8.70
  -6  -3  -5    8.20    5.20
  -6  -3  -5   17.80    3.40
   6   3   5   10.90    5.30
   6   3   5   14.70    3.90
  -7  -3  -5   17.50    6.60
   7   3   5   12.30    3.60
   7   3   5   13.60    5.90
  -8  -3  -5   73.99   15.60
   8   3   5   59.99    8.20
   8   3   5   59.79   13.90
  -9  -3  -5   48.60   12.70
   9   3   5   62.79   14.70
   9   3   5   53.99    9.30
 -10  -3  -5   54.69   10.80
 -10  -3  -5   74.39   17.10
  10   3   5   53.49    9.90
  10   3   5   49.50   13.50
 -11  -3  -5    4.60    4.70
 -11  -3  -5   -6.90    4.80
  11   3   5    3.40    5.00
  11   3   5   -0.30    6.20
 -12  -3  -5   -0.10    4.90
 -12  -3  -5   16.70    6.80
  11  -4  -5    7.10    8.30
 -11   4   5   -0.20    3.10
 -11   4   5    7.80    6.30
  10  -4  -5    3.60    6.80
 -10   4   5    6.20    4.80
 -10   4   5   12.10    7.20
   9  -4  -5   89.09   14.60
  -9   4   5   82.69   13.00
  -9   4   5  101.69   14.10
   8  -4  -5    0.90    4.10
  -8   4   5   -3.50    2.30
  -8   4   5    1.30    3.20
   7  -4  -5   79.29   12.80
  -7   4   5   84.39   11.80
  -7   4   5   78.59   10.60
   6  -4  -5   -3.90    3.20
  -6   4   5   -1.20    2.20
  -6   4   5    1.50    2.00
   5  -4  -5   61.59   10.40
  -5   4   5   51.19    7.40
  -5   4   5   46.20    9.50
   4  -4  -5   96.79    9.40
   4  -4  -5   86.69   12.30
  -4   4   5   94.59   10.40
  -4   4   5   76.29    9.10
   3  -4  -5   33.90    8.30
   3  -4  -5   27.40    5.60
  -3   4   5   32.00    6.90
  -3   4   5   24.90    5.10
   2  -4  -5   39.80    9.30
   2  -4  -5   33.20    5.30
  -2   4   5   43.40    6.00
  -2   4   5   28.50    6.40
   1  -4  -5   39.50    6.20
   1  -4  -5   32.70    8.20
  -1   4   5   37.30    5.90
  -1   4   5   38.00    5.30
   0  -4  -5    7.80    3.60
   0  -4  -5    2.40    2.10
   0  -4  -5    3.10    2.50
   0   4   5    7.40    3.40
   0   4   5   10.30    2.90
  -1  -4  -5  154.38    9.30
  -1  -4  -5  146.19   14.10
   1   4   5  145.79   12.90
   1   4   5  146.29    9.20
  -2  -4  -5  364.06   15.30
  -2  -4  -5  394.06   24.50
   2   4   5  372.46   15.60
   2   4   5  369.66   22.60
  -3  -4  -5  216.78   11.00
  -3  -4  -5  204.08   18.20
   3   4   5  253.27   12.40
   3   4   5  235.38   18.50
  -4  -4  -5    3.80    3.60
  -4  -4  -5    6.60    1.90
   4   4   5    2.30    1.90
   4   4   5    5.10    3.20
  -5  -4  -5   65.99    5.80
  -5  -4  -5   80.39   12.00
   5   4   5   69.09    7.10
   5   4   5   64.49   13.10
  -6  -4  -5   69.09   11.70
   6   4   5   59.49   12.50
   6   4   5   69.89    7.30
  -7  -4  -5   31.70   10.70
   7   4   5   29.60    6.30
   7   4   5   23.10    8.00
  -8  -4  -5  318.37   28.70
   8   4   5  313.87   19.40
   8   4   5  340.57   29.60
  -9  -4  -5   41.90   13.20
   9   4   5   59.59   10.70
   9   4   5   35.70   11.40
 -10  -4  -5   -3.60    3.50
  10   4   5    7.90    5.20
  10   4   5   -0.30    4.00
 -11  -4  -5   29.60   11.20
 -11  -4  -5   42.30    8.90
 -11  -4  -5   31.20   10.70
  11   4   5   45.70   15.20
  11  -5  -5   -2.80    7.00
 -11   5   5    3.20    7.20
 -11   5   5  -10.90    4.50
  10  -5  -5    5.90    5.60
 -10   5   5    4.00    5.00
   9  -5  -5  147.49   20.60
  -9   5   5  127.29   13.70
  -9   5   5  121.29   16.40
   8  -5  -5    6.10    5.30
  -8   5   5   -0.30    2.60
  -8   5   5    1.00    3.10
   7  -5  -5  175.08   20.30
  -7   5   5  183.98   18.30
  -7   5   5  194.98   16.20
   6  -5  -5   85.69   14.40
  -6   5   5  107.39   13.40
  -6   5   5   84.59   10.50
   5  -5  -5    9.40    5.60
  -5   5   5   15.10    4.80
  -5   5   5   21.00    5.80
   4  -5  -5  236.98   15.00
   4  -5  -5  233.08   22.60
  -4   5   5  247.88   17.00
  -4   5   5  238.58   17.80
   3  -5  -5  278.97   15.90
   3  -5  -5  291.67   24.60
  -3   5   5  288.27   18.60
  -3   5   5  295.47   18.30
   2  -5  -5   -0.90    1.70
   2  -5  -5    1.20    2.90
  -2   5   5    0.80    2.00
  -2   5   5    3.50    2.40
   1  -5  -5 1701.53   66.19
   1  -5  -5 1726.33   56.89
  -1   5   5 1738.13   53.19
  -1   5   5 1802.52   57.29
   0  -5  -5  143.29   15.90
   0   5   5  137.59   10.40
   0   5   5  140.19   12.80
  -1  -5  -5   -2.30    1.90
   1   5   5   -0.80    1.10
   1   5   5   -1.30    0.80
  -2  -5  -5  195.38   18.30
   2   5   5  181.88   16.20
   2   5   5  170.38   11.20
  -3  -5  -5    1.80    3.00
  -3  -5  -5    3.40    2.00
   3   5   5    2.50    3.20
   3   5   5    2.80    1.80
  -4  -5  -5  101.39   14.10
   4   5   5   91.09   12.50
   4   5   5   86.59    8.40
  -5  -5  -5 1098.79   53.79
   5   5   5 1117.49   52.49
   5   5   5 1080.29   37.50
  -6  -5  -5  645.74   40.80
   6   5   5  667.33   41.00
   6   5   5  662.53   27.70
  -7  -5  -5    9.00    5.80
   7   5   5   14.50    7.30
   7   5   5   10.80    4.20
   8   5   5   13.30    6.90
   8   5   5    5.60    4.30
  -9  -5  -5   26.70   11.40
   9   5   5   44.80   13.20
   9   5   5   43.10    9.30
 -10  -5  -5   12.80    6.80
  10   5   5    8.30    4.50
  10   5   5   12.80    6.70
 -11  -5  -5   48.40   18.50
 -11  -5  -5   88.39   21.50
  11   5   5   80.59   18.30
  10  -6  -5   14.30    9.50
 -10   6   5   25.10    9.50
 -10   6   5   14.70    7.70
   9  -6  -5   17.70   11.00
  -9   6   5   10.10    5.70
  -9   6   5   11.50    6.10
   8  -6  -5    7.30    5.50
  -8   6   5   -1.50    3.70
  -8   6   5    7.60    3.40
   7  -6  -5    6.20    4.30
  -7   6   5    5.60    3.60
  -7   6   5    8.60    4.30
   6  -6  -5  113.19   22.50
  -6   6   5  101.39   12.10
  -6   6   5   93.09   10.50
   5  -6  -5   49.80   14.20
   5  -6  -5   48.50   10.30
  -5   6   5   57.89   11.60
  -5   6   5   50.99    7.80
   4  -6  -5  114.69   17.20
   4  -6  -5  113.79   10.40
  -4   6   5  121.49   12.80
  -4   6   5   94.19   10.40
   3  -6  -5   63.59    7.40
   3  -6  -5   50.99   13.10
  -3   6   5   53.29    8.00
  -3   6   5   56.49    8.30
   2  -6  -5  215.78   22.80
  -2   6   5  196.08   14.80
  -2   6   5  189.08   15.10
   1  -6  -5    7.60    4.30
  -1   6   5   10.80    4.40
  -1   6   5   10.40    4.00
   0  -6  -5   94.19   14.00
   0   6   5  108.19   10.00
   0   6   5   98.89   11.40
  -1  -6  -5   33.60    9.70
   1   6   5   44.00    9.30
   1   6   5   45.30    6.20
  -2  -6  -5   11.00    5.40
   2   6   5   15.30    5.60
   2   6   5   14.80    4.20
  -3  -6  -5   14.50    6.70
   3   6   5   12.00    4.10
   3   6   5    9.60    4.30
  -4  -6  -5   69.89   16.20
   4   6   5   48.50   11.10
   4   6   5   59.39    7.20
  -5  -6  -5  319.47   28.50
   5   6   5  330.07   27.60
   5   6   5  358.76   19.80
  -6  -6  -5  913.51   52.09
   6   6   5  856.61   34.70
   6   6   5  832.42   48.70
  -7  -6  -5   11.10    7.80
   7   6   5   17.00    7.20
  -8  -6  -5    8.90    5.80
   8   6   5    3.80    3.50
   8   6   5   -1.60    3.20
  -9  -6  -5    9.70    6.60
   9   6   5    4.00    6.10
   9   6   5    8.30    5.30
 -10  -6  -5    9.00    6.40
  10   6   5   11.50    5.60
  10   6   5    9.10    7.00
  -9   7   5   21.00    5.70
   8  -7  -5   30.70   10.50
  -8   7   5   16.20    5.90
  -8   7   5   17.30    5.70
   7  -7  -5   14.60    7.50
  -7   7   5    1.40    4.40
  -7   7   5    9.00    5.00
   6  -7  -5   37.20   13.00
   6  -7  -5    5.70    8.20
  -6   7   5   22.70    6.20
  -6   7   5   18.70    6.90
   5  -7  -5    0.40    4.10
   5  -7  -5   -6.30    4.00
  -5   7   5    4.10    3.10
  -5   7   5    8.20    3.50
   4  -7  -5   91.09   20.10
   4  -7  -5   72.99   12.80
  -4   7   5   66.59    8.20
  -4   7   5   53.19   10.80
   3  -7  -5   65.19   16.70
  -3   7   5   39.60    8.40
  -3   7   5   47.60    7.60
   2  -7  -5  291.17   29.10
  -2   7   5  299.57   20.30
  -2   7   5  301.97   19.50
   1  -7  -5   91.39   19.20
  -1   7   5   90.39   10.50
  -1   7   5   89.59   11.00
   0  -7  -5    7.20    5.00
   0   7   5    2.30    3.40
   0   7   5    2.40    2.30
  -1  -7  -5   24.30    8.50
   1   7   5   25.80    6.50
   1   7   5   20.60    7.00
  -2  -7  -5  322.87   30.10
   2   7   5  340.57   20.10
   2   7   5  325.67   24.80
  -3  -7  -5  254.67   26.00
   3   7   5  243.68   16.50
   3   7   5  213.28   20.50
  -4  -7  -5   48.20   14.30
   4   7   5   35.20    7.00
   4   7   5   18.90    8.30
  -5  -7  -5    0.20    3.40
   5   7   5    2.50    3.90
   5   7   5    3.80    2.90
  -6  -7  -5    2.70    4.20
   6   7   5    1.80    3.50
  -7  -7  -5   37.20   11.80
   7   7   5   25.70    9.50
  -8  -7  -5  927.81   59.39
   8   7   5  820.02   37.50
   8   7   5  901.81   56.19
  -9  -7  -5    7.40   10.40
   9   7   5    6.10    8.10
   9  -8  -5   -8.40   10.00
  -9   8   5    7.00    7.20
   8  -8  -5    8.00    6.60
  -8   8   5   -1.20    4.30
  -7   8   5   -6.20    3.40
   6  -8  -5   -7.20    4.60
  -6   8   5   -1.60    3.20
  -6   8   5   12.20    4.10
   5  -8  -5   14.50    9.50
  -5   8   5   22.10    4.40
  -5   8   5   23.50    7.50
   4  -8  -5  447.36   40.30
  -4   8   5  413.86   21.20
  -4   8   5  399.76   26.90
   3  -8  -5    1.00    5.90
  -3   8   5    4.60    2.90
  -3   8   5    0.00    2.50
   2  -8  -5    0.00    5.40
  -2   8   5    1.40    2.80
  -2   8   5    2.60    3.60
   1  -8  -5   14.40    8.90
  -1   8   5   17.50    5.90
  -1   8   5   21.60    6.50
   0  -8  -5    4.90    7.00
   0   8   5    1.70    3.70
  -1  -8  -5  567.24   43.90
   1   8   5  546.75   28.50
   1   8   5  547.75   32.60
  -2  -8  -5   77.99   18.90
   2   8   5   80.59   12.60
   2   8   5   65.49    9.10
  -3  -8  -5   84.39   19.30
   3   8   5   56.89    9.60
   3   8   5   82.39   13.10
  -4  -8  -5   22.30    6.60
   4   8   5   16.90    7.60
   4   8   5   19.70    6.30
  -5  -8  -5   -3.80    4.20
   5   8   5    3.50    3.80
   5   8   5    1.90    4.00
  -6  -8  -5   44.10   13.90
   6   8   5   10.30    7.80
   6   8   5   24.90    7.40
  -7  -8  -5   30.70   12.10
   7   8   5   43.20    9.10
   7   8   5   42.20   11.80
  -8  -8  -5  199.48   27.60
   8   8   5  164.18   24.40
   7  -9  -5   17.00   13.00
  -7   9   5   12.00    7.90
   6  -9  -5   61.39   18.60
  -6   9   5   33.80   10.50
   5  -9  -5   26.20   13.90
  -5   9   5   33.50    9.80
   4  -9  -5   25.30   12.60
  -4   9   5    5.60    3.50
  -4   9   5    6.60    5.40
   3  -9  -5   -5.20    5.30
  -3   9   5    1.50    3.30
  -3   9   5   10.00    4.70
   2  -9  -5  186.38   26.90
  -2   9   5  168.48   14.70
  -2   9   5  198.08   17.20
   1  -9  -5  225.88   30.10
  -1   9   5  244.18   19.20
  -1   9   5  264.17   20.70
   0  -9  -5  540.55   45.00
   0   9   5  569.54   32.60
   0   9   5  569.64   31.90
  -1  -9  -5    6.20    6.80
   1   9   5    3.00    3.20
   1   9   5   10.20    4.30
  -2  -9  -5   23.70   11.50
   2   9   5   12.30    5.90
   2   9   5   28.40    9.10
  -3  -9  -5  145.69   21.60
   3   9   5  132.59   17.10
   3   9   5  133.29   14.80
  -4  -9  -5   67.29   19.00
   4   9   5   72.59   13.20
   4   9   5   72.79   16.10
  -5  -9  -5   13.60    8.40
   5   9   5   16.50    6.20
   5   9   5    9.00    7.50
  -6  -9  -5   52.89   17.50
   6   9   5   47.50   12.50
   6   9   5   49.60   10.90
  -7  -9  -5    2.60    9.10
   7   9   5   17.30    7.90
   7   9   5    4.90    6.10
   6 -10  -5    6.50   10.70
  -6  10   5   13.70    9.30
   5 -10  -5   13.00   11.50
  -5  10   5   24.10    9.20
   4 -10  -5   12.70    7.60
  -4  10   5    7.20    4.60
   3 -10  -5   19.10   10.90
  -3  10   5   20.80    7.70
   2 -10  -5   22.20   10.30
  -2  10   5    7.90    5.50
   1 -10  -5   20.40   11.10
  -1  10   5   14.80    7.10
  -1  10   5   22.40    5.50
   0 -10  -5   14.80    9.50
   0  10   5   12.70    4.50
   0  10   5    5.00    3.80
  -1 -10  -5   22.70    9.30
   1  10   5   13.70    6.60
  -2 -10  -5    3.10    6.30
   2  10   5    3.20    4.50
   3  10   5    6.70    5.20
   3  10   5   17.50    7.30
  -4 -10  -5   15.90    9.90
   4  10   5   26.50   10.10
   4  10   5   19.50    5.50
  -5 -10  -5    5.60    9.60
   5  10   5    2.40    5.70
   5  10   5   13.20    6.10
  -6 -10  -5   13.80   13.50
   6  10   5   33.80   12.70
   6  10   5   32.60    8.20
   3 -11  -5  106.79   28.60
  -3  11   5  116.79   16.60
   2 -11  -5   -6.30    8.50
  -2  11   5   28.40    6.70
   1 -11  -5   31.40   14.30
  -1  11   5   50.29   11.10
  -1  11   5   55.79   10.70
   0 -11  -5   -0.20   10.40
   0  11   5   14.40    6.50
   0  11   5    7.60    4.60
  -1 -11  -5   74.29   23.70
   1  11   5   90.09   15.30
   1  11   5   92.79   13.00
  -2 -11  -5   -4.70    8.50
   2  11   5    2.30    5.60
   2  11   5   12.10    5.20
  -3 -11  -5   12.20   10.10
   3  11   5   28.20    6.00
   3  11   5   11.20    5.30
   3  11  -6    5.50    5.60
   3  11  -6    3.20    7.80
  -3 -11   6    2.60   13.90
   2  11  -6    5.40    6.30
  -2 -11   6   -4.60    6.10
  -2 -11   6    4.50   12.20
   1  11  -6   22.80    7.90
  -1 -11   6   -1.60   10.10
  -1 -11   6  -13.90    7.20
   0  11  -6   84.99   17.40
   0 -11   6   78.29   23.70
   1 -11   6   25.20   15.20
  -2  11  -6   56.49   14.00
   2 -11   6   67.29   24.00
  -3  11  -6    2.60    5.30
   3 -11   6    5.50   10.90
   6  10  -6    7.20    6.90
  -6 -10   6   -3.10   11.40
  -6 -10   6   12.60    6.00
   5  10  -6    3.30    5.50
   5  10  -6    0.80    5.10
  -5 -10   6   -7.70    5.70
  -5 -10   6   16.40    8.70
   4  10  -6   11.80    5.80
   4  10  -6    2.70    3.80
  -4 -10   6  -10.30    5.80
  -4 -10   6    7.70    5.20
   3  10  -6   32.20    8.70
   3  10  -6   48.60   11.20
  -3 -10   6   52.59   14.20
  -3 -10   6   46.70   13.10
   2  10  -6   45.20   11.10
  -2 -10   6   41.00   11.50
  -2 -10   6   29.30   12.00
   1  10  -6   24.60    8.20
  -1 -10   6   21.50   12.30
  -1 -10   6   11.00    7.40
   0  10  -6   68.29   15.10
   0 -10   6   57.29   18.20
  -1  10  -6    3.70    4.30
   1 -10   6   24.30    6.30
   2 -10   6   36.30   10.90
  -3  10  -6    5.40    5.70
   3 -10   6   11.30    8.40
  -4  10  -6   24.40    8.10
   4 -10   6   15.40   12.20
  -5  10  -6   31.80    9.70
   5 -10   6   47.50   21.20
  -6  10  -6    1.90    5.80
   7   9  -6   24.90    8.70
   7   9  -6   24.60    8.50
  -7  -9   6   38.50   15.00
  -7  -9   6   44.90   11.20
   6   9  -6   -5.60    3.40
   6   9  -6    3.70    4.50
  -6  -9   6    5.00    6.10
   5   9  -6   -1.10    3.60
   5   9  -6   -3.30    4.20
  -5  -9   6   10.80    9.10
  -5  -9   6   -1.40    4.30
   4   9  -6   14.70    6.00
   4   9  -6   20.20    6.50
  -4  -9   6   16.60    6.60
  -4  -9   6   28.50   12.40
   3   9  -6   36.30   10.30
   3   9  -6   26.80    8.90
  -3  -9   6   40.90   14.60
  -3  -9   6   38.90   11.20
   2   9  -6  348.37   23.90
   2   9  -6  289.47   25.00
  -2  -9   6  343.67   25.10
  -2  -9   6  345.17   37.50
   1   9  -6  195.58   19.60
   1   9  -6  201.88   16.10
  -1  -9   6  176.18   28.00
  -1  -9   6  179.68   17.30
   0   9  -6   56.39   12.20
   0  -9   6   77.89   19.80
   0  -9   6   54.09    8.70
  -1   9  -6   19.90    7.10
   1  -9   6   18.40    9.50
  -2   9  -6    4.00    4.20
   2  -9   6    8.20    8.30
  -3   9  -6  219.08   20.70
   3  -9   6  144.79   30.50
  -4   9  -6   -3.40    3.20
   4  -9   6   -5.60    7.20
  -5   9  -6   27.00    8.20
   5  -9   6   36.10   14.60
   6  -9   6    3.60    9.20
  -7   9  -6  -10.30    4.20
   7  -9   6   14.20   11.40
   8   8  -6   -3.10    4.40
   8   8  -6    5.80    4.50
  -8  -8   6   -7.70    7.20
   7   8  -6    5.00    5.20
   7   8  -6    8.00    4.90
  -7  -8   6   18.20    5.50
  -7  -8   6    9.10    8.50
   6   8  -6   10.90    4.70
   6   8  -6   14.80    6.80
  -6  -8   6   28.60    7.70
  -6  -8   6   12.10    8.50
   5   8  -6  180.48   18.30
   5   8  -6  211.08   21.10
  -5  -8   6  202.48   23.00
  -5  -8   6  168.88   24.30
   4   8  -6   51.79   12.40
   4   8  -6   46.10   11.50
  -4  -8   6   25.60    9.90
  -4  -8   6   71.59   19.00
   3   8  -6    4.50    4.50
   3   8  -6    6.40    4.40
  -3  -8   6    7.10    4.00
  -3  -8   6    8.00    7.40
   2   8  -6    9.50    4.80
   2   8  -6    9.30    4.30
  -2  -8   6   24.10    9.20
  -2  -8   6    3.70    5.10
   1   8  -6   26.40    7.90
   1   8  -6   32.50    7.20
  -1  -8   6   33.00    6.80
  -1  -8   6   32.20   12.60
   0   8  -6   64.59   12.40
   0  -8   6   70.19    7.50
  -1   8  -6  210.08   18.80
   1  -8   6  187.88   12.60
   1  -8   6  172.98   25.60
   1  -8   6  198.38   11.40
  -2   8  -6  528.95   31.80
   2  -8   6  502.85   45.80
  -3   8  -6   40.00    9.50
   3  -8   6   16.60   10.80
  -4   8  -6    4.20    3.20
   4  -8   6   -0.30    6.70
  -5   8  -6   15.80    6.60
   5  -8   6   12.40    8.40
  -6   8  -6   45.10   11.30
   6  -8   6   64.09   18.70
  -7   8  -6    3.80    2.80
   7  -8   6    2.20    7.10
  -8   8  -6  438.06   31.90
   8  -8   6  428.66   46.20
   9   7  -6   69.89   16.90
   9   7  -6   74.39   14.00
  -9  -7   6   68.29   16.00
  -9  -7   6   98.59   21.00
   8   7  -6   -0.30    4.60
   8   7  -6    0.10    5.50
  -8  -7   6    1.60    7.30
  -8  -7   6   -7.80    4.70
   7   7  -6   52.39   12.80
   7   7  -6   82.19   15.10
  -7  -7   6   81.09   11.00
  -7  -7   6   77.19   17.30
   6   7  -6    1.00    3.70
   6   7  -6    2.00    2.60
  -6  -7   6    1.50    4.50
  -6  -7   6   -0.90    5.10
   5   7  -6   -2.60    2.70
   5   7  -6    4.10    3.40
  -5  -7   6    7.00    2.90
  -5  -7   6    3.00    5.10
   4   7  -6  272.87   21.90
   4   7  -6  304.47   23.40
  -4  -7   6  268.87   24.30
  -4  -7   6  219.58   26.10
   3   7  -6  220.18   18.80
   3   7  -6  232.58   19.50
  -3  -7   6  232.08   27.00
  -3  -7   6  231.58   20.70
   2   7  -6   67.69    9.90
   2   7  -6   61.19   11.10
  -2  -7   6   77.89   18.80
  -2  -7   6   42.40    9.40
   1   7  -6   52.69   10.70
   1   7  -6   52.69    7.60
  -1  -7   6   52.49    8.60
  -1  -7   6   77.69   18.70
   0   7  -6    1.60    3.10
   0  -7   6    3.00    3.10
   0  -7   6    2.70    2.60
   0  -7   6    8.50    5.80
  -1   7  -6  978.40   43.00
   1  -7   6 1026.00   61.69
   1  -7   6  998.90   31.40
   1  -7   6  982.20   32.40
  -2   7  -6    8.60    4.20
   2  -7   6    3.20    4.70
  -3   7  -6   60.29   11.40
   3  -7   6   45.90   15.50
  -4   7  -6   84.99   11.50
   4  -7   6   80.49   19.70
  -5   7  -6   63.59   12.20
   5  -7   6   38.00   13.10
  -6   7  -6  163.28   16.90
   6  -7   6  208.38   25.70
  -7   7  -6  230.68   20.90
   7  -7   6  194.38   29.10
  -8   7  -6  387.66   28.70
   8  -7   6  409.46   41.90
  -9   7  -6   45.90   11.30
   9  -7   6   42.70   15.60
  10   6  -6  117.69   16.50
  10   6  -6  123.79   19.70
 -10  -6   6   88.89   21.20
 -10  -6   6  106.99   21.40
   9   6  -6   83.29   18.80
   9   6  -6  110.49   14.60
  -9  -6   6  107.49   16.50
  -9  -6   6  102.19   22.10
   8   6  -6  184.38   18.80
   8   6  -6  172.98   21.70
  -8  -6   6  158.88   21.90
  -8  -6   6  175.98   21.00
   7   6  -6   58.89   14.60
   7   6  -6   80.59   15.40
  -7  -6   6   63.89   15.00
  -7  -6   6   68.39   14.80
   6   6  -6   11.80    4.70
   6   6  -6   13.10    6.00
  -6  -6   6    9.90    5.10
  -6  -6   6   17.80    7.10
   5   6  -6    4.20    3.20
   5   6  -6    7.90    3.80
  -5  -6   6    3.10    4.50
  -5  -6   6    8.00    5.00
   4   6  -6  223.18   18.70
   4   6  -6  246.28   20.60
  -4  -6   6  187.38   21.60
  -4  -6   6  249.58   22.80
   3   6  -6    4.00    2.80
  -3  -6   6   -1.20    2.70
  -3  -6   6    8.70    5.10
   2   6  -6  158.78   13.80
   2   6  -6  164.38   15.00
  -2  -6   6  145.99   14.70
  -2  -6   6  157.58   20.00
   1   6  -6  211.78   14.70
   1   6  -6  212.08   16.90
  -1  -6   6  246.78   25.10
  -1  -6   6  226.98   16.20
   0   6  -6  243.28   17.10
   0  -6   6  233.38   14.50
   0  -6   6  214.98   13.70
   0  -6   6  248.28   26.10
  -1   6  -6  252.37   18.10
   1  -6   6  222.98   24.50
   1  -6   6  227.58   11.70
   1  -6   6  231.58   11.60
  -2   6  -6  177.88   15.10
   2  -6   6  157.08   21.90
  -3   6  -6  160.38   14.50
   3  -6   6  153.78   21.70
  -4   6  -6  736.63   35.10
   4  -6   6  715.63   50.79
  -5   6  -6  656.13   33.50
   5  -6   6  645.64   48.30
  -6   6  -6  317.07   23.00
   6  -6   6  345.87   35.50
  -7   6  -6  126.29   14.50
   7  -6   6  107.79   23.40
  -8   6  -6   56.19   12.00
   8  -6   6   57.69   15.50
  -9   6  -6    7.60    5.20
   9  -6   6   15.30    9.10
 -10   6  -6   10.60    6.60
  10  -6   6   14.90    9.90
  11   5  -6    2.70    5.60
  11   5  -6   -1.20    4.50
 -11  -5   6    4.20    7.70
 -11  -5   6    5.00    5.70
  10   5  -6   31.00    9.40
  10   5  -6   10.40    6.70
 -10  -5   6   39.00    8.30
 -10  -5   6   19.50    9.00
   9   5  -6   27.00    8.30
   9   5  -6   22.50    8.20
  -9  -5   6   20.40    7.80
  -9  -5   6   11.90    7.30
   8   5  -6  186.98   18.80
   8   5  -6  162.98   19.90
  -8  -5   6  201.28   22.90
  -8  -5   6  162.48   19.50
   7   5  -6    7.20    2.80
   7   5  -6    7.10    3.90
  -7  -5   6    5.90    5.30
  -7  -5   6    4.90    5.00
   6   5  -6   36.70    9.10
   6   5  -6   18.50    7.10
  -6  -5   6   37.00   10.00
  -6  -5   6   22.40    9.20
   5   5  -6  356.06   23.50
   5   5  -6  357.26   25.90
  -5  -5   6  360.96   27.90
  -5  -5   6  344.27   27.60
   4   5  -6  356.56   22.60
   4   5  -6  368.56   24.80
  -4  -5   6  375.26   27.90
  -4  -5   6  372.96   27.10
   3   5  -6  103.89   11.50
   3   5  -6  103.29   11.50
  -3  -5   6   98.49   14.50
  -3  -5   6   85.79   11.80
   2   5  -6  817.12   34.50
   2   5  -6  813.92   33.80
  -2  -5   6  814.32   36.10
  -2  -5   6  807.82   44.00
   1   5  -6   25.90    6.20
   1   5  -6   29.30    6.10
  -1  -5   6   28.30    6.30
  -1  -5   6   22.60    5.40
  -1  -5   6   20.50    7.00
   0   5  -6    3.00    2.50
   0  -5   6    7.90    3.00
   0  -5   6    9.10    5.30
   0  -5   6    6.40    3.00
  -1   5  -6  107.79   10.60
   1  -5   6  116.59    7.40
   1  -5   6  126.59    7.60
   1  -5   6  103.89   15.40
  -2   5  -6   40.60    7.60
   2  -5   6   55.39   14.00
  -3   5  -6    0.00    2.00
   3  -5   6   -5.50    2.80
  -4   5  -6  623.84   29.80
   4  -5   6  598.24   43.30
  -5   5  -6  580.94   29.40
   5  -5   6  547.35   42.00
  -6   5  -6  215.58   18.10
   6  -5   6  193.68   25.60
  -7   5  -6   77.29   10.60
   7  -5   6  119.49   19.30
  -8   5  -6   18.10    6.90
   8  -5   6   21.20    9.90
  -9   5  -6    1.10    3.10
   9  -5   6    9.90    7.00
 -10   5  -6   49.50   12.30
  10  -5   6   46.10   12.40
 -11   5  -6   58.39   13.40
  11  -5   6   57.79   17.50
  11   4  -6   57.79   13.80
  11   4  -6   59.99   15.40
 -11  -4   6   42.40   16.20
 -11  -4   6   87.29   11.10
  10   4  -6    3.20    4.80
  10   4  -6   -0.70    3.10
   9   4  -6    4.70    4.70
   9   4  -6    2.80    3.20
  -9  -4   6    2.40    3.70
  -9  -4   6   -2.50    4.30
   8   4  -6   39.30   10.40
   8   4  -6   30.40    8.60
  -8  -4   6   24.10    9.20
  -8  -4   6   14.20    7.10
   7   4  -6   67.79   12.50
   7   4  -6   54.29   12.70
  -7  -4   6   52.59   13.30
  -7  -4   6   61.09   12.70
   6   4  -6  113.79   13.30
   6   4  -6  120.19   15.00
  -6  -4   6  108.49   15.70
  -6  -4   6  131.39   14.90
   5   4  -6  208.58   16.90
   5   4  -6  199.28   18.30
  -5  -4   6  215.48   18.90
  -5  -4   6  223.38   21.40
   4   4  -6  320.07   20.50
   4   4  -6  338.97   22.70
  -4  -4   6  318.77   23.30
  -4  -4   6  372.76   25.40
   3   4  -6  175.78   14.20
   3   4  -6  202.88   15.70
  -3  -4   6  192.48   16.30
  -3  -4   6  185.58   16.90
   2   4  -6   25.20    5.40
   2   4  -6   12.80    4.10
  -2  -4   6   15.60    5.80
  -2  -4   6   15.20    4.70
   1   4  -6  107.79    9.00
   1   4  -6  106.79    9.70
  -1  -4   6   99.29   13.20
  -1  -4   6   90.59    9.00
  -1  -4   6  112.09    9.40
   0   4  -6  182.28   12.80
   0  -4   6  192.78   11.30
   0  -4   6  189.68   11.10
   0  -4   6  187.38   18.60
  -1   4  -6   32.40    5.90
   1  -4   6   45.00    4.10
   1  -4   6   48.80    4.30
   1  -4   6   39.10   10.20
  -2   4  -6  133.39   10.90
   2  -4   6  137.09   17.20
  -3   4  -6    3.40    2.10
   3  -4   6    8.80    6.00
  -4   4  -6   47.40    8.50
   4  -4   6   43.30   12.40
  -5   4  -6  140.09   12.80
   5  -4   6  140.59   19.90
  -6   4  -6   19.00    5.50
  -6   4  -6   17.60    3.50
   6  -4   6   16.80    8.50
  -7   4  -6   39.70    5.90
  -7   4  -6   60.69    6.10
  -7   4  -6   47.20    9.50
   7  -4   6   42.50   12.60
  -8   4  -6   81.49    8.80
  -8   4  -6   77.69   10.60
   8  -4   6  108.29   23.10
  -9   4  -6   19.50    7.10
  -9   4  -6    6.30    4.60
   9  -4   6    7.50    7.40
 -10   4  -6   76.39   14.00
 -10   4  -6   65.79   10.00
  10  -4   6   62.19   17.10
 -11   4  -6   -1.90    5.60
 -11   4  -6   13.30    5.20
  11  -4   6   -3.30    6.20
  12   3  -6    0.00    4.40
 -12  -3   6   13.10    6.50
 -12  -3   6    2.30    8.80
  11   3  -6   12.60    7.40
 -11  -3   6   -3.70    5.60
 -11  -3   6   23.00    5.80
  10   3  -6  117.99   16.60
  10   3  -6   97.39   14.00
 -10  -3   6   78.99   18.30
 -10  -3   6   89.49   14.00
   9   3  -6   -3.60    2.60
   9   3  -6    4.50    3.10
  -9  -3   6    4.60    4.00
  -9  -3   6   -0.20    3.70
   8   3  -6   84.39   13.30
   8   3  -6   81.19   12.00
  -8  -3   6   98.19   12.80
  -8  -3   6   65.59   14.70
   7   3  -6  122.29   15.80
   7   3  -6   91.49   12.30
  -7  -3   6  107.39   15.60
  -7  -3   6  115.09   13.10
   6   3  -6   32.40    7.80
   6   3  -6   34.60    8.20
  -6  -3   6   39.40   10.20
  -6  -3   6   43.30    9.10
   5   3  -6  162.18   14.40
   5   3  -6  143.59   14.70
  -5  -3   6  177.48   14.90
  -5  -3   6  156.38   16.80
   4   3  -6  130.79   12.90
   4   3  -6  128.79   14.50
   4   3  -6  144.49   12.60
  -4  -3   6  132.79   13.70
  -4  -3   6  140.09   13.20
   3   3  -6   24.40    6.10
   3   3  -6   31.90    6.50
   3   3  -6   29.30    6.60
  -3  -3   6   33.20    7.30
  -3  -3   6   21.80    5.90
   2   3  -6  834.62   31.60
   2   3  -6  841.72   31.60
   2   3  -6  829.42   32.80
  -2  -3   6  808.02   31.90
  -2  -3   6  868.51   36.40
  -2  -3   6  837.52   33.70
   1   3  -6   11.50    3.40
   1   3  -6    3.50    1.90
  -1  -3   6    4.40    2.20
  -1  -3   6    8.20    2.40
  -1  -3   6    0.60    1.80
   0   3  -6    1.30    1.20
   0   3  -6   -0.70    1.50
   0   3  -6    1.20    1.20
   0  -3   6   -0.10    1.60
   0  -3   6   -1.70    0.80
   0  -3   6    1.20    0.70
   0  -3   6    0.10    0.90
  -1   3  -6 2039.30   50.89
  -1   3  -6 2043.30   56.19
   1  -3   6 2004.00   49.60
   1  -3   6 1984.60   70.39
   1  -3   6 2038.00   50.39
   1  -3   6 1941.21   56.69
  -2   3  -6   46.20    5.70
   2  -3   6   34.00    8.40
  -3   3  -6  639.94   25.50
   3  -3   6  661.73   37.60
  -4   3  -6    9.70    3.30
  -4   3  -6   13.20    2.90
   4  -3   6   18.10    7.50
   4  -3   6   11.50    2.60
  -5   3  -6  117.49   10.80
  -5   3  -6  110.69    8.80
   5  -3   6  126.79   17.30
   5  -3   6  123.59    8.50
  -6   3  -6  654.33   27.40
  -6   3  -6  696.63   30.30
  -6   3  -6  642.34   27.20
   6  -3   6  674.13   42.90
   6  -3   6  639.64   25.50
  -7   3  -6 1711.53   58.29
  -7   3  -6 1789.32   57.19
   7  -3   6 1786.32   78.79
   7  -3   6 1737.83   54.19
  -8   3  -6   34.10    8.20
  -8   3  -6   40.60    8.70
   8  -3   6   38.20    8.00
   8  -3   6   39.00   13.80
  -9   3  -6   59.39   11.20
  -9   3  -6   63.39   11.60
   9  -3   6   71.69    9.20
   9  -3   6   48.40   13.90
 -10   3  -6   -3.50    3.40
 -10   3  -6    4.20    2.10
  10  -3   6    3.50    5.80
  10  -3   6    3.60    4.50
 -11   3  -6    2.40    4.00
 -11   3  -6   -6.50    4.80
 -11   3  -6    2.30    3.90
  11  -3   6   -7.50    6.20
  12   2  -6   13.60    6.40
 -12  -2   6    6.30    6.40
 -12  -2   6    5.80    6.30
  11   2  -6    9.40    4.20
 -11  -2   6   13.90    4.10
  10   2  -6   23.00    8.80
 -10  -2   6   21.50    8.50
 -10  -2   6   19.70    7.30
   9   2  -6   19.00    6.70
   9   2  -6   20.80    7.50
  -9  -2   6   19.40    6.60
  -9  -2   6   15.60    7.10
   8   2  -6  268.87   21.90
   8   2  -6  243.58   23.00
  -8  -2   6  259.87   20.00
  -8  -2   6  257.37   25.70
   7   2  -6  383.86   25.10
   7   2  -6  391.86   27.60
  -7  -2   6  395.76   30.30
  -7  -2   6  414.86   24.00
   6   2  -6   47.40    9.60
   6   2  -6   40.70    9.70
  -6  -2   6   28.10    8.50
  -6  -2   6   43.70    6.70
   5   2  -6   46.10    8.70
   5   2  -6   63.29    9.20
   5   2  -6   53.89    7.30
  -5  -2   6   40.00    9.30
  -5  -2   6   54.59    7.20
  -5  -2   6   51.59    7.00
   4   2  -6   96.59   10.50
   4   2  -6  108.69   10.30
   4   2  -6   83.89    8.40
  -4  -2   6  105.79    9.50
  -4  -2   6   96.59   11.40
   3   2  -6  172.58   11.10
   3   2  -6  183.98   12.70
   3   2  -6  196.88   13.90
  -3  -2   6  187.58   12.50
  -3  -2   6  187.58   14.60
   2   2  -6    3.00    2.00
   2   2  -6    2.60    1.70
   2   2  -6    4.00    1.50
  -2  -2   6    0.10    1.20
  -2  -2   6    1.00    1.20
  -2  -2   6    4.00    1.80
  -2  -2   6    2.70    2.00
   1   2  -6 2757.22   74.69
   1   2  -6 2715.13   72.89
   1   2  -6 2710.13   71.19
  -1  -2   6 2796.12   72.49
  -1  -2   6 2775.12   70.69
  -1  -2   6 2751.22   71.19
  -1  -2   6 2800.62   77.49
   0   2  -6   10.80    3.50
   0   2  -6   12.80    3.00
   0   2  -6   15.70    3.40
   0  -2   6   12.20    2.60
   0  -2   6   12.60    3.00
   0  -2   6   15.60    4.70
  -1   2  -6   -0.60    0.50
  -1   2  -6   -0.70    1.70
   1  -2   6   -0.40    0.60
   1  -2   6   -0.80    0.90
   1  -2   6   -0.30    1.40
  -2   2  -6  750.32   23.10
  -2   2  -6  752.82   35.50
  -2   2  -6  749.62   25.00
   2  -2   6  752.72   23.60
   2  -2   6  733.23   35.70
   2  -2   6  753.92   25.10
  -3   2  -6  646.44   23.40
  -3   2  -6  629.34   22.40
   3  -2   6  625.94   21.40
   3  -2   6  607.54   33.80
   3  -2   6  640.94   23.90
  -4   2  -6  193.88   12.00
  -4   2  -6  202.28   12.30
   4  -2   6  181.48   18.30
   4  -2   6  193.78   11.40
  -5   2  -6   44.60    6.10
  -5   2  -6   52.79    5.90
   5  -2   6   38.10    5.40
   5  -2   6   30.90    9.20
  -6   2  -6   14.90    4.80
   6  -2   6   16.80    5.00
   6  -2   6   24.80    8.60
  -7   2  -6   22.80    5.80
   7  -2   6   17.70    7.80
   7  -2   6   35.10    7.80
  -8   2  -6   -0.90    2.40
  -8   2  -6   -3.50    2.60
   8  -2   6    1.90    1.90
   8  -2   6    2.00    5.00
  -9   2  -6   -0.30    3.20
  -9   2  -6   -4.60    2.80
   9  -2   6   -4.90    3.20
   9  -2   6    0.20    3.20
 -10   2  -6  117.09   16.30
 -10   2  -6  106.69   17.50
 -10   2  -6  120.69   14.20
  10  -2   6  135.69   20.60
  10  -2   6  114.99   14.30
 -11   2  -6   25.10    8.60
 -11   2  -6   18.30    5.90
 -11   2  -6   11.70    7.70
  11  -2   6   13.90    6.50
  11  -2   6   11.00    8.20
 -12   2  -6   -0.90    3.30
 -12   2  -6    7.10    6.00
 -12   2  -6   -4.70    4.60
  12  -2   6    2.50    5.40
  12  -2   6   -8.90    6.50
  12   1  -6    7.70    5.90
 -12  -1   6   21.40    7.60
 -12  -1   6   12.70    7.10
 -12  -1   6   -1.20    4.20
  11   1  -6  111.49   19.10
 -11  -1   6  135.59   14.70
 -11  -1   6  111.39   18.20
  10   1  -6    7.90    4.10
 -10  -1   6   -5.70    3.70
 -10  -1   6   -5.50    3.50
   9   1  -6    3.30    3.20
  -9  -1   6    4.10    4.60
  -9  -1   6    5.40    3.70
   8   1  -6    9.70    4.60
  -8  -1   6   10.60    6.90
  -8  -1   6   12.30    5.10
   7   1  -6   55.39   10.70
  -7  -1   6   50.19    7.70
  -7  -1   6   45.00   10.70
   6   1  -6    3.90    2.90
   6   1  -6    3.30    3.30
  -6  -1   6    3.50    3.00
  -6  -1   6    5.70    3.20
  -6  -1   6    9.00    4.40
   5   1  -6   16.70    4.90
  -5  -1   6   18.80    5.80
  -5  -1   6   22.60    5.10
  -5  -1   6   23.10    4.80
   4   1  -6  194.28   13.90
   4   1  -6  200.08   11.20
  -4  -1   6  190.88   15.50
  -4  -1   6  199.58   11.10
  -4  -1   6  200.78   11.60
   3   1  -6  161.88    8.50
   3   1  -6  125.39   11.70
   3   1  -6  153.48   11.10
  -3  -1   6  153.88   11.00
  -3  -1   6  157.28   12.70
  -3  -1   6  152.88    8.60
  -3  -1   6  149.09   11.30
   2   1  -6 1886.31   48.30
   2   1  -6 1887.11   53.39
   2   1  -6 1985.30   57.29
  -2  -1   6 1929.81   52.99
  -2  -1   6 1946.41   56.29
  -2  -1   6 1959.00   54.89
  -2  -1   6 1929.51   50.49
   1   1  -6 1744.23   49.40
   1   1  -6 1793.22   47.60
   1   1  -6 1771.52   47.70
  -1  -1   6 1779.92   49.50
  -1  -1   6 1666.83   46.50
  -1  -1   6 1774.82   48.80
   0   1  -6  376.86   15.60
   0   1  -6  411.36   15.00
   0   1  -6  422.76   19.30
   0  -1   6  407.06   19.10
   0  -1   6  386.96   16.10
   0  -1   6  394.66   14.70
  -1   1  -6 1200.38   33.00
  -1   1  -6 1259.57   43.30
  -1   1  -6 1263.37   35.70
   1  -1   6 1257.47   36.90
   1  -1   6 1206.58   42.40
   1  -1   6 1227.18   32.70
  -2   1  -6  350.36   21.00
  -2   1  -6  337.87   15.70
  -2   1  -6  338.87   12.80
   2  -1   6  324.37   12.70
   2  -1   6  334.57   15.30
   2  -1   6  314.77   19.80
  -3   1  -6  131.09    7.90
  -3   1  -6  125.29    7.90
  -3   1  -6  117.59   14.00
  -3   1  -6  116.89    9.20
   3  -1   6  127.59    8.00
   3  -1   6  128.09    9.30
   3  -1   6  114.99   12.60
  -4   1  -6   40.20    4.70
  -4   1  -6   42.70    5.40
  -4   1  -6   40.10    4.80
   4  -1   6   40.80    5.60
   4  -1   6   38.00    4.90
   4  -1   6   33.90    8.60
  -5   1  -6   10.90    3.10
  -5   1  -6   16.70    4.10
  -5   1  -6   10.80    4.40
   5  -1   6    8.60    3.10
   5  -1   6   15.70    6.20
  -6   1  -6  443.86   20.60
   6  -1   6  396.56   29.80
   6  -1   6  443.96   24.30
  -7   1  -6   18.80    5.10
   7  -1   6    8.60    4.40
   7  -1   6   22.20    6.20
  -8   1  -6  330.27   20.10
  -8   1  -6  327.57   28.30
   8  -1   6  337.27   30.00
   8  -1   6  319.57   23.30
  -9   1  -6   32.30   10.90
  -9   1  -6   23.60    6.50
  -9   1  -6   27.40    9.10
   9  -1   6   31.90   10.80
   9  -1   6   40.30   10.40
 -10   1  -6  112.99   16.60
 -10   1  -6  113.79   12.70
 -10   1  -6   82.29   17.20
  10  -1   6   94.09   14.10
  10  -1   6  107.69   17.40
 -11   1  -6   50.59   11.40
 -11   1  -6   51.29   13.70
 -11   1  -6   30.30    9.00
  11  -1   6   55.59   12.20
  11  -1   6   58.29   16.30
 -12   1  -6    9.30    7.20
  12  -1   6    7.70    6.50
  12  -1   6    3.50    5.10
  12   0  -6   21.10    7.40
 -12   0   6   38.50   11.00
 -12   0   6   19.20    9.30
  11   0  -6   -4.90    3.10
 -11   0   6    4.40    5.10
 -11   0   6    4.60    4.30
 -11   0   6   -4.20    3.20
  10   0  -6   58.09   11.30
 -10   0   6   49.10   11.50
 -10   0   6   70.69   15.30
   9   0  -6   -3.10    3.20
  -9   0   6   -3.20    3.20
  -9   0   6   -2.50    2.90
   8   0  -6  228.58   20.20
  -8   0   6  255.87   22.80
  -8   0   6  249.18   18.00
   7   0  -6    0.10    1.50
  -7   0   6    1.60    1.70
  -7   0   6   -4.40    2.50
   6   0  -6  145.29   13.80
  -6   0   6  149.79   11.30
  -6   0   6  154.58   12.90
  -6   0   6  140.69   15.10
   5   0  -6    0.60    1.60
  -5   0   6   -0.40    1.30
  -5   0   6    0.50    1.20
  -5   0   6   -1.30    1.60
   4   0  -6   27.60    5.50
  -4   0   6   28.80    6.70
  -4   0   6   30.20    4.00
  -4   0   6   30.10    3.70
   3   0  -6    0.40    1.50
  -3   0   6   -0.50    1.20
  -3   0   6   -1.50    0.80
  -3   0   6    2.80    1.40
  -3   0   6    0.80    0.90
   2   0  -6  288.07   15.80
   2   0  -6  361.66   16.00
  -2   0   6  360.16   17.40
  -2   0   6  331.27   15.20
   1   0  -6    0.20    0.70
   1   0  -6   -0.70    0.70
   1   0  -6    0.40    0.50
  -1   0   6    0.60    0.70
  -1   0   6    0.70    0.90
  -1   0   6    0.20    0.60
   0   0  -6   33.30    3.20
   0   0  -6   31.30    4.00
   0   0   6   41.20    4.60
   0   0   6   33.50    3.10
  -1   0  -6    0.60    0.50
  -1   0  -6   -0.60    0.80
  -1   0  -6    0.60    1.10
   1   0   6    1.10    1.40
   1   0   6   -0.20    0.50
   1   0   6   -0.10    0.90
  -2   0  -6  190.18   13.90
  -2   0  -6  163.18   11.60
  -2   0  -6  183.48    6.80
   2   0   6  188.88   13.80
   2   0   6  182.78   11.90
   2   0   6  188.98    7.20
  -3   0  -6   -0.70    1.60
  -3   0  -6    1.60    1.50
  -3   0  -6   -0.20    0.50
  -3   0  -6   -1.00    0.70
   3   0   6    0.80    1.10
   3   0   6    2.80    1.90
  -4   0  -6  511.65   18.70
  -4   0  -6  528.25   18.40
  -4   0  -6  508.75   25.00
   4   0   6  534.85   29.80
   4   0   6  535.25   25.00
  -5   0  -6    2.40    1.90
  -5   0  -6    0.50    1.30
  -5   0  -6   -0.90    1.40
   5   0   6   -1.70    0.90
   5   0   6   -0.90    1.20
  -6   0  -6   75.89    7.50
  -6   0  -6   81.89   12.10
  -6   0  -6   85.29    8.30
   6   0   6   65.79   11.00
   6   0   6   77.79   10.20
  -7   0  -6   -0.80    1.70
  -7   0  -6   -4.40    2.10
   7   0   6    0.30    2.40
   7   0   6    2.90    2.40
   7   0   6   -1.60    2.10
  -8   0  -6   81.19   13.70
  -8   0  -6   71.79    8.90
   8   0   6   83.09   11.40
   8   0   6   63.99   15.00
  -9   0  -6    0.40    4.00
  -9   0  -6    1.50    2.80
   9   0   6    5.70    5.50
   9   0   6    1.60    4.00
 -10   0  -6   80.69   10.90
 -10   0  -6   81.49   17.60
 -10   0  -6   80.79   17.70
  10   0   6   90.89   13.00
  10   0   6   77.49   16.50
 -11   0  -6    5.40    4.80
 -11   0  -6    9.20    2.90
  11   0   6    1.50    6.20
  11   0   6   -7.60    4.90
 -12   0  -6   -6.40    5.40
 -12   0  -6    9.10    4.00
 -12   0  -6    1.50    5.30
  12   0   6    8.70    5.20
  12  -1  -6   26.90    8.10
 -12   1   6    3.90    4.60
 -12   1   6   16.60    7.10
  11  -1  -6  136.99   15.90
 -11   1   6  130.89   18.80
 -11   1   6  100.09   18.60
 -11   1   6  118.59   15.30
  10  -1  -6   -1.30    3.70
 -10   1   6   -4.40    4.00
 -10   1   6   -5.00    3.20
 -10   1   6    0.30    3.70
   9  -1  -6    4.00    4.30
   9  -1  -6    3.10    3.30
  -9   1   6    2.40    3.80
  -9   1   6    1.60    3.70
  -9   1   6   -1.80    3.10
   8  -1  -6   13.30    5.30
   8  -1  -6    5.50    4.70
  -8   1   6   13.90    5.90
  -8   1   6   15.00    5.00
   7  -1  -6   48.90   10.00
   7  -1  -6   63.89    8.30
  -7   1   6   58.79    7.50
  -7   1   6   66.89   10.30
   6  -1  -6    1.20    2.60
   6  -1  -6    4.10    2.70
  -6   1   6    3.40    2.80
  -6   1   6    2.60    2.70
  -6   1   6    2.70    1.90
   5  -1  -6   30.60    7.20
   5  -1  -6   27.40    4.30
  -5   1   6   22.40    6.50
  -5   1   6   22.20    5.10
   4  -1  -6  199.08   14.10
   4  -1  -6  192.48   10.80
  -4   1   6  196.28   11.80
  -4   1   6  211.38   15.00
   3  -1  -6  149.39   11.00
   3  -1  -6  171.28   12.20
   3  -1  -6  160.78    8.00
  -3   1   6  145.39    8.00
  -3   1   6  154.08   10.60
  -3   1   6  149.79   11.50
   2  -1  -6 1996.50   53.09
   2  -1  -6 1608.34   52.19
   2  -1  -6 1944.01   46.40
  -2   1   6 1898.31   44.60
  -2   1   6 1894.61   52.39
  -2   1   6 1966.50   54.69
   1  -1  -6 1811.12   47.40
   1  -1  -6 1810.82   44.40
   1  -1  -6 1756.82   50.19
  -1   1   6 1786.22   44.10
  -1   1   6 1761.12   51.69
  -1   1   6 1812.72   47.30
   0  -1  -6  377.26   17.90
   0  -1  -6  409.46   13.30
   0  -1  -6  386.26   15.40
   0  -1  -6  392.76   16.00
   0   1   6  384.26   18.90
   0   1   6  388.86   15.40
   0   1   6  395.56   13.20
  -1  -1  -6 1187.18   38.70
  -1  -1  -6 1214.38   40.30
  -1  -1  -6 1226.88   37.90
   1   1   6 1209.88   40.00
   1   1   6 1230.78   38.20
   1   1   6 1253.37   38.80
  -2  -1  -6  330.07   17.70
  -2  -1  -6  316.87   18.40
  -2  -1  -6  313.47   17.70
   2   1   6  309.67   17.90
   2   1   6  328.27   17.80
   2   1   6  307.77   17.40
  -3  -1  -6  118.79   11.30
  -3  -1  -6  131.49   14.60
  -3  -1  -6  122.29    5.20
  -3  -1  -6  119.79    5.10
  -3  -1  -6  126.29   11.60
   3   1   6  119.39   11.00
   3   1   6  120.89   11.90
  -4  -1  -6   36.90    3.60
  -4  -1  -6   31.60    7.30
  -4  -1  -6   37.60    3.60
   4   1   6   40.20    3.70
   4   1   6   41.50    6.70
   4   1   6   24.70    6.30
  -5  -1  -6    4.40    1.80
  -5  -1  -6    8.70    2.60
  -5  -1  -6   13.40    5.70
   5   1   6    9.50    4.20
   5   1   6   11.20    2.70
   5   1   6   10.60    5.00
  -6  -1  -6  433.86   28.50
  -6  -1  -6  430.16   18.80
  -6  -1  -6  419.96   18.80
   6   1   6  439.86   29.90
   6   1   6  428.36   26.80
   6   1   6  415.66   18.50
  -7  -1  -6   12.30    5.70
  -7  -1  -6   16.80    4.50
   7   1   6   19.00    7.40
   7   1   6   14.60    5.50
  -8  -1  -6  337.37   19.40
  -8  -1  -6  321.07   27.50
   8   1   6  328.47   26.20
   8   1   6  314.17   18.50
   8   1   6  335.07   28.80
  -9  -1  -6   41.60   12.20
  -9  -1  -6   41.40    8.00
   9   1   6   34.10    9.90
   9   1   6   43.30    8.30
   9   1   6   49.80   11.90
 -10  -1  -6  120.69   18.00
 -10  -1  -6  116.39   12.40
  10   1   6  109.59   15.70
  10   1   6  115.69   12.40
 -11  -1  -6   42.00   13.30
 -11  -1  -6   59.69   10.90
 -11  -1  -6   48.80   14.20
  11   1   6   37.80   12.10
 -12  -1  -6   -2.10    6.90
 -12  -1  -6   -2.20    4.40
 -12  -1  -6    1.10    6.60
  12   1   6   -3.40    5.30
  12  -2  -6   14.00    7.40
 -12   2   6    5.80    5.30
 -12   2   6    2.10    5.50
 -12   2   6   -0.40    6.40
  11  -2  -6    2.70    6.10
  11  -2  -6    7.70    5.00
 -11   2   6    9.10    4.00
 -11   2   6   -2.50    4.00
 -11   2   6    9.50    5.10
  10  -2  -6   29.60    7.80
  10  -2  -6   24.50    9.30
 -10   2   6   23.40    6.40
 -10   2   6   29.20    8.80
 -10   2   6   36.70    8.00
   9  -2  -6   21.80    5.20
   9  -2  -6   14.00    6.30
  -9   2   6    7.70    5.20
  -9   2   6   13.60    5.50
  -9   2   6    5.50    4.90
   8  -2  -6  259.17   21.30
   8  -2  -6  285.97   21.10
  -8   2   6  228.68   21.70
  -8   2   6  275.07   19.70
  -8   2   6  254.97   21.60
   7  -2  -6  397.36   26.10
   7  -2  -6  430.36   24.40
  -7   2   6  409.46   25.60
  -7   2   6  405.96   27.50
   6  -2  -6   42.90    7.30
   6  -2  -6   49.60    9.80
  -6   2   6   38.30    8.40
  -6   2   6   40.30    9.30
  -6   2   6   44.90    9.50
   5  -2  -6   50.19    7.10
   5  -2  -6   60.29    8.30
  -5   2   6   41.70    8.20
  -5   2   6   37.60    7.70
  -5   2   6   61.39    8.30
   4  -2  -6   77.69    8.80
   4  -2  -6  106.59    9.50
   4  -2  -6  113.39   13.40
  -4   2   6   89.29    9.40
  -4   2   6   92.39   10.00
  -4   2   6   99.29    9.20
   3  -2  -6  164.78   12.10
   3  -2  -6  175.88   12.40
   3  -2  -6  181.38   12.20
  -3   2   6  183.58   10.90
  -3   2   6  178.48   12.80
  -3   2   6  171.08   12.70
   2  -2  -6    2.60    1.20
   2  -2  -6    0.70    1.50
   2  -2  -6    0.90    1.60
  -2   2   6    1.30    1.40
  -2   2   6    4.20    2.10
  -2   2   6    1.40    1.40
  -2   2   6    1.70    1.40
   1  -2  -6 2750.82   71.19
   1  -2  -6 2855.21   73.39
   1  -2  -6 2893.31   76.19
  -1   2   6 3014.70   72.69
  -1   2   6 2790.72   71.69
  -1   2   6 2857.91   71.99
  -1   2   6 2843.82   77.99
   0  -2  -6   11.60    3.30
   0  -2  -6   15.50    4.10
   0   2   6   10.30    3.90
   0   2   6   12.10    3.30
   0   2   6   10.30    2.40
   0   2   6   16.60    2.30
  -1  -2  -6    1.80    1.70
  -1  -2  -6    0.40    0.60
  -1  -2  -6    3.00    1.50
   1   2   6   -0.50    0.50
   1   2   6   -1.80    0.90
   1   2   6    0.40    0.60
   1   2   6   -1.20    0.80
  -2  -2  -6  737.03   31.20
  -2  -2  -6  748.43   30.80
   2   2   6  725.23   31.20
   2   2   6  733.43   30.30
  -3  -2  -6  626.14   29.80
  -3  -2  -6  605.64   16.50
   3   2   6  653.63   17.40
  -4  -2  -6  175.08   15.60
  -4  -2  -6  171.38    7.80
   4   2   6  202.18    8.90
   4   2   6  193.38   15.90
  -5  -2  -6   43.70    4.20
  -5  -2  -6   42.60    9.80
   5   2   6   39.30    4.20
   5   2   6   34.80    8.70
  -6  -2  -6   23.10    7.80
  -6  -2  -6   18.60    4.00
   6   2   6   14.50    4.80
   6   2   6   24.50    4.60
  -7  -2  -6   24.00    5.50
  -7  -2  -6   21.80    8.20
   7   2   6   26.80    8.40
   7   2   6   21.00    4.70
  -8  -2  -6    2.20    1.80
  -8  -2  -6   -1.70    3.10
   8   2   6   -2.00    3.20
   8   2   6    0.40    2.10
  -9  -2  -6    1.20    2.80
   9   2   6    1.20    3.20
   9   2   6    4.70    3.10
 -10  -2  -6  127.19   12.90
 -10  -2  -6  128.29   18.30
  10   2   6  139.89   12.20
  10   2   6  114.29   18.30
 -11  -2  -6   22.40    6.40
 -11  -2  -6   18.60    8.40
 -11  -2  -6   27.40    9.30
  11   2   6   12.80    6.50
  11   2   6    5.40    5.60
 -12  -2  -6   -0.90    5.10
 -12  -2  -6   11.60    6.20
 -12  -2  -6   12.50    4.70
  12   2   6    1.80    6.30
 -12   3   6   15.40    6.10
  11  -3  -6    4.20    7.80
  11  -3  -6   -1.60    2.90
 -11   3   6   -2.20    4.80
 -11   3   6   20.50    6.70
 -11   3   6    2.10    4.20
  10  -3  -6   95.89   13.60
  10  -3  -6  101.49   18.30
 -10   3   6   94.69   17.70
 -10   3   6   99.39   12.80
 -10   3   6   61.59   14.00
   9  -3  -6   -0.70    4.30
   9  -3  -6   11.10    4.40
  -9   3   6    0.50    3.80
  -9   3   6    5.70    3.70
   8  -3  -6   89.09   13.00
   8  -3  -6   84.79   12.00
  -8   3   6  100.69   14.00
  -8   3   6   81.29   11.90
   7  -3  -6   97.09   12.70
   7  -3  -6   86.59   12.00
  -7   3   6   94.69   11.70
  -7   3   6   95.79   12.60
   6  -3  -6   34.70    8.40
   6  -3  -6   54.39    8.70
  -6   3   6   39.00    8.40
  -6   3   6   31.60    8.30
   5  -3  -6  174.88   15.20
   5  -3  -6  161.48   14.60
  -5   3   6  149.69   13.20
  -5   3   6  148.69   14.20
  -5   3   6  148.09   14.10
   4  -3  -6  143.89   13.50
   4  -3  -6  138.19   12.00
   4  -3  -6  154.28   13.00
  -4   3   6  153.78   13.40
  -4   3   6  141.09   12.10
  -4   3   6  138.89   12.40
   3  -3  -6   30.40    7.20
   3  -3  -6   33.50    6.40
   3  -3  -6   26.80    5.80
  -3   3   6   29.40    6.40
  -3   3   6   29.10    5.90
  -3   3   6   32.10    6.40
   2  -3  -6  845.22   33.90
   2  -3  -6  842.32   30.40
   2  -3  -6  831.82   30.40
  -2   3   6  821.82   30.30
  -2   3   6  716.83   29.10
  -2   3   6  823.62   32.70
   1  -3  -6    5.80    3.10
   1  -3  -6    1.50    1.60
   1  -3  -6    9.50    2.30
  -1   3   6    6.70    3.50
  -1   3   6    5.70    2.00
  -1   3   6    4.90    2.00
   0  -3  -6    0.60    1.50
   0  -3  -6    0.70    1.30
   0  -3  -6    0.90    1.00
   0   3   6    0.70    1.50
   0   3   6    0.80    1.90
   0   3   6   -1.50    1.60
   0   3   6    1.70    1.20
  -1  -3  -6 2018.70   62.19
  -1  -3  -6 1926.81   62.89
  -1  -3  -6 2033.60   51.09
   1   3   6 1995.50   50.09
   1   3   6 2021.00   62.89
   1   3   6 2029.10   61.59
  -2  -3  -6   45.00    3.50
  -2  -3  -6   42.30    7.00
   2   3   6   44.60    7.20
   2   3   6   42.80    3.70
  -3  -3  -6  657.03   19.40
  -3  -3  -6  665.13   32.70
   3   3   6  640.04   31.60
   3   3   6  678.63   20.40
  -4  -3  -6    6.50    3.60
  -4  -3  -6   10.50    2.30
   4   3   6   14.60    2.90
   4   3   6   13.70    5.50
  -5  -3  -6  114.69    7.30
  -5  -3  -6  120.49   14.30
   5   3   6  124.39   14.50
   5   3   6  128.59    8.30
  -6  -3  -6  651.13   23.00
  -6  -3  -6  629.94   37.40
   6   3   6  625.44   37.00
   6   3   6  675.83   24.90
  -7  -3  -6 1842.22   73.99
   7   3   6 1829.82   53.69
   7   3   6 1705.03   71.49
  -8  -3  -6   55.89   14.00
   8   3   6   51.89   13.70
   8   3   6   49.40    8.40
  -9  -3  -6   69.79    8.30
  -9  -3  -6   60.59   15.90
   9   3   6   73.49   14.60
   9   3   6   58.39    8.00
 -10  -3  -6   -1.60    3.70
 -10  -3  -6    2.90    3.70
  10   3   6    2.70    4.50
  10   3   6   -1.10    3.40
 -11  -3  -6   -1.40    4.10
 -11  -3  -6    1.50    3.50
  11   3   6   -3.30    4.50
  11   3   6    6.80    5.90
  11  -4  -6   47.20   14.00
 -11   4   6   38.20   11.20
 -11   4   6   53.89   10.80
 -11   4   6   34.10    8.70
  10  -4  -6   -0.80    5.10
 -10   4   6   -1.70    3.60
 -10   4   6   -6.10    2.70
   9  -4  -6   -4.50    3.00
   9  -4  -6   -3.00    4.80
  -9   4   6   -1.60    2.70
  -9   4   6    0.30    4.00
   8  -4  -6   26.50    7.90
   8  -4  -6   39.80   10.60
  -8   4   6   42.90   10.80
  -8   4   6   21.10    7.20
   7  -4  -6   83.99   11.80
   7  -4  -6   70.59   11.20
  -7   4   6   63.69    9.60
  -7   4   6   52.19   11.00
   6  -4  -6  137.59   16.10
   6  -4  -6  126.79   14.10
  -6   4   6  143.89   15.20
  -6   4   6  141.59   13.50
   5  -4  -6  215.08   17.70
   5  -4  -6  212.68   20.30
  -5   4   6  232.78   18.00
  -5   4   6  217.08   16.20
   4  -4  -6  350.66   25.30
   4  -4  -6  383.56   30.10
  -4   4   6  358.76   21.90
  -4   4   6  367.66   21.10
   3  -4  -6  186.38   12.70
   3  -4  -6  207.98   18.30
  -3   4   6  167.18   13.60
  -3   4   6  176.08   14.30
   2  -4  -6   13.50    5.80
   2  -4  -6   13.90    4.50
  -2   4   6   12.70    4.00
  -2   4   6   17.60    5.30
   1  -4  -6  109.89   11.50
   1  -4  -6   89.29    9.60
  -1   4   6   98.69    8.20
  -1   4   6  109.19   11.00
   0  -4  -6  193.58   11.80
   0  -4  -6  190.18   16.00
   0   4   6  181.38   14.60
   0   4   6  182.88   11.60
   0   4   6  190.58   11.20
  -1  -4  -6   41.80    8.90
  -1  -4  -6   34.00    4.30
   1   4   6   47.70    4.90
   1   4   6   46.70    9.20
  -2  -4  -6  137.89    8.40
  -2  -4  -6  142.49   14.40
   2   4   6  142.89   13.90
   2   4   6  149.59    8.80
  -3  -4  -6    3.90    1.80
   3   4   6    3.50    1.50
   3   4   6    4.60    3.20
  -4  -4  -6   49.00    4.80
  -4  -4  -6   44.70   10.10
   4   4   6   47.40    5.00
   4   4   6   50.29   10.70
  -5  -4  -6  133.39   15.70
  -5  -4  -6  126.79    8.40
   5   4   6  154.28    9.70
   5   4   6  135.99   15.80
  -6  -4  -6   16.90    6.80
  -6  -4  -6   27.40    4.10
   6   4   6   22.90    8.40
   6   4   6   19.00    4.40
  -7  -4  -6   45.40   13.30
   7   4   6   56.09   13.90
   7   4   6   36.60    6.70
  -8  -4  -6   90.09   15.10
   8   4   6   55.09   13.70
   8   4   6   64.99    8.30
  -9  -4  -6   11.50    6.40
   9   4   6    8.10    4.90
   9   4   6   14.20    6.60
 -10  -4  -6   44.60   13.00
 -10  -4  -6   66.69    9.00
  10   4   6   53.29    9.50
  10   4   6   49.90   13.60
 -11  -4  -6   17.40    7.80
 -11  -4  -6   10.40    4.80
  11   4   6    8.60    4.70
  11   4   6   21.60   11.70
  11  -5  -6    7.90    7.70
 -11   5   6    4.50    5.90
 -11   5   6   -8.40    6.30
  10  -5  -6   18.20    8.60
 -10   5   6   11.00    7.30
 -10   5   6   18.40    6.40
   9  -5  -6   32.60   10.20
  -9   5   6   34.50    8.60
  -9   5   6   32.20   10.00
   8  -5  -6  140.19   18.20
  -8   5   6  171.68   16.30
  -8   5   6  143.49   16.50
   7  -5  -6    5.00    4.60
  -7   5   6    1.50    3.20
  -7   5   6    5.00    4.20
   6  -5  -6   19.10    7.60
  -6   5   6   38.90    8.90
  -6   5   6   40.50    8.60
   5  -5  -6  361.46   28.60
  -5   5   6  377.56   22.60
  -5   5   6  336.77   23.30
   4  -5  -6  379.56   28.80
  -4   5   6  385.56   23.50
  -4   5   6  389.66   23.00
   3  -5  -6   83.39   11.50
   3  -5  -6  105.39   14.40
  -3   5   6   97.49   10.60
  -3   5   6   84.79    9.90
   2  -5  -6  834.12   42.90
  -2   5   6  871.11   35.80
  -2   5   6  828.42   33.00
   1  -5  -6   24.00    8.10
  -1   5   6   26.80    5.60
  -1   5   6   31.90    7.80
   0  -5  -6   10.20    5.20
   0   5   6    5.10    3.50
   0   5   6    9.20    3.20
  -1  -5  -6  136.99   15.50
   1   5   6  131.49    9.70
   1   5   6  125.99   13.20
  -2  -5  -6   66.29   13.30
  -2  -5  -6   52.69    6.00
   2   5   6   45.80    5.60
   2   5   6   54.79    8.70
  -3  -5  -6    4.30    3.50
   3   5   6    4.50    2.50
   3   5   6    0.80    2.00
  -4  -5  -6  613.14   22.30
  -4  -5  -6  523.45   34.10
   4   5   6  598.24   35.30
   4   5   6  617.74   23.80
  -5  -5  -6  542.05   35.90
   5   5   6  558.14   23.20
   5   5   6  529.45   34.50
  -6  -5  -6  224.68   23.60
   6   5   6  186.68   21.00
   6   5   6  228.28   14.10
  -7  -5  -6  102.19   16.70
   7   5   6  105.09   15.50
   7   5   6  116.19   10.50
  -8  -5  -6   18.10    9.70
   8   5   6   32.20   11.80
   8   5   6   30.80    6.30
  -9  -5  -6    1.40    6.00
   9   5   6   21.10    6.80
   9   5   6    2.70    4.00
 -10  -5  -6   37.40   11.70
  10   5   6   66.09   17.30
 -11  -5  -6   78.49   20.80
  11   5   6   60.19   17.20
  10  -6  -6  123.79   19.80
 -10   6   6  102.39   15.20
 -10   6   6   92.49   17.60
   9  -6  -6  109.59   21.50
  -9   6   6   93.49   17.20
  -9   6   6  100.49   13.50
   8  -6  -6  172.78   22.10
  -8   6   6  130.39   17.10
  -8   6   6  178.98   16.40
   7  -6  -6   72.79   17.00
  -7   6   6   75.59   10.40
  -7   6   6   56.49   12.30
   6  -6  -6   12.20    7.00
  -6   6   6    6.90    3.90
  -6   6   6   16.30    5.70
   5  -6  -6   22.20    9.00
  -5   6   6    7.90    4.60
  -5   6   6   10.20    4.30
   4  -6  -6  225.98   24.10
  -4   6   6  237.58   18.70
  -4   6   6  230.78   17.40
   3  -6  -6    4.30    4.10
  -3   6   6    4.10    3.10
  -3   6   6    4.40    2.30
   2  -6  -6  152.58   18.80
  -2   6   6  180.08   14.70
  -2   6   6  143.39   13.70
   1  -6  -6  211.98   21.80
  -1   6   6  222.08   17.20
  -1   6   6  202.88   14.90
   0  -6  -6  258.47   23.70
   0   6   6  251.77   16.00
   0   6   6  246.28   19.10
  -1  -6  -6  236.48   23.00
   1   6   6  243.88   19.30
   1   6   6  219.58   14.50
  -2  -6  -6  162.58   19.20
   2   6   6  193.08   17.80
   2   6   6  193.58   13.10
  -3  -6  -6  175.08   18.70
   3   6   6  155.88   11.70
   3   6   6  152.78   17.00
  -4  -6  -6  680.83   42.90
   4   6   6  776.42   42.20
   4   6   6  731.63   29.30
  -5  -6  -6  655.83   42.90
   5   6   6  662.83   41.10
   5   6   6  712.23   29.00
  -6  -6  -6  350.56   31.10
   6   6   6  362.26   20.10
   6   6   6  334.47   29.50
  -7  -6  -6  131.09   19.00
   7   6   6  127.59   11.90
   7   6   6  142.49   19.30
  -8  -6  -6   45.00   14.50
   8   6   6   46.10    8.20
   8   6   6   18.50    8.60
  -9  -6  -6   -3.80    5.30
   9   6   6   -2.80    3.90
   9   6   6    3.10    4.80
 -10  -6  -6   15.50    7.70
  10   6   6    0.20    5.40
  10   6   6    6.20    7.80
   9  -7  -6  144.79   18.50
  -9   7   6   86.09   17.20
   8  -7  -6   -0.10    7.40
  -8   7   6    1.90    3.10
  -8   7   6   -2.20    3.60
   7  -7  -6   65.99   14.90
  -7   7   6   72.99    9.90
  -7   7   6   58.29   12.50
   6  -7  -6    0.20    5.80
  -6   7   6    2.80    3.20
  -6   7   6   -1.50    3.30
   5  -7  -6   -3.20    5.70
  -5   7   6   -1.00    3.30
  -5   7   6    1.50    3.10
   4  -7  -6  301.07   29.40
  -4   7   6  265.37   21.30
  -4   7   6  268.77   18.70
   3  -7  -6  218.58   26.10
  -3   7   6  253.67   18.00
  -3   7   6  226.68   18.70
   2  -7  -6   62.09   15.40
  -2   7   6   60.99    8.70
  -2   7   6   58.39   10.50
   1  -7  -6   59.79   15.60
  -1   7   6   52.99    7.90
  -1   7   6   61.49   11.50
   0  -7  -6    2.20    2.60
   0   7   6   -3.90    1.90
   0   7   6   -0.70    1.50
  -1  -7  -6  991.70   55.29
   1   7   6 1032.30   39.20
   1   7   6 1017.00   45.50
  -2  -7  -6    8.30    6.40
   2   7   6   10.50    5.50
   2   7   6    7.00    3.30
  -3  -7  -6   34.90   11.50
   3   7   6   29.20    9.50
  -4  -7  -6   54.39   14.10
   4   7   6   50.19    7.40
   4   7   6   62.89   14.00
  -5  -7  -6   51.79   14.30
   5   7   6   30.90    9.50
   5   7   6   42.30    8.00
  -6  -7  -6  175.48   23.40
   6   7   6  171.88   14.30
   6   7   6  211.88   23.00
  -7  -7  -6  175.48   23.50
   7   7   6  208.18   15.90
   7   7   6  190.18   23.20
  -8  -7  -6  399.86   36.80
   8   7   6  358.96   34.30
   8   7   6  271.17   20.00
  -9  -7  -6   58.49   15.90
   9   7   6   44.10   13.60
   7  -8  -6   15.10    9.60
  -7   8   6    2.60    3.70
   6  -8  -6   12.40    8.10
  -6   8   6   16.30    4.50
  -6   8   6    6.60    6.40
   5  -8  -6  239.38   28.50
  -5   8   6  187.98   14.70
  -5   8   6  233.98   21.20
   4  -8  -6   35.40   13.00
  -4   8   6   46.40   10.00
  -4   8   6   62.39    8.00
   3  -8  -6   10.60    7.30
  -3   8   6   12.90    4.60
  -3   8   6    1.30    3.20
   2  -8  -6    5.50    7.20
  -2   8   6    7.30    4.60
  -2   8   6    4.70    4.10
   1  -8  -6   29.00   11.80
  -1   8   6   35.10    8.20
  -1   8   6   45.70    9.50
   0  -8  -6   71.79   17.60
   0   8   6   61.69   11.60
   0   8   6   62.69   11.50
  -1  -8  -6  185.38   24.10
   1   8   6  174.08   15.60
   1   8   6  159.28   17.20
  -2  -8  -6  532.25   41.60
   2   8   6  507.85   33.00
   2   8   6  451.95   25.60
  -3  -8  -6   37.10   11.10
   3   8   6   33.60    7.10
   3   8   6   31.40    7.30
  -4  -8  -6   -2.20    4.90
   4   8   6    1.20    2.70
   4   8   6   -2.70    3.30
  -5  -8  -6   14.90    7.30
   5   8   6    6.70    5.00
   5   8   6   10.80    5.20
  -6  -8  -6   44.90   13.80
   6   8   6   57.09   14.90
   6   8   6   70.19    9.00
   7   8   6    3.10    6.30
   7   8   6   -5.10    4.30
  -8  -8  -6  457.75   42.90
   8   8   6  538.45   44.30
   7  -9  -6   36.60   10.70
  -7   9   6    8.10    6.00
   6  -9  -6   -7.40    5.40
  -6   9   6   -3.10    3.00
   5  -9  -6    5.10    9.90
  -5   9   6   -3.40    3.60
   4  -9  -6   16.10    9.90
  -4   9   6   24.50    8.00
  -4   9   6   24.40    6.20
   3  -9  -6   27.80   11.20
  -3   9   6   39.10    8.20
  -3   9   6   54.79   10.90
   2  -9  -6  327.57   36.60
  -2   9   6  353.06   23.00
  -2   9   6  361.96   24.90
   1  -9  -6  189.38   26.80
  -1   9   6  195.48   18.30
  -1   9   6  174.78   17.00
   0  -9  -6   51.99   12.90
   0   9   6   65.89   12.10
   0   9   6   45.20   10.30
  -1  -9  -6    0.80    7.30
   1   9   6   13.20    4.70
   1   9   6   17.70    8.00
  -2  -9  -6   11.10    6.00
   2   9   6    2.20    4.20
   2   9   6   10.40    4.40
  -3  -9  -6  164.28   24.60
   3   9   6  185.08   20.90
   3   9   6  175.68   16.20
  -4  -9  -6   -1.00    5.90
   4   9   6   -3.00    4.60
   4   9   6    1.20    3.50
  -5  -9  -6   57.59   16.80
   5   9   6   44.60   12.00
   5   9   6   44.20    9.50
  -6  -9  -6   -0.70    5.00
   6   9   6    0.60    3.00
   6   9   6    8.80    4.10
   7   9   6   -1.40    6.50
   7   9   6  -12.10    5.20
   6 -10  -6   -8.20   11.40
  -6  10   6    9.10    5.50
   5 -10  -6  -15.40    7.60
  -5  10   6  -10.60    4.70
   4 -10  -6   -5.60    9.90
  -4  10   6   -2.40    4.10
   3 -10  -6   27.60   14.80
  -3  10   6   54.99    9.60
  -3  10   6   61.59   11.20
   2 -10  -6   28.10   11.10
  -2  10   6   41.60    8.70
  -2  10   6   27.00    8.70
   1 -10  -6   20.00   10.70
  -1  10   6   19.80    6.20
  -1  10   6   21.30    7.80
   0 -10  -6   39.50   14.40
   0  10   6   57.09   11.70
   0  10   6   70.29   11.40
  -1 -10  -6    1.40    7.90
   1  10   6   -1.30    5.00
   1  10   6    2.40    3.40
  -2 -10  -6   -4.40    7.30
   2  10   6   15.50    6.70
   2  10   6   16.30    7.00
  -3 -10  -6    1.10    7.70
   3  10   6   19.60    7.70
   3  10   6   14.60    5.60
  -4 -10  -6    3.10    8.70
   4  10   6   14.80    7.10
   4  10   6   20.70    6.50
  -5 -10  -6   51.19   17.90
   5  10   6   21.50    8.60
   5  10   6   19.30    5.70
  -6 -10  -6    8.70   11.00
   3 -11  -6   16.80   11.10
   2 -11  -6    9.30    9.40
  -2  11   6    5.50    5.10
   1 -11  -6   31.00    9.90
  -1  11   6   56.19    7.50
  -1  11   6   14.20    6.60
   0 -11  -6   97.69   27.90
   0  11   6  107.49   14.50
   0  11   6   76.99   14.00
  -1 -11  -6   -8.50   11.70
   1  11   6   12.10    5.90
   1  11   6    4.20    4.90
  -2 -11  -6   41.20   21.20
   2  11   6  114.99   12.90
   2  11   6   78.99   15.40
  -3 -11  -6    4.70    8.60
   3  11   6   -8.80    4.90
   3  11   6   -1.10    4.40
   3  11  -7    2.20    6.00
  -3 -11   7   -1.40   12.30
  -3 -11   7   31.30    8.20
   2  11  -7   49.70   14.40
  -2 -11   7   53.59   17.20
   1  11  -7   16.30    9.00
  -1 -11   7   -7.40   10.30
  -1 -11   7    2.60    9.50
   0  11  -7   17.80    9.80
   0 -11   7   22.50   14.60
  -1  11  -7  106.29   19.20
   1 -11   7  119.19   31.00
  -2  11  -7   97.49   18.70
   2 -11   7   96.79   29.30
  -3  11  -7    1.90    3.00
   3 -11   7  -14.40   10.50
   5  10  -7   31.50    8.70
   5  10  -7   16.90    8.40
  -5 -10   7   41.10   15.40
  -5 -10   7   15.20    8.90
   4  10  -7   47.70   11.80
   4  10  -7   36.90   12.60
  -4 -10   7   73.79   19.70
   3  10  -7   29.70    9.20
   3  10  -7   38.80    9.30
  -3 -10   7   36.70    9.20
  -3 -10   7   16.10   12.40
   2  10  -7   70.69   14.10
  -2 -10   7   73.79   21.00
  -2 -10   7   68.29   13.20
  -1 -10   7   -6.40    4.70
  -1 -10   7   -3.60    7.60
   0  10  -7   71.89   14.40
   0 -10   7   68.69   14.80
  -1  10  -7   91.19   16.20
   1 -10   7   87.09   23.90
  -2  10  -7   -6.40    3.20
   2 -10   7   10.60    8.90
  -3  10  -7    0.30    4.40
   3 -10   7   -2.50    7.10
  -4  10  -7   22.20   10.10
   4 -10   7   21.40   10.40
  -5  10  -7   24.20    8.90
   5 -10   7   15.30   13.80
   7   9  -7   13.00    5.60
   7   9  -7   10.30    5.40
  -7  -9   7   -2.30    8.80
  -7  -9   7    9.00    6.50
   6   9  -7    7.80    4.30
   6   9  -7   -1.10    3.60
  -6  -9   7    8.50    9.10
   5   9  -7   20.50    6.60
   5   9  -7   13.50    6.20
  -5  -9   7    8.60    7.00
  -5  -9   7   14.40    8.30
   4   9  -7   12.70    5.70
   4   9  -7   14.10    5.30
  -4  -9   7   10.30    8.80
  -4  -9   7   12.60    7.30
   3   9  -7   42.50   10.50
   3   9  -7   54.29   11.10
  -3  -9   7   18.80   11.50
  -3  -9   7   35.10   10.10
   2   9  -7  108.79   13.00
   2   9  -7  119.99   15.50
  -2  -9   7  126.79   13.70
  -2  -9   7   84.99   21.00
   1   9  -7   30.70    9.40
  -1  -9   7   32.90    7.80
  -1  -9   7   26.80    9.80
   0   9  -7  105.19   14.40
   0  -9   7   76.79    9.90
   0  -9   7  101.89   24.20
  -1   9  -7  117.09   13.00
   1  -9   7   77.39   20.70
  -2   9  -7   27.80    7.20
   2  -9   7   43.70   13.60
  -3   9  -7    6.40    3.60
   3  -9   7    0.00    6.00
  -4   9  -7   18.70    6.10
   4  -9   7   -7.10    6.40
  -5   9  -7    1.60    3.70
   5  -9   7    3.50    7.10
  -6   9  -7    5.10    4.30
  -7   9  -7   -7.90    4.90
   8   8  -7    4.60    4.80
   8   8  -7    3.10    3.50
  -8  -8   7    3.20    6.90
  -8  -8   7    0.30    5.10
   7   8  -7   55.89   13.00
   7   8  -7   73.59   15.60
  -7  -8   7   54.69   15.30
  -7  -8   7   86.99   13.70
   6   8  -7   33.60    9.60
   6   8  -7   46.40   11.30
  -6  -8   7   17.70   10.40
  -6  -8   7   38.90   12.10
   5   8  -7   10.30    4.30
   5   8  -7   13.70    5.20
  -5  -8   7   -5.00    5.60
  -5  -8   7    9.30    6.20
   4   8  -7   -3.50    2.20
   4   8  -7   -0.40    3.30
  -4  -8   7    0.70    6.00
  -4  -8   7   -4.70    2.90
   3   8  -7   13.80    6.10
   3   8  -7   17.50    6.90
  -3  -8   7   21.20    7.10
  -3  -8   7   13.70    8.80
   2   8  -7  104.39   12.10
   2   8  -7  127.99   14.10
  -2  -8   7  193.48   25.10
  -2  -8   7  134.39   15.00
   1   8  -7    2.60    3.40
  -1  -8   7   -4.00    3.40
  -1  -8   7   -2.00    3.60
   0   8  -7  170.08   17.50
   0  -8   7  189.38   13.30
   0  -8   7  167.08   24.80
  -1   8  -7   20.60    6.10
   1  -8   7   22.20    4.50
   1  -8   7   11.30    4.80
   1  -8   7   18.90   10.00
  -2   8  -7   60.79   11.90
   2  -8   7   99.79   16.10
  -3   8  -7   56.29   11.80
   3  -8   7   53.39   16.70
  -4   8  -7    7.10    4.30
   4  -8   7    5.80    7.50
  -5   8  -7   -4.80    2.50
   5  -8   7    0.60    7.30
  -6   8  -7   21.80    8.30
   6  -8   7   49.40   16.90
  -7   8  -7   70.69   14.10
   7  -8   7   84.39   23.30
  -8   8  -7   33.30    9.70
   8  -8   7   39.30   16.10
   9   7  -7   46.30   14.00
   9   7  -7   49.80   12.50
  -9  -7   7   42.20   13.10
  -9  -7   7   44.70   12.70
   8   7  -7  277.17   24.70
   8   7  -7  248.38   26.70
  -8  -7   7  246.68   28.90
  -8  -7   7  272.97   29.50
   7   7  -7   88.19   17.60
   7   7  -7   98.89   17.20
  -7  -7   7  107.09   16.50
  -7  -7   7  105.79   16.60
   6   7  -7   16.60    5.40
   6   7  -7   14.70    6.70
  -6  -7   7   23.70    7.00
  -6  -7   7   13.00    6.90
   5   7  -7  441.46   29.30
   5   7  -7  438.66   31.40
  -5  -7   7  469.45   34.90
  -5  -7   7  475.45   39.00
   4   7  -7  170.48   17.70
   4   7  -7  183.48   18.00
  -4  -7   7  209.08   25.30
  -4  -7   7  195.98   20.80
   3   7  -7  462.25   28.80
   3   7  -7  481.85   28.90
  -3  -7   7  482.95   39.30
  -3  -7   7  428.96   29.30
   2   7  -7  148.89   15.40
   2   7  -7  159.78   14.50
  -2  -7   7  158.98   14.90
  -2  -7   7  155.98   21.90
   1   7  -7   14.40    5.10
  -1  -7   7   13.20    4.30
  -1  -7   7    9.10    6.20
   0   7  -7  165.18   15.90
   0  -7   7  179.38   23.80
   0  -7   7  172.48   12.80
   0  -7   7  161.18   12.60
  -1   7  -7   43.20    9.30
   1  -7   7   37.60    4.90
   1  -7   7   39.20   14.30
   1  -7   7   34.20    5.40
  -2   7  -7   41.00    9.40
   2  -7   7   43.40   15.00
  -3   7  -7    1.20    2.70
   3  -7   7   -4.90    6.40
  -4   7  -7    4.60    3.10
   4  -7   7   -2.10    3.80
  -5   7  -7   72.49   13.30
   5  -7   7   64.19   19.50
  -6   7  -7   51.49   11.40
   6  -7   7   59.99   17.70
  -7   7  -7  166.68   17.50
   7  -7   7  181.18   28.00
  -8   7  -7  268.97   23.20
   8  -7   7  290.37   35.40
  -9   7  -7   51.89   12.40
   9  -7   7   43.40   16.00
  10   6  -7    6.90    5.40
  10   6  -7   -6.80    5.40
 -10  -6   7  -11.10    6.20
 -10  -6   7    1.60    4.40
   9   6  -7   33.70    9.90
  -9  -6   7    5.30    8.90
  -9  -6   7   31.90   12.40
   8   6  -7   40.30    9.80
   8   6  -7   34.60    9.60
  -8  -6   7   22.40    9.80
  -8  -6   7   40.40   13.00
   7   6  -7   -6.20    4.20
   7   6  -7    0.40    2.10
  -7  -6   7   -1.40    5.10
  -7  -6   7   10.30    4.30
   6   6  -7  121.69   14.90
   6   6  -7  114.59   16.10
  -6  -6   7  120.39   18.20
  -6  -6   7  128.79   18.80
   5   6  -7    8.90    4.50
   5   6  -7   11.10    5.30
  -5  -6   7    4.20    4.00
  -5  -6   7    1.60    4.70
   4   6  -7   15.00    6.10
   4   6  -7   13.40    5.40
  -4  -6   7   16.80    7.50
  -4  -6   7   17.50    7.30
   3   6  -7   20.40    6.20
   3   6  -7   29.90    7.60
  -3  -6   7   25.70    8.10
  -3  -6   7   17.00    6.30
   2   6  -7   89.39   10.00
  -2  -6   7   73.79   16.40
  -2  -6   7   80.39   10.90
   1   6  -7    8.80    3.90
   1   6  -7   13.70    4.90
  -1  -6   7    8.90    3.20
  -1  -6   7    5.20    4.50
   0   6  -7   12.10    3.50
   0  -6   7   12.80    3.90
   0  -6   7    8.30    6.20
  -1   6  -7  128.79   12.30
   1  -6   7  122.69    8.10
   1  -6   7  120.39    8.40
   1  -6   7  133.09   19.40
  -2   6  -7   14.10    4.80
   2  -6   7   12.80    5.40
  -3   6  -7  256.57   19.00
   3  -6   7  246.48   27.90
  -4   6  -7   66.89    9.60
   4  -6   7   67.59   19.40
  -5   6  -7   -4.20    1.80
   5  -6   7   -3.50    4.90
  -6   6  -7   12.60    5.60
   6  -6   7   19.80   10.10
  -7   6  -7    4.80    4.20
   7  -6   7    6.20    6.00
  -8   6  -7   21.20    5.90
   8  -6   7   15.50    7.10
  -9   6  -7  208.58   20.40
   9  -6   7  194.68   27.60
 -10   6  -7    5.60    4.60
  10  -6   7    7.90    7.50
  11   5  -7    6.20    9.10
  11   5  -7    1.50    7.00
 -11  -5   7   14.90   10.40
 -11  -5   7   -5.50    7.00
  10   5  -7    0.70    4.80
  10   5  -7    5.40    5.20
 -10  -5   7    7.20    6.10
 -10  -5   7    4.00    5.80
   9   5  -7   18.60    7.70
   9   5  -7   38.20   11.20
  -9  -5   7   17.40   10.00
  -9  -5   7   13.10    8.30
   8   5  -7   33.20    9.30
   8   5  -7   29.30    9.20
  -8  -5   7   46.50   12.80
  -8  -5   7   30.60   11.30
   7   5  -7    0.10    2.90
   7   5  -7    7.00    4.40
  -7  -5   7    2.90    5.00
  -7  -5   7   10.30    4.50
   6   5  -7  171.08   17.10
   6   5  -7  201.78   20.40
  -6  -5   7  192.68   21.70
  -6  -5   7  208.58   20.80
   5   5  -7    1.60    3.00
   5   5  -7    8.30    4.40
  -5  -5   7    5.30    3.80
  -5  -5   7   14.40    6.60
   4   5  -7  443.16   27.60
   4   5  -7  462.45   26.60
  -4  -5   7  455.55   29.70
  -4  -5   7  421.56   30.00
   3   5  -7    3.60    2.30
   3   5  -7    7.90    3.90
  -3  -5   7    2.90    3.20
   2   5  -7    2.80    2.40
   2   5  -7    3.80    2.70
  -2  -5   7   -0.80    3.40
  -2  -5   7    8.50    3.00
   1   5  -7  296.47   18.80
  -1  -5   7  281.57   17.10
  -1  -5   7  265.07   24.70
  -1  -5   7  253.37   16.90
   0   5  -7   16.70    5.10
   0  -5   7   11.70    4.00
   0  -5   7   19.10    6.50
   0  -5   7   15.20    3.20
  -1   5  -7   53.89    7.50
   1  -5   7   53.59    5.10
   1  -5   7   56.59    5.30
   1  -5   7   74.39   16.60
  -2   5  -7  130.89   12.00
   2  -5   7  112.29   17.60
  -3   5  -7  362.36   21.30
   3  -5   7  386.06   33.50
  -4   5  -7   11.60    4.30
   4  -5   7   14.70    8.60
  -5   5  -7   71.09    9.80
   5  -5   7  108.09   16.00
  -6   5  -7  310.07   21.30
   6  -5   7  311.67   32.20
   7  -5   7   26.30    7.50
  -8   5  -7   10.60    4.50
   8  -5   7    9.40    6.20
  -9   5  -7   83.29   12.10
   9  -5   7   79.79   20.80
 -10   5  -7   10.80    3.60
  10  -5   7   10.70    9.40
 -11   5  -7    2.00    3.80
  11   4  -7   14.50    6.60
 -11  -4   7   25.60    8.60
 -11  -4   7   32.50   10.30
  10   4  -7   54.59   14.20
  10   4  -7   47.30   11.30
 -10  -4   7   35.20   11.40
 -10  -4   7   39.00   13.40
   9   4  -7   10.60    6.00
   9   4  -7   12.80    8.30
  -9  -4   7   23.10    6.70
  -9  -4   7    6.70    5.50
   8   4  -7  223.88   21.30
   8   4  -7  239.58   23.70
  -8  -4   7  213.68   20.60
  -8  -4   7  222.98   25.70
   7   4  -7   51.69   10.80
   7   4  -7   63.29   13.90
  -7  -4   7   56.29   12.30
  -7  -4   7   61.49   14.50
   6   4  -7   10.60    5.40
   6   4  -7    5.60    3.30
  -6  -4   7   18.00    7.30
  -6  -4   7   17.70    6.30
   5   4  -7    4.60    2.80
   5   4  -7    1.90    3.00
  -5  -4   7    3.40    3.80
  -5  -4   7    0.30    2.80
   4   4  -7   23.80    6.70
   4   4  -7   31.10    7.30
  -4  -4   7   29.00    8.10
  -4  -4   7   28.70    6.90
   3   4  -7  164.58   14.00
   3   4  -7  166.68   14.00
  -3  -4   7  189.78   16.50
  -3  -4   7  178.28   16.90
   2   4  -7   14.70    4.60
   2   4  -7   17.30    5.00
  -2  -4   7   16.00    6.20
  -2  -4   7   14.90    4.90
   1   4  -7   42.90    6.30
  -1  -4   7   48.50    6.40
  -1  -4   7   43.60   10.00
  -1  -4   7   50.49    6.60
   0   4  -7 1477.25   47.80
   0  -4   7 1496.05   43.60
   0  -4   7 1504.85   44.00
   0  -4   7 1425.66   60.19
  -1   4  -7  125.89   10.50
   1  -4   7  111.79    7.20
   1  -4   7  111.79    7.10
   1  -4   7  120.09   15.80
  -2   4  -7   41.20    6.10
   2  -4   7   60.49   14.20
  -3   4  -7  129.19   11.10
   3  -4   7  127.09   17.40
  -4   4  -7   37.40    7.60
   4  -4   7   38.60   12.60
  -5   4  -7    2.50    2.20
   5  -4   7   -1.10    3.50
  -6   4  -7  345.37   15.70
  -6   4  -7  359.26   22.10
  -6   4  -7  354.86   15.00
   6  -4   7  364.86   33.30
  -7   4  -7   29.60    4.70
  -7   4  -7   16.40    6.00
  -7   4  -7   25.00    5.00
   7  -4   7   15.40    9.40
  -8   4  -7    9.30    3.50
  -8   4  -7    3.10    4.10
   8  -4   7    6.90    5.30
  -9   4  -7  129.19   12.50
  -9   4  -7  143.09   15.50
   9  -4   7   99.39   22.10
 -10   4  -7   12.60    5.20
 -10   4  -7    7.70    5.00
  10  -4   7    9.00    4.70
 -11   4  -7   18.50    6.50
  11  -4   7   14.40   10.60
 -12  -3   7   70.09   14.10
  11   3  -7    5.80    5.80
 -11  -3   7   -4.80    4.90
 -11  -3   7    0.90    5.00
  10   3  -7   23.20    8.50
 -10  -3   7   48.80   13.60
 -10  -3   7   30.40    9.60
   9   3  -7   13.50    6.30
  -9  -3   7    7.10    5.30
  -9  -3   7    8.00    6.30
   8   3  -7    9.10    3.10
   8   3  -7    8.20    5.00
  -8  -3   7   16.30    5.70
  -8  -3   7   13.30    7.50
   7   3  -7   73.69   12.70
   7   3  -7   59.29   12.50
  -7  -3   7   67.69   10.10
  -7  -3   7   56.19   13.40
   6   3  -7   27.30    7.90
   6   3  -7   23.20    6.90
  -6  -3   7   29.80    9.10
  -6  -3   7   34.10    7.90
   5   3  -7  182.08   16.50
   5   3  -7  160.78   14.60
  -5  -3   7  175.08   18.00
  -5  -3   7  164.18   14.60
   4   3  -7   -1.50    1.60
   4   3  -7    1.20    1.30
   4   3  -7    2.10    1.90
  -4  -3   7   -0.10    1.90
  -4  -3   7    4.90    1.90
   3   3  -7  523.95   24.60
   3   3  -7  526.95   26.00
   3   3  -7  533.55   25.50
  -3  -3   7  532.35   28.00
  -3  -3   7  534.35   27.20
   2   3  -7  438.16   21.50
   2   3  -7  424.46   21.90
  -2  -3   7  417.66   21.60
  -2  -3   7  405.36   21.90
  -2  -3   7  432.16   24.50
   1   3  -7  886.11   32.20
   1   3  -7  908.51   33.80
   1   3  -7  889.01   36.20
  -1  -3   7  878.01   31.30
  -1  -3   7  889.71   32.30
  -1  -3   7  940.51   40.30
   0   3  -7 1385.46   51.89
   0   3  -7 1451.55   43.80
   0   3  -7 1373.46   41.70
   0  -3   7 1355.86   39.90
   0  -3   7 1310.77   53.09
   0  -3   7 1461.55   41.30
  -1   3  -7 1279.47   35.50
  -1   3  -7 1207.08   39.00
   1  -3   7 1263.17   35.20
   1  -3   7 1204.58   51.39
  -2   3  -7  234.48   13.60
  -2   3  -7  230.48    9.70
   2  -3   7  231.48   10.50
   2  -3   7  264.57   22.70
  -3   3  -7  535.35   23.00
  -3   3  -7  544.55   17.50
   3  -3   7  551.34   17.60
   3  -3   7  561.74   35.20
  -4   3  -7 1177.18   34.80
  -4   3  -7 1156.08   39.50
   4  -3   7 1198.68   57.09
   4  -3   7 1168.18   33.50
  -5   3  -7   -0.70    2.20
  -5   3  -7    0.40    1.80
   5  -3   7    3.20    1.60
   5  -3   7   -3.80    2.40
  -6   3  -7  100.89    9.70
  -6   3  -7   91.19   10.00
   6  -3   7   79.89   17.50
   6  -3   7   97.99    8.40
  -7   3  -7 1455.15   50.99
  -7   3  -7 1497.15   52.39
   7  -3   7 1535.35   72.49
   7  -3   7 1495.55   48.80
  -8   3  -7  300.37   20.40
  -8   3  -7  325.17   21.30
   8  -3   7  299.37   30.60
   8  -3   7  269.77   18.20
  -9   3  -7   45.60   10.10
  -9   3  -7   51.49   10.30
   9  -3   7   44.40   13.60
   9  -3   7   46.10    9.00
 -10   3  -7  107.59   13.80
 -10   3  -7   91.99   12.30
  10  -3   7  113.09   13.40
  10  -3   7  128.89   19.60
 -11   3  -7   65.29   13.70
 -11   3  -7  101.49   16.00
 -11   3  -7   83.09   15.60
  11  -3   7   95.99   20.90
  12   2  -7   37.20    7.50
 -12  -2   7   25.20   12.00
 -12  -2   7   26.10    9.20
  11   2  -7    7.60    5.90
 -11  -2   7    6.20    6.80
 -11  -2   7   -3.10    5.70
  10   2  -7   63.49   14.30
 -10  -2   7   69.99   15.40
 -10  -2   7   82.19   12.40
   9   2  -7   55.29   11.30
  -9  -2   7   68.89   11.00
  -9  -2   7   43.50   11.70
   8   2  -7   83.49   14.90
  -8  -2   7   57.59   13.90
  -8  -2   7   71.69   10.20
   7   2  -7   47.90    9.90
   7   2  -7   55.39   12.20
  -7  -2   7   60.09    9.10
  -7  -2   7   56.69   12.70
   6   2  -7  194.48   16.90
   6   2  -7  210.88   17.60
   6   2  -7  222.58   19.00
  -6  -2   7  239.78   21.60
  -6  -2   7  204.58   20.60
  -6  -2   7  232.28   15.80
   5   2  -7    1.80    2.00
   5   2  -7    2.00    1.90
   5   2  -7    0.60    2.50
  -5  -2   7    4.30    2.90
  -5  -2   7    0.10    1.70
  -5  -2   7    0.40    2.00
   4   2  -7   26.00    5.60
   4   2  -7   19.10    4.50
  -4  -2   7   18.90    5.80
  -4  -2   7   24.20    5.60
   3   2  -7  195.98   11.80
   3   2  -7  202.98   13.80
  -3  -2   7  181.08   14.80
  -3  -2   7  205.98   13.10
   2   2  -7  947.41   33.10
   2   2  -7  958.50   31.90
   2   2  -7  963.10   36.10
  -2  -2   7  867.01   31.10
  -2  -2   7  951.80   34.50
  -2  -2   7  887.31   34.40
  -2  -2   7  942.61   33.70
   1   2  -7 1004.60   35.30
   1   2  -7  963.80   32.00
   1   2  -7  933.61   33.20
  -1  -2   7  951.20   32.60
  -1  -2   7  952.70   36.20
  -1  -2   7  935.31   31.60
  -1  -2   7  931.91   30.90
   0   2  -7  925.41   29.70
   0   2  -7  888.41   36.20
   0   2  -7  888.21   29.40
   0  -2   7  903.21   29.00
   0  -2   7  992.10   38.20
   0  -2   7  869.11   29.00
  -1   2  -7  270.77   12.20
  -1   2  -7  280.17   19.70
  -1   2  -7  281.57   13.30
   1  -2   7  290.87   13.40
   1  -2   7  222.98   17.80
   1  -2   7  275.87   12.80
  -2   2  -7 1282.77   38.20
  -2   2  -7 1399.96   61.59
  -2   2  -7 1321.87   37.10
   2  -2   7 1318.17   38.40
   2  -2   7 1297.87   51.69
   2  -2   7 1310.57   38.20
  -3   2  -7  465.55   19.70
  -3   2  -7  479.15   19.40
   3  -2   7  499.35   20.30
   3  -2   7  509.05   19.40
   3  -2   7  501.55   30.70
  -4   2  -7  101.99    8.50
  -4   2  -7   97.19    8.90
   4  -2   7  103.89   13.90
   4  -2   7  116.89    9.00
  -5   2  -7   66.09    7.30
  -5   2  -7   42.50    5.90
   5  -2   7   55.79   13.40
   5  -2   7   51.59    6.20
  -6   2  -7  191.08   13.50
   6  -2   7  181.48   13.80
   6  -2   7  179.88   20.80
  -7   2  -7   13.80    4.80
   7  -2   7   20.60    5.00
   7  -2   7   24.50    7.40
  -8   2  -7  124.99   12.30
  -8   2  -7   94.39   13.20
   8  -2   7  125.29   12.80
   8  -2   7  111.49   18.00
  -9   2  -7    0.70    2.40
  -9   2  -7    0.10    4.20
   9  -2   7    5.70    5.60
   9  -2   7    7.00    4.30
 -10   2  -7   38.40   11.60
 -10   2  -7   39.30   11.30
 -10   2  -7   37.50    9.20
  10  -2   7   65.19   10.20
  10  -2   7   36.60   12.70
 -11   2  -7    3.80    5.50
 -11   2  -7    0.20    4.50
  11  -2   7   -1.00    5.50
  11  -2   7   19.40    5.70
 -12   2  -7   89.99   13.00
 -12   2  -7  134.59   16.80
 -12   2  -7  135.59   21.40
  12  -2   7  112.69   15.70
  12  -2   7   83.89   21.20
  12   1  -7   83.89   15.60
 -12  -1   7   46.50   12.40
 -12  -1   7   79.79   18.70
 -12  -1   7   54.79   12.20
  11   1  -7   41.80   11.20
 -11  -1   7   29.90    9.10
 -11  -1   7   39.90    9.50
  10   1  -7   15.80    5.10
 -10  -1   7   33.80    9.40
 -10  -1   7   12.90    7.40
   9   1  -7   81.39   14.90
  -9  -1   7   62.99   10.00
  -9  -1   7   54.29   14.00
   8   1  -7   -2.80    2.70
  -8  -1   7   -1.50    3.80
  -8  -1   7   -2.00    2.50
   7   1  -7  132.69   14.50
  -7  -1   7  142.79   12.40
  -7  -1   7  154.88   17.60
   6   1  -7  272.87   19.90
  -6  -1   7  272.27   17.10
  -6  -1   7  297.47   22.80
  -6  -1   7  280.57   16.20
   5   1  -7  177.68   14.60
  -5  -1   7  183.98   11.60
  -5  -1   7  194.18   12.70
  -5  -1   7  181.48   16.50
   4   1  -7   -1.50    1.00
   4   1  -7   -0.40    1.50
  -4  -1   7   -1.10    0.90
  -4  -1   7   -0.10    1.20
  -4  -1   7    0.60    1.10
   3   1  -7  820.82   30.60
   3   1  -7  806.12   24.10
  -3  -1   7  785.92   32.90
  -3  -1   7  807.52   25.40
   2   1  -7  356.06   13.20
   2   1  -7  305.27   15.80
  -2  -1   7  353.06   14.80
  -2  -1   7  373.56   16.50
  -2  -1   7  287.17   16.90
   1   1  -7 3088.29   78.69
   1   1  -7 3040.30   79.99
   1   1  -7 3052.09   77.79
  -1  -1   7 3122.99   79.39
  -1  -1   7 3199.38   77.49
  -1  -1   7 3122.19   80.39
   0   1  -7  665.13   23.60
   0   1  -7  683.03   22.20
   0   1  -7  667.43   26.80
   0  -1   7  668.23   26.80
   0  -1   7  659.23   24.30
   0  -1   7  687.43   21.90
  -1   1  -7   15.00    2.90
  -1   1  -7   14.40    3.40
  -1   1  -7   20.10    5.70
   1  -1   7   15.20    4.70
   1  -1   7   17.90    4.10
   1  -1   7   16.70    3.00
  -2   1  -7   34.10    5.70
  -2   1  -7   20.30    2.80
  -2   1  -7   19.10    4.40
   2  -1   7   14.80    4.70
   2  -1   7   25.80    4.20
   2  -1   7   23.30    3.00
  -3   1  -7  707.93   22.30
  -3   1  -7  680.73   27.20
   3  -1   7  685.13   23.00
   3  -1   7  672.33   26.10
   3  -1   7  675.93   34.10
  -4   1  -7  102.59   10.00
  -4   1  -7  100.49    7.50
  -4   1  -7  105.09    7.90
   4  -1   7   90.39   12.10
   4  -1   7   99.29    8.10
   4  -1   7   86.19    8.40
  -5   1  -7  413.86   18.20
  -5   1  -7  395.96   18.80
   5  -1   7  386.06   21.20
   5  -1   7  432.66   29.80
  -6   1  -7   69.99    7.30
   6  -1   7   58.59    8.30
   6  -1   7   63.19   14.20
  -7   1  -7  218.18   14.80
   7  -1   7  242.48   18.70
   7  -1   7  214.18   23.10
  -8   1  -7  191.08   14.90
  -8   1  -7  216.88   23.00
   8  -1   7  192.38   22.70
   8  -1   7  192.08   17.80
  -9   1  -7  481.25   36.80
  -9   1  -7  484.95   26.30
   9  -1   7  503.95   31.00
   9  -1   7  471.45   37.80
 -10   1  -7  204.58   17.10
 -10   1  -7  206.28   23.50
 -10   1  -7  208.98   22.90
  10  -1   7  197.98   24.70
  10  -1   7  196.88   20.00
 -11   1  -7   -4.60    5.10
 -11   1  -7   -1.20    3.70
  11  -1   7    5.50    6.40
  11  -1   7    5.10    5.70
 -12   1  -7    4.40    3.80
 -12   1  -7   14.10    6.50
  12  -1   7    5.90    4.80
  12  -1   7    3.20    7.20
  12   0  -7    0.90    5.10
 -12   0   7   17.90    6.20
 -12   0   7   -2.30    4.60
  11   0  -7   37.80    8.60
 -11   0   7   20.00    7.50
 -11   0   7   26.20    9.80
 -11   0   7   13.40    6.60
  10   0  -7   -2.10    3.50
 -10   0   7    5.40    3.80
   9   0  -7   98.49   17.30
  -9   0   7   82.79   13.20
  -9   0   7   67.79    9.50
   8   0  -7    2.30    3.00
  -8   0   7    0.40    3.20
  -8   0   7   -4.00    1.90
   7   0  -7    2.60    3.00
  -7   0   7    9.50    3.30
  -7   0   7    0.70    1.70
   6   0  -7   -0.70    1.70
  -6   0   7    1.30    2.50
  -6   0   7    0.20    1.60
  -6   0   7   -4.00    2.10
   5   0  -7  284.87   18.90
  -5   0   7  298.67   13.70
  -5   0   7  292.97   20.60
  -5   0   7  277.97   15.10
   4   0  -7    2.20    1.70
  -4   0   7    1.30    1.60
  -4   0   7    0.80    1.30
   3   0  -7  167.88   12.00
   3   0  -7  161.98   13.20
  -3   0   7  192.98   13.80
  -3   0   7  184.58   11.90
   2   0  -7    0.50    1.00
   2   0  -7   -1.50    0.70
  -2   0   7    0.90    1.30
  -2   0   7   -0.40    1.00
   1   0  -7    7.00    2.20
   1   0  -7    1.50    1.40
   1   0  -7    2.90    1.40
  -1   0   7    3.10    1.80
  -1   0   7    3.70    1.70
  -1   0   7    6.10    1.60
   0   0  -7    8.30    2.70
   0   0  -7   10.80    2.20
   0   0  -7    5.70    2.30
   0   0   7    7.90    2.70
   0   0   7    8.60    1.70
   0   0   7   11.40    2.80
  -1   0  -7 1996.50   57.39
  -1   0  -7 2055.49   59.39
  -1   0  -7 2031.90   48.40
   1   0   7 2030.90   58.39
   1   0   7 2037.60   58.79
   1   0   7 2005.00   47.90
  -2   0  -7   -1.50    1.10
  -2   0  -7    1.90    1.50
  -2   0  -7    1.00    0.30
   2   0   7    0.00    0.50
   2   0   7    0.50    1.30
   2   0   7    0.20    1.30
  -3   0  -7  221.58   14.90
  -3   0  -7  214.68    9.10
  -3   0  -7  222.08    8.80
   3   0   7  216.38   17.20
   3   0   7  225.88    9.60
   3   0   7  196.68   13.80
  -4   0  -7   -1.50    0.80
   4   0   7   -0.40    1.70
   4   0   7   -0.80    1.50
  -5   0  -7  313.67   23.20
  -5   0  -7  324.07   14.40
  -5   0  -7  307.97   14.90
   5   0   7  345.47   25.50
   5   0   7  325.57   20.50
  -6   0  -7    2.70    1.90
  -6   0  -7   -2.00    1.60
  -6   0  -7   -2.50    2.00
   6   0   7    0.40    2.20
   6   0   7   -0.10    3.30
  -7   0  -7   -0.40    2.60
  -7   0  -7    3.80    2.50
   7   0   7    3.00    4.20
   7   0   7    0.10    2.60
  -8   0  -7   -2.40    2.80
  -8   0  -7   -1.30    2.00
   8   0   7    1.10    3.80
   8   0   7   -3.50    2.30
  -9   0  -7   23.50    9.30
  -9   0  -7   21.30    6.20
   9   0   7   22.30    8.90
   9   0   7   30.00    9.40
 -10   0  -7    0.20    3.00
 -10   0  -7    9.60    4.20
  10   0   7    6.00    2.80
  10   0   7    4.90    5.00
 -11   0  -7   91.79   14.90
 -11   0  -7   80.49   10.20
 -11   0  -7   84.49   19.20
  11   0   7   62.29   16.00
  11   0   7   69.89   15.20
 -12   0  -7   -1.60    5.20
 -12   0  -7  -10.50    6.10
 -12   0  -7   11.60    4.80
  12   0   7   -7.10    4.10
  12  -1  -7   69.69   15.60
 -12   1   7   70.79   15.30
 -12   1   7   87.89   17.60
 -12   1   7   82.09   12.50
  11  -1  -7   29.40    9.90
 -11   1   7   23.20    9.50
 -11   1   7   33.30    8.60
 -11   1   7   46.20   11.60
  10  -1  -7   16.50    7.00
 -10   1   7   30.80    8.10
 -10   1   7   39.40   10.40
 -10   1   7   23.80    5.50
   9  -1  -7   72.69   13.60
  -9   1   7   64.49    9.60
  -9   1   7   52.19   12.00
  -9   1   7   71.59   14.80
   8  -1  -7    1.00    3.10
   8  -1  -7    2.70    2.80
  -8   1   7   -0.30    2.40
  -8   1   7   -3.60    3.10
   7  -1  -7  169.78   16.50
   7  -1  -7  181.08   13.50
  -7   1   7  147.59   12.10
  -7   1   7  150.78   16.20
  -7   1   7  156.98   14.90
   6  -1  -7  303.77   21.10
   6  -1  -7  293.57   16.30
  -6   1   7  282.57   18.20
  -6   1   7  279.57   15.40
  -6   1   7  291.77   21.50
   5  -1  -7  189.68   15.20
   5  -1  -7  175.48   10.90
  -5   1   7  173.58   12.30
  -5   1   7  195.78   15.90
  -5   1   7  183.38   10.60
   4  -1  -7    0.00    1.80
   4  -1  -7    0.20    0.90
  -4   1   7    0.90    1.70
  -4   1   7    2.60    1.10
   3  -1  -7  774.22   30.00
   3  -1  -7  785.82   31.30
  -3   1   7  775.82   31.20
   2  -1  -7  350.96   16.80
   2  -1  -7  392.96   18.70
  -2   1   7  364.36   16.80
  -2   1   7  349.27   18.30
  -2   1   7  345.57   10.80
   1  -1  -7 2979.30   71.59
   1  -1  -7 3137.09   74.89
   1  -1  -7 2591.24   76.89
   1  -1  -7 3117.49   71.49
  -1   1   7 3034.30   80.99
  -1   1   7 3074.49   74.49
  -1   1   7 3075.89   71.39
   0  -1  -7  628.04   23.00
   0  -1  -7  646.04   26.00
   0  -1  -7  665.33   19.80
   0  -1  -7  664.93   22.50
   0   1   7  636.44   27.20
   0   1   7  640.74   19.50
   0   1   7  632.64   22.40
  -1  -1  -7   18.10    4.80
  -1  -1  -7   20.40    1.70
  -1  -1  -7   15.00    3.80
  -1  -1  -7   20.00    4.90
   1   1   7   17.00    4.50
   1   1   7   18.80    1.60
   1   1   7   19.30    4.60
   1   1   7   15.70    4.30
  -2  -1  -7   19.40    5.30
  -2  -1  -7   26.60    6.30
  -2  -1  -7   21.70    5.40
   2   1   7   21.90    5.50
   2   1   7   17.60    5.00
  -3  -1  -7  797.62   38.90
   3   1   7  681.63   32.60
   3   1   7  666.93   30.20
  -4  -1  -7  107.79    5.70
  -4  -1  -7   84.39   10.60
  -4  -1  -7  101.59    5.70
   4   1   7   86.89   11.20
   4   1   7   89.39   10.40
  -5  -1  -7  408.06   15.80
  -5  -1  -7  391.76   25.90
  -5  -1  -7  403.56   15.70
   5   1   7  402.26   24.80
   5   1   7  412.16   27.60
   5   1   7  415.46   15.80
  -6  -1  -7   63.09    6.30
  -6  -1  -7   44.50   10.30
  -6  -1  -7   71.29    6.70
   6   1   7   68.09    6.50
   6   1   7   54.79   10.70
   6   1   7   51.49   11.40
  -7  -1  -7  204.98   20.90
  -7  -1  -7  230.08   13.80
   7   1   7  223.98   13.70
   7   1   7  235.58   20.90
   7   1   7  225.68   22.50
  -8  -1  -7  213.18   14.30
  -8  -1  -7  190.08   21.40
   8   1   7  197.68   21.90
   8   1   7  184.88   19.70
   8   1   7  188.88   13.80
  -9  -1  -7  494.45   25.00
  -9  -1  -7  493.35   36.40
   9   1   7  467.65   24.50
   9   1   7  498.75   34.90
   9   1   7  474.55   36.60
 -10  -1  -7  181.18   15.10
 -10  -1  -7  180.68   21.80
  10   1   7  189.48   21.40
 -11  -1  -7    0.60    3.50
 -11  -1  -7  -10.10    4.50
  11   1   7   -0.30    4.00
 -12  -1  -7    8.00    4.80
 -12  -1  -7    9.50    4.90
 -12  -1  -7    3.50    4.90
  12   1   7    0.00    6.60
  12  -2  -7   31.60   10.20
 -12   2   7   19.40    9.70
 -12   2   7   16.20   10.10
  11  -2  -7   14.20    5.80
 -11   2   7   13.00    5.80
 -11   2   7   11.20    4.20
  10  -2  -7   74.49   15.10
  10  -2  -7   67.99   11.30
 -10   2   7   78.49   15.90
 -10   2   7   76.49   10.20
 -10   2   7   78.59   16.00
   9  -2  -7   63.79   10.50
   9  -2  -7   79.69   11.10
  -9   2   7   66.59    9.50
  -9   2   7   67.39   14.40
  -9   2   7   48.90   12.00
   8  -2  -7   53.69   11.40
   8  -2  -7   77.49   10.10
  -8   2   7   54.99    8.40
  -8   2   7   65.99   13.10
  -8   2   7   71.89   14.10
   7  -2  -7   36.40    8.50
   7  -2  -7   59.29    8.40
  -7   2   7   47.30   10.30
  -7   2   7   67.29   16.70
  -7   2   7   37.80    9.60
   6  -2  -7  209.38   15.20
   6  -2  -7  217.48   17.60
  -6   2   7  207.48   16.50
  -6   2   7  231.48   19.10
  -6   2   7  225.68   17.70
   5  -2  -7    2.50    2.50
   5  -2  -7   -0.20    1.80
  -5   2   7    0.80    2.10
  -5   2   7   -2.50    2.10
  -5   2   7    1.50    2.70
   4  -2  -7   27.80    6.30
   4  -2  -7   17.50    4.70
  -4   2   7   24.70    6.20
  -4   2   7   21.20    4.70
  -4   2   7   35.10    7.20
   3  -2  -7  187.98   13.20
   3  -2  -7  186.38   13.40
   3  -2  -7  189.28   12.20
  -3   2   7  182.48   13.60
  -3   2   7  177.48   13.20
  -3   2   7  203.58   10.70
   2  -2  -7  938.21   31.20
   2  -2  -7  938.31   33.50
   2  -2  -7  943.31   32.10
  -2   2   7 1041.60   34.10
  -2   2   7  940.01   32.30
  -2   2   7  982.10   29.10
  -2   2   7  772.92   33.30
   1  -2  -7  995.30   35.10
   1  -2  -7  958.90   30.70
   1  -2  -7  997.70   31.70
  -1   2   7 1023.30   31.90
  -1   2   7 1001.60   31.20
  -1   2   7  950.80   30.70
  -1   2   7  996.70   37.00
   0  -2  -7  871.51   34.20
   0  -2  -7  925.91   26.60
   0  -2  -7  940.51   31.60
   0   2   7  891.21   35.30
   0   2   7  913.11   31.20
   0   2   7  923.61   26.80
   0   2   7  901.41   26.80
  -1  -2  -7  280.77   16.50
  -1  -2  -7  286.67   17.80
  -1  -2  -7  295.37   16.50
   1   2   7  286.47   10.00
   1   2   7  255.97   17.10
   1   2   7  294.37   16.40
   1   2   7  291.87    9.60
  -2  -2  -7 1277.37   46.20
  -2  -2  -7 1266.87   44.80
   2   2   7 1248.78   45.60
   2   2   7 1317.77   44.80
  -3  -2  -7  442.46   24.70
   3   2   7  454.65   25.10
  -4  -2  -7  106.79    5.20
  -4  -2  -7   93.59   11.50
   4   2   7  107.09    5.50
   4   2   7   98.09   11.60
  -5  -2  -7   51.79    8.70
  -5  -2  -7   49.99    4.20
   5   2   7   50.29   10.90
   5   2   7   50.59    4.60
  -6  -2  -7  181.98   18.40
  -6  -2  -7  167.28    9.80
  -6  -2  -7  181.18   10.60
   6   2   7  192.08   18.40
   6   2   7  179.98   10.30
  -7  -2  -7   19.70    7.70
  -7  -2  -7   19.10    3.60
   7   2   7   10.60    3.20
   7   2   7   23.00    5.20
  -8  -2  -7  123.79   17.00
  -8  -2  -7  112.69   10.20
   8   2   7  113.99   16.20
   8   2   7  111.49    9.90
  -9  -2  -7    1.40    4.20
  -9  -2  -7   -3.60    2.20
   9   2   7    1.40    3.60
   9   2   7   -3.00    2.50
 -10  -2  -7   66.19   15.90
 -10  -2  -7   49.90    9.20
  10   2   7   56.99   10.20
  10   2   7   47.90   12.20
 -11  -2  -7    4.90    5.40
 -11  -2  -7    8.40    4.00
  11   2   7    9.50    6.00
 -12  -2  -7  140.89   28.00
 -12  -2  -7  113.89   18.90
 -12  -2  -7  125.49   13.30
  12   2   7  132.69   25.10
 -12   3   7   43.10   14.20
 -12   3   7   50.89   12.80
  11  -3  -7    0.70    4.80
  11  -3  -7   17.90    4.50
 -11   3   7   -2.40    5.40
 -11   3   7   10.50    4.50
 -11   3   7   22.90    4.20
  10  -3  -7   33.90    9.70
  10  -3  -7   43.40   10.30
 -10   3   7   33.70    8.70
 -10   3   7   32.00   10.20
 -10   3   7   24.40    8.60
   9  -3  -7    9.20    3.20
   9  -3  -7    4.20    5.10
  -9   3   7   -0.30    3.80
  -9   3   7   -3.20    3.40
  -9   3   7    2.40    4.80
   8  -3  -7    8.30    5.00
   8  -3  -7   14.60    5.30
  -8   3   7    6.90    4.80
  -8   3   7   13.30    6.50
   7  -3  -7   60.39   12.10
   7  -3  -7   59.59    9.00
  -7   3   7   60.09   11.40
  -7   3   7   59.89   12.40
   6  -3  -7   32.80    8.00
   6  -3  -7   27.60    7.10
  -6   3   7   25.70    6.90
  -6   3   7   33.60    8.20
   5  -3  -7  197.38   15.70
   5  -3  -7  161.78   14.80
  -5   3   7  176.78   15.60
  -5   3   7  157.48   13.90
  -5   3   7  161.18   14.20
   4  -3  -7   -2.40    1.70
   4  -3  -7    0.30    1.20
  -4   3   7    3.20    2.40
  -4   3   7    1.40    2.30
   3  -3  -7  512.75   23.80
   3  -3  -7  550.04   26.60
   3  -3  -7  536.65   24.80
  -3   3   7  544.35   25.20
  -3   3   7  434.26   21.70
  -3   3   7  533.75   26.00
   2  -3  -7  423.56   20.80
   2  -3  -7  397.86   21.60
   2  -3  -7  430.26   20.00
  -2   3   7  419.76   20.10
  -2   3   7  346.47   18.30
  -2   3   7  433.76   22.80
   1  -3  -7  946.71   34.90
   1  -3  -7  917.91   35.10
  -1   3   7  922.51   30.90
  -1   3   7  921.11   33.00
  -1   3   7  767.12   28.90
  -1   3   7  917.21   36.60
   0  -3  -7 1386.86   49.00
   0  -3  -7 1389.96   46.90
   0  -3  -7 1388.36   40.40
   0   3   7 1397.56   39.10
   0   3   7 1393.26   49.10
   0   3   7 1418.16   40.10
   0   3   7 1458.05   46.40
  -1  -3  -7 1215.38   34.00
  -1  -3  -7 1206.28   44.10
   1   3   7 1239.18   51.09
   1   3   7 1261.47   46.10
   1   3   7 1234.18   34.00
   1   3   7 1220.38   32.90
  -2  -3  -7  247.28    9.40
  -2  -3  -7  234.78   17.10
   2   3   7  219.08    9.00
   2   3   7  230.98   17.40
  -3  -3  -7  556.74   16.30
  -3  -3  -7  553.04   29.40
   3   3   7  537.75   29.20
   3   3   7  545.85   16.90
  -4  -3  -7 1171.08   30.10
  -4  -3  -7 1155.88   48.70
   4   3   7 1126.89   31.20
   4   3   7 1151.68   47.90
  -5  -3  -7   -0.20    1.10
  -5  -3  -7    1.20    1.20
   5   3   7    3.00    2.30
  -6  -3  -7   86.19    6.60
  -6  -3  -7   90.49   13.50
   6   3   7   91.39   13.30
   6   3   7   98.29    7.60
  -7  -3  -7 1585.54   67.79
  -7  -3  -7 1468.85   43.70
   7   3   7 1544.95   46.00
   7   3   7 1501.55   65.39
  -8  -3  -7  262.67   26.30
  -8  -3  -7  272.07   16.60
   8   3   7  295.27   16.50
   8   3   7  285.97   26.90
  -9  -3  -7   38.10   10.20
  -9  -3  -7   56.09    7.20
   9   3   7   55.69   13.80
   9   3   7   70.09    6.80
 -10  -3  -7  102.49   16.80
 -10  -3  -7  119.19   11.00
  10   3   7  116.39   17.80
  10   3   7   89.09   11.10
 -11  -3  -7   75.09   17.80
 -11  -3  -7   75.19   10.00
  11   3   7   82.99   18.60
  11  -4  -7   12.40    7.00
 -11   4   7   23.40   10.30
 -11   4   7   22.80    7.70
 -11   4   7   27.40    8.90
  10  -4  -7   50.99   12.30
  10  -4  -7   44.40   10.20
 -10   4   7   44.10   11.40
 -10   4   7   41.00   11.40
   9  -4  -7    9.60    6.20
   9  -4  -7   16.10    6.00
  -9   4   7    3.90    5.00
  -9   4   7    9.20    5.70
   8  -4  -7  233.08   21.70
   8  -4  -7  246.98   21.70
  -8   4   7  206.78   20.50
  -8   4   7  221.98   19.50
   7  -4  -7   75.99   10.80
   7  -4  -7   59.79   12.40
  -7   4   7   45.90   11.50
  -7   4   7   60.69    9.30
   6  -4  -7   10.20    5.50
   6  -4  -7   21.20    7.00
  -6   4   7   15.10    6.40
  -6   4   7   13.40    5.20
   5  -4  -7    3.20    2.10
  -5   4   7    3.10    3.20
  -5   4   7    1.20    2.10
   4  -4  -7   35.20    7.70
   4  -4  -7   34.70    8.50
  -4   4   7   36.30    7.90
  -4   4   7   27.30    7.10
   3  -4  -7  178.28   16.80
  -3   4   7  195.38   15.60
  -3   4   7  154.48   13.10
   2  -4  -7   16.10    6.30
  -2   4   7   16.00    5.60
  -2   4   7   12.60    3.70
   1  -4  -7   52.99    8.40
  -1   4   7   44.80    5.70
  -1   4   7   36.50    7.70
   0  -4  -7 1512.75   45.30
   0  -4  -7 1442.66   53.69
   0   4   7 1567.54   54.39
   0   4   7 1530.15   44.00
   0   4   7 1514.65   45.10
  -1  -4  -7  106.99    7.70
  -1  -4  -7  109.99   12.20
   1   4   7  101.89    7.40
   1   4   7  119.79   12.50
  -2  -4  -7   34.10    8.40
  -2  -4  -7   38.80    4.40
   2   4   7   43.90    4.30
   2   4   7   31.70    7.60
  -3  -4  -7  107.69   13.00
  -3  -4  -7  124.09    7.40
   3   4   7  139.19    8.10
   3   4   7  121.29   13.80
  -4  -4  -7   31.50    3.80
  -4  -4  -7   39.00   10.50
   4   4   7   35.30    4.20
   4   4   7   44.40   10.80
  -5  -4  -7    6.20    3.50
  -5  -4  -7    7.10    2.00
   5   4   7    2.40    1.70
   5   4   7    4.20    2.10
  -6  -4  -7  360.36   15.10
  -6  -4  -7  420.16   30.50
   6   4   7  314.97   26.70
   6   4   7  360.66   16.90
  -7  -4  -7   32.00    9.70
   7   4   7   15.80    3.20
   7   4   7   26.30    8.90
  -8  -4  -7    4.20    5.50
   8   4   7    8.90    3.60
   8   4   7    1.20    4.00
  -9  -4  -7  133.59   18.80
   9   4   7  134.99   19.20
   9   4   7  136.39   12.30
 -10  -4  -7   19.80    9.40
 -10  -4  -7    5.30    4.10
  10   4   7    7.80    5.50
  10   4   7    2.50    3.50
 -11  -4  -7   23.10    9.80
  11   4   7   22.30   10.70
  11  -5  -7   12.40    6.90
 -11   5   7    7.90    7.20
 -11   5   7   -2.80    6.00
  10  -5  -7    2.60    5.00
 -10   5   7    9.40    5.60
 -10   5   7    1.60    6.20
   9  -5  -7   12.60    7.20
  -9   5   7    5.70    6.10
  -9   5   7   17.80    8.00
   8  -5  -7   38.60   11.00
  -8   5   7   26.80    8.30
  -8   5   7   28.80    8.60
   7  -5  -7   -3.20    3.60
  -7   5   7   -2.70    3.70
  -7   5   7    6.40    3.20
   6  -5  -7  188.08   19.60
  -6   5   7  169.38   16.00
  -6   5   7  174.18   17.50
   5  -5  -7    5.20    5.50
  -5   5   7    4.10    3.20
  -5   5   7    6.40    4.20
   4  -5  -7  450.35   31.50
  -4   5   7  429.26   25.80
  -4   5   7  433.76   25.40
   3  -5  -7   -0.70    3.70
  -3   5   7    4.00    2.60
  -3   5   7    6.80    3.40
   2  -5  -7    2.20    3.10
  -2   5   7    7.20    3.90
  -2   5   7    5.80    3.00
   1  -5  -7  302.37   23.40
  -1   5   7  276.17   16.20
  -1   5   7  287.37   20.10
   0  -5  -7   21.40    6.90
   0   5   7   13.30    4.60
   0   5   7   15.50    4.00
  -1  -5  -7   57.79   12.10
   1   5   7   59.79    6.40
   1   5   7   50.99   10.40
  -2  -5  -7  138.49    9.40
  -2  -5  -7  128.99   15.10
   2   5   7  131.39   14.60
   2   5   7  130.59    9.30
  -3  -5  -7  396.76   28.10
  -3  -5  -7  358.26   16.10
   3   5   7  394.46   26.80
   3   5   7  373.36   16.90
  -4  -5  -7   14.80    3.20
  -4  -5  -7    7.60    4.30
   4   5   7    6.40    3.40
   4   5   7   10.40    3.00
  -5  -5  -7   69.79   14.70
  -5  -5  -7   75.29    6.90
   5   5   7   72.29   14.40
   5   5   7   92.99    8.00
  -6  -5  -7  301.87   16.90
  -6  -5  -7  296.77   27.50
   6   5   7  299.67   16.20
   6   5   7  297.67   26.90
  -7  -5  -7   15.50    5.00
   7   5   7   14.70    6.10
   7   5   7   28.10    3.90
  -8  -5  -7   14.20    6.50
   8   5   7   10.40    4.60
   8   5   7    9.50    4.60
  -9  -5  -7   77.99   18.20
   9   5   7   60.09   14.80
   9   5   7   42.60    6.30
 -10  -5  -7   20.40    6.00
  10   5   7   -3.40    5.10
  10   5   7   -0.30    5.00
  10  -6  -7   -0.40    6.80
 -10   6   7   10.30    5.20
 -10   6   7    8.70    6.90
   9  -6  -7    0.10    6.10
  -9   6   7    2.50    4.90
  -9   6   7    2.10    3.80
   8  -6  -7   51.59   13.70
  -8   6   7   41.20    9.70
  -8   6   7   48.50   10.90
   7  -6  -7  -10.20    5.10
  -7   6   7    9.40    2.50
  -7   6   7    5.90    3.70
   6  -6  -7  128.29   18.50
  -6   6   7  106.79   13.30
  -6   6   7  121.79   13.40
   5  -6  -7    7.40    5.10
  -5   6   7    4.90    3.60
  -5   6   7   -0.30    2.90
   4  -6  -7   24.30    9.30
  -4   6   7   11.80    5.00
  -4   6   7   15.30    5.40
   3  -6  -7   27.40    9.80
  -3   6   7   28.80    6.30
  -3   6   7   36.10    8.30
   2  -6  -7   84.19   14.00
  -2   6   7   73.89   10.30
  -2   6   7   91.39   10.20
   1  -6  -7   13.40    6.00
  -1   6   7   15.10    4.90
  -1   6   7    8.20    3.40
   0  -6  -7    4.80    3.90
   0   6   7   16.00    3.70
   0   6   7    8.10    3.90
  -1  -6  -7  123.19   16.00
   1   6   7  111.79   12.90
   1   6   7  116.69   10.10
  -2  -6  -7   32.50   10.10
   2   6   7   20.70    4.70
   2   6   7   17.90    5.80
  -3  -6  -7  253.47   24.10
   3   6   7  243.58   21.80
   3   6   7  258.37   14.90
  -4  -6  -7   59.59   14.10
   4   6   7   69.49    7.30
   4   6   7   73.89   15.00
  -5  -6  -7   -1.10    3.70
   5   6   7   -0.30    2.10
   5   6   7    5.70    3.20
  -6  -6  -7   17.70    6.90
   6   6   7   19.80    5.00
   6   6   7   25.50   10.10
   7   6   7    4.70    2.30
   7   6   7   12.00    5.10
  -8  -6  -7    5.20    6.80
   8   6   7   -2.80    6.10
   8   6   7    6.70    4.20
  -9  -6  -7  194.98   26.30
   9   6   7  221.78   25.70
 -10  -6  -7    2.30    8.80
  10   6   7    6.70    6.50
   9  -7  -7   49.30   14.90
  -9   7   7   33.80   10.90
   8  -7  -7  290.47   30.80
  -8   7   7  314.67   26.40
  -8   7   7  272.17   21.80
   7  -7  -7  110.89   23.10
  -7   7   7  109.09   13.20
  -7   7   7   77.09   14.40
   6  -7  -7    6.10    7.20
  -6   7   7   16.90    5.90
  -6   7   7    7.00    4.80
   5  -7  -7  452.15   37.50
  -5   7   7  454.05   29.10
  -5   7   7  459.95   26.30
   4  -7  -7  195.88   23.60
  -4   7   7  180.18   16.00
  -4   7   7  198.78   17.60
   3  -7  -7  514.25   39.70
  -3   7   7  479.45   27.40
  -3   7   7  473.25   28.10
   2  -7  -7  175.18   22.70
  -2   7   7  159.28   14.80
  -2   7   7  170.28   15.00
   1  -7  -7   19.80    8.20
  -1   7   7   15.10    6.00
  -1   7   7    8.50    4.10
   0  -7  -7  147.69   19.50
   0   7   7  162.48   13.70
   0   7   7  181.28   16.90
  -1  -7  -7   34.70   11.50
   1   7   7   41.40    7.80
   1   7   7   37.10   10.40
  -2  -7  -7   25.80    9.70
   2   7   7   37.90    5.60
   2   7   7   38.70    9.80
  -3  -7  -7    0.30    5.00
   3   7   7    2.20    1.80
   3   7   7   -0.80    3.80
  -4  -7  -7   16.70    7.40
   4   7   7    4.90    4.90
   4   7   7    4.70    2.90
  -5  -7  -7   59.89   15.40
   5   7   7   78.89    9.20
   5   7   7   68.09   14.20
  -6  -7  -7   44.50   12.70
   6   7   7   56.09   14.00
   6   7   7   64.09    7.70
  -7  -7  -7  152.78   22.30
   7   7   7  169.48   21.80
   7   7   7  130.59   12.30
  -8  -7  -7  330.47   34.30
   8   7   7  263.37   29.80
  -9  -7  -7   55.09   18.90
   9   7   7   55.69   16.70
   8  -8  -7   12.20    7.10
   7  -8  -7   66.99   16.90
  -7   8   7   85.19   10.20
  -7   8   7   71.99   14.80
   6  -8  -7   25.90   12.20
  -6   8   7   37.20    8.00
  -6   8   7   33.10    9.20
   5  -8  -7   22.00    8.00
  -5   8   7   10.90    4.60
  -5   8   7    4.40    4.30
   4  -8  -7   -8.50    6.20
  -4   8   7   -4.20    3.10
  -4   8   7    1.60    3.40
   3  -8  -7    6.40    7.10
  -3   8   7   15.90    5.60
  -3   8   7   10.30    4.50
   2  -8  -7  117.69   23.90
  -2   8   7  119.69   13.40
  -2   8   7  120.19   13.40
   1  -8  -7    3.10    4.90
  -1   8   7    5.80    3.20
  -1   8   7    3.10    3.70
   0  -8  -7  171.38   23.10
   0   8   7  174.38   14.80
   0   8   7  172.98   17.50
  -1  -8  -7   16.90    8.50
   1   8   7   22.50    5.90
   1   8   7   25.10    8.20
  -2  -8  -7   64.29   16.10
   2   8   7   71.59    9.30
   2   8   7   84.09   16.30
  -3  -8  -7   45.50   13.10
   3   8   7   68.29   11.40
   3   8   7   93.69   17.40
  -4  -8  -7    8.00    4.30
   4   8   7    3.60    3.70
   4   8   7    7.10    4.90
  -5  -8  -7   -1.50    3.00
   5   8   7    1.40    3.40
   5   8   7   -0.70    5.00
  -6  -8  -7   47.90   15.80
   6   8   7   53.89   14.40
   6   8   7   33.30    7.80
  -7  -8  -7   77.79   19.90
   7   8   7   61.79   16.10
  -8  -8  -7   24.20   15.00
   8   8   7   38.20   12.90
   7  -9  -7    9.00    8.50
  -7   9   7   -4.00    6.00
   6  -9  -7   12.20   10.20
  -6   9   7    6.70    4.50
   5  -9  -7    3.50    8.10
  -5   9   7   17.10    4.30
  -5   9   7   10.60    7.00
   4  -9  -7   19.40    9.90
  -4   9   7   10.90    5.80
   3  -9  -7   47.50   16.60
  -3   9   7   45.10   10.80
  -3   9   7   31.10    7.80
   2  -9  -7  128.29   21.40
  -2   9   7  116.69   13.30
  -2   9   7  131.69   14.10
   1  -9  -7   21.30    9.50
  -1   9   7   34.10    8.60
  -1   9   7   26.40    8.50
   0  -9  -7  110.49   25.60
   0   9   7   86.39   13.20
   0   9   7   98.89   12.60
  -1  -9  -7  120.49   17.20
   1   9   7  106.19   14.80
   1   9   7   92.59   11.70
  -2  -9  -7   12.90   10.50
   2   9   7   25.10    6.10
   2   9   7   18.00    7.00
  -3  -9  -7    1.00    5.40
   3   9   7   -1.90    3.50
   3   9   7    7.40    4.70
  -4  -9  -7   27.80   11.10
   4   9   7   14.40    5.20
   4   9   7    5.40    5.00
  -5  -9  -7   10.30    4.70
   5   9   7    7.90    5.50
   5   9   7    5.10    4.40
  -6  -9  -7    8.00    4.70
   6   9   7   -8.60    4.40
   6   9   7    6.30    4.20
  -7  -9  -7    8.90   10.80
   7   9   7   -5.60    6.90
   7   9   7   11.60    6.20
   5 -10  -7   18.70   13.30
  -5  10   7   29.80    7.60
   4 -10  -7   39.70   15.80
  -4  10   7   37.40    8.80
   3 -10  -7   44.20   13.20
  -3  10   7   29.10    7.90
  -3  10   7   22.60    7.40
   2 -10  -7   49.30   17.30
  -2  10   7   77.29   10.90
  -2  10   7   84.39   10.70
   1 -10  -7   -7.20    6.10
  -1  10   7    0.20    4.00
  -1  10   7   -6.50    3.20
   0 -10  -7   89.49   23.70
   0  10   7   88.39   11.50
   0  10   7   78.09   14.30
  -1 -10  -7  126.69   20.10
   1  10   7   92.49   17.20
   1  10   7   89.59   12.40
  -2 -10  -7    1.60    8.10
   2  10   7   -2.80    4.70
   2  10   7    9.80    6.30
  -3 -10  -7   -5.40    5.20
   3  10   7   -6.20    5.10
  -4 -10  -7   16.20   11.40
   4  10   7   26.80    6.50
   4  10   7   17.80    6.90
  -5 -10  -7    6.70   10.30
   5  10   7   22.20    9.90
   5  10   7   25.70    7.50
   3 -11  -7    7.00   12.20
  -3  11   7   -0.30    4.80
   2 -11  -7   39.80   18.20
  -2  11   7   57.49   12.70
   1 -11  -7   -2.50   12.20
  -1  11   7   21.80    6.70
  -1  11   7    7.20    7.10
   0 -11  -7    1.90   11.70
   0  11   7   10.30    6.80
   0  11   7   14.70    6.20
  -1 -11  -7  136.59   31.00
   1  11   7  132.59   15.80
   1  11   7  117.09   16.50
  -2 -11  -7  115.19   28.80
   2  11   7  117.29   13.40
   2  11   7  121.69   15.70
  -3 -11  -7    1.80    8.90
   3  11   7    7.80    6.60
   2  11  -8   83.09   17.30
  -2 -11   8   73.29   24.30
   1  11  -8   49.99   14.10
  -1 -11   8   73.59   24.80
   0  11  -8  215.98   23.70
   0 -11   8  212.68   43.10
  -1  11  -8   -4.80    5.00
   1 -11   8    1.00   11.10
  -2  11  -8  116.19   17.00
   2 -11   8  181.68   39.40
   5  10  -8   -0.10    4.80
  -5 -10   8    6.80    9.50
  -5 -10   8   17.90    6.20
   4  10  -8   -1.90    4.00
  -4 -10   8   19.50    8.90
   3  10  -8    5.00    5.20
  -3 -10   8    5.50    6.10
  -3 -10   8    3.90   10.10
   2  10  -8   10.40    7.00
  -2 -10   8   27.80   11.40
  -2 -10   8    6.50    5.40
   1  10  -8   11.60    3.70
  -1 -10   8   11.90   10.10
   0  10  -8    6.00    6.10
   0 -10   8   14.00    9.60
  -1  10  -8    8.50    4.30
   1 -10   8   11.70    8.70
   2 -10   8   33.00    7.90
  -3  10  -8   27.90   10.00
   3 -10   8   17.40   12.80
  -4  10  -8   12.90    6.50
   4 -10   8    3.00   10.50
  -5  10  -8   -2.90    4.60
   5 -10   8    1.80    8.90
   7   9  -8   13.40    4.60
  -7  -9   8   12.90    9.10
  -7  -9   8    7.20    9.00
   6   9  -8   35.60    9.80
   6   9  -8   25.50    7.60
  -6  -9   8   23.40   12.90
   5   9  -8    6.00    4.60
   5   9  -8   15.30    3.30
  -5  -9   8   19.00    8.10
   4   9  -8    2.70    3.30
   4   9  -8   12.90    4.50
  -4  -9   8   22.00    7.80
  -4  -9   8    5.30    5.30
   3   9  -8  161.28   18.60
  -3  -9   8  155.98   25.20
  -3  -9   8  167.68   19.50
   2   9  -8  192.58   19.70
  -2  -9   8  203.78   28.60
  -2  -9   8  228.18   18.70
   1   9  -8   36.90    8.70
  -1  -9   8   68.09   21.00
  -1  -9   8   54.09    8.20
   0   9  -8    8.40    4.90
   0  -9   8   10.70    4.60
   0  -9   8    8.60    8.40
  -1   9  -8   -3.40    2.30
   1  -9   8   -1.00    5.20
  -2   9  -8  231.28   21.90
   2  -9   8  255.07   34.10
  -3   9  -8  246.18   22.70
   3  -9   8  242.88   33.10
  -4   9  -8    3.50    4.30
  -5   9  -8   -2.00    2.40
   5  -9   8   -9.80    7.50
  -6   9  -8    3.70    4.90
   6  -9   8    9.20    6.20
  -7   9  -8   55.79   13.60
   7  -9   8   67.39   21.10
   8   8  -8   25.70    9.90
   8   8  -8   13.60    5.30
  -8  -8   8   34.30    8.80
  -8  -8   8   18.20    7.40
   7   8  -8   12.10    2.60
   7   8  -8   12.10    6.60
  -7  -8   8    6.30    6.90
   6   8  -8    7.30    4.10
   6   8  -8   -2.30    3.40
  -6  -8   8   -3.90    5.50
  -6  -8   8   16.50    6.30
   5   8  -8    8.90    5.70
   5   8  -8    6.70    4.80
  -5  -8   8    4.90    5.10
  -5  -8   8   15.50    6.90
   4   8  -8   71.19   14.20
   4   8  -8   71.49   14.20
  -4  -8   8   63.29   13.60
  -4  -8   8   61.69   17.50
   3   8  -8   -1.40    2.40
   3   8  -8    1.90    2.10
  -3  -8   8   -0.40    2.40
  -3  -8   8    7.60    4.90
   2   8  -8    4.50    3.40
  -2  -8   8    2.00    4.60
  -2  -8   8    3.90    7.00
   1   8  -8   17.10    6.80
  -1  -8   8   16.00    8.40
  -1  -8   8    9.30    5.70
   0   8  -8    1.00    2.90
   0  -8   8    4.90    5.70
  -1   8  -8  122.69   14.70
   1  -8   8  124.49    8.80
   1  -8   8  128.79   27.00
  -2   8  -8   16.80    6.50
   2  -8   8   -4.70    6.70
  -3   8  -8   58.39   11.20
   3  -8   8   86.79   23.00
  -4   8  -8   27.00    7.60
   4  -8   8   20.30   10.90
  -5   8  -8    2.70    4.70
   5  -8   8   -0.70    6.20
  -6   8  -8   20.00    7.60
   6  -8   8   14.70    8.30
  -7   8  -8   52.39    9.90
   7  -8   8   58.49   21.30
  -8   8  -8    4.80    5.30
   8  -8   8    1.70    9.90
   9   7  -8    9.40    8.50
   9   7  -8   24.80    6.00
  -9  -7   8   20.70   11.30
  -9  -7   8   23.10   10.40
   8   7  -8   -1.50    3.40
   8   7  -8   -6.90    4.50
  -8  -7   8   -6.10    4.20
  -8  -7   8    1.40    5.20
   7   7  -8    2.50    3.60
   7   7  -8   -0.50    4.10
  -7  -7   8    5.70    4.70
  -7  -7   8    6.70    4.50
   6   7  -8   86.59   13.80
   6   7  -8   96.69   12.60
  -6  -7   8   80.49   17.00
  -6  -7   8   73.79   15.90
   5   7  -8    1.70    4.20
   5   7  -8    1.20    4.30
  -5  -7   8   10.70    6.20
  -5  -7   8    2.20    4.60
   4   7  -8  175.78   18.00
   4   7  -8  205.68   19.40
  -4  -7   8  189.08   20.70
  -4  -7   8  222.38   26.70
   3   7  -8   -2.70    2.70
   3   7  -8    1.50    2.80
  -3  -7   8    0.00    5.40
  -3  -7   8   -1.40    3.80
   2   7  -8  122.29   14.30
  -2  -7   8  113.79   23.30
  -2  -7   8  124.79   13.90
   1   7  -8  282.57   21.30
  -1  -7   8  249.08   29.20
  -1  -7   8  264.77   18.70
   0   7  -8  183.08   16.70
   0  -7   8  166.48   12.80
   0  -7   8  181.28   24.60
   0  -7   8  169.08   12.90
  -1   7  -8  369.66   24.90
   1  -7   8  399.96   16.50
   1  -7   8  389.76   37.70
   1  -7   8  398.56   17.20
  -2   7  -8   45.00    9.50
   2  -7   8   68.79   19.20
  -3   7  -8   34.10    8.20
   3  -7   8   53.69   16.80
  -4   7  -8    5.40    2.70
  -5   7  -8  371.56   25.80
   5  -7   8  353.06   38.10
  -6   7  -8    2.80    3.50
   6  -7   8    9.50    8.80
  -7   7  -8   85.19   12.50
   7  -7   8  110.89   17.20
  -8   7  -8   60.89   13.40
   8  -7   8   93.09   14.80
  -9   7  -8   -3.10    2.90
   9  -7   8    6.70    7.50
  10   6  -8  119.19   24.00
  10   6  -8  159.48   19.20
 -10  -6   8  166.58   18.60
 -10  -6   8  130.59   26.60
   9   6  -8  110.39   21.60
   9   6  -8  131.59   17.30
  -9  -6   8  132.59   26.10
  -9  -6   8  109.19   18.30
   8   6  -8    0.10    4.80
   8   6  -8   -3.70    2.90
  -8  -6   8    2.60    6.70
  -8  -6   8    3.60    4.30
   7   6  -8    4.80    4.90
   7   6  -8    4.70    4.90
  -7  -6   8   10.20    6.30
  -7  -6   8    1.60    4.60
   6   6  -8   20.80    7.20
   6   6  -8   15.70    6.80
  -6  -6   8   15.40    7.80
  -6  -6   8   10.50    5.70
   5   6  -8   62.69   12.20
   5   6  -8   57.59   11.90
  -5  -6   8   79.19   12.70
  -5  -6   8   51.79   13.10
   4   6  -8   34.50    8.80
   4   6  -8   46.20    9.40
  -4  -6   8   64.89   14.80
  -4  -6   8   28.20    9.10
   3   6  -8  186.08   16.40
   3   6  -8  182.78   17.00
  -3  -6   8  205.58   22.50
  -3  -6   8  181.28   18.10
   2   6  -8  157.88   15.10
  -2  -6   8  156.08   20.20
  -2  -6   8  143.89   14.40
   1   6  -8    0.90    1.30
  -1  -6   8    2.90    3.20
  -1  -6   8    1.30    4.50
   0   6  -8  146.09   14.20
   0  -6   8  158.18   11.90
   0  -6   8  171.18   11.80
   0  -6   8  179.78   22.20
  -1   6  -8   11.90    4.50
   1  -6   8   18.00    3.70
   1  -6   8   14.00    3.50
   1  -6   8    6.00    5.30
  -2   6  -8   81.89   10.60
   2  -6   8   64.39   16.20
  -3   6  -8   55.39   10.30
   3  -6   8   39.70   12.40
  -4   6  -8  353.66   23.20
   4  -6   8  334.47   34.40
  -5   6  -8  146.59   14.90
   5  -6   8  148.39   23.20
  -6   6  -8   18.10    6.50
   6  -6   8   15.20    8.70
   7  -6   8   68.19   16.90
  -8   6  -8   30.20    8.20
   8  -6   8   31.90   12.40
  -9   6  -8   11.50    4.80
   9  -6   8   32.10   14.80
 -10   6  -8   55.39   11.40
  10  -6   8   26.10   15.40
  11   5  -8   -1.40    5.50
 -11  -5   8    6.40    8.10
  10   5  -8   13.90    6.90
 -10  -5   8   12.70    9.40
 -10  -5   8   22.80    6.60
   9   5  -8    4.30    4.50
   9   5  -8    5.40    4.50
  -9  -5   8   22.80    4.30
  -9  -5   8   14.70    7.70
   8   5  -8    3.80    3.60
   8   5  -8   -3.10    3.40
  -8  -5   8    3.00    4.30
  -8  -5   8   -6.40    3.90
   7   5  -8   65.29   12.70
   7   5  -8   90.29   13.70
  -7  -5   8   70.49   14.90
  -7  -5   8   70.69   17.00
   6   5  -8  232.58   20.50
   6   5  -8  213.88   20.80
  -6  -5   8  184.98   21.40
  -6  -5   8  204.48   21.20
   5   5  -8  416.56   26.20
   5   5  -8  377.16   26.70
  -5  -5   8  403.96   30.00
  -5  -5   8  399.86   29.10
   4   5  -8    0.90    2.00
   4   5  -8    2.10    1.90
  -4  -5   8   -3.30    2.40
  -4  -5   8   -1.00    2.60
   3   5  -8   76.09   10.10
   3   5  -8  100.69   11.70
  -3  -5   8   71.49   14.40
  -3  -5   8   91.19   12.10
   2   5  -8   63.79    8.70
  -2  -5   8   69.39    9.40
  -2  -5   8   56.39   12.60
   1   5  -8  237.38   17.20
  -1  -5   8  227.88   23.20
  -1  -5   8  256.77   16.80
   0   5  -8  375.26   21.90
   0  -5   8  368.06   30.10
   0  -5   8  383.26   18.60
   0  -5   8  381.16   18.30
  -1   5  -8  299.97   19.20
   1  -5   8  326.77   14.30
   1  -5   8  324.97   29.20
   1  -5   8  313.17   14.10
  -2   5  -8    1.00    1.80
   2  -5   8    0.80    2.50
  -3   5  -8  151.88   13.30
   3  -5   8  124.39   18.50
  -4   5  -8    5.90    3.00
   4  -5   8    1.70    4.10
  -5   5  -8   60.09    8.90
   5  -5   8   63.89   16.60
  -6   5  -8    1.90    2.60
   6  -5   8    2.10    4.70
  -7   5  -8  103.69   12.20
   7  -5   8  109.39   17.90
  -8   5  -8   32.00    8.10
   8  -5   8   37.50   12.10
  -9   5  -8    2.80    4.00
   9  -5   8   -2.50    5.60
 -10   5  -8   -4.80    3.90
  10  -5   8   -1.50    7.60
 -11  -4   8   -1.10    6.60
 -11  -4   8   12.30    6.10
  10   4  -8   94.99   17.10
 -10  -4   8   86.59   14.30
 -10  -4   8  110.69   23.30
   9   4  -8    2.00    2.90
   9   4  -8    5.80    6.30
  -9  -4   8   -2.60    3.70
   8   4  -8   23.60    7.60
   8   4  -8   28.80    9.50
  -8  -4   8   21.70    8.90
  -8  -4   8   19.40    7.90
   7   4  -8  258.17   23.50
   7   4  -8  286.87   22.80
  -7  -4   8  220.48   24.30
  -7  -4   8  268.47   22.60
   6   4  -8  165.08   17.80
   6   4  -8  164.58   16.50
  -6  -4   8  167.98   16.80
  -6  -4   8  192.08   19.70
   5   4  -8   46.80    9.50
   5   4  -8   36.50    9.00
  -5  -4   8   45.40   11.50
  -5  -4   8   34.30    9.00
   4   4  -8   76.99    9.90
   4   4  -8   61.79    9.50
  -4  -4   8   75.19   11.10
  -4  -4   8   75.99   11.50
   3   4  -8   53.49    9.50
   3   4  -8   42.00    8.50
  -3  -4   8   39.20    8.70
  -3  -4   8   47.00   10.50
   2   4  -8  195.78   14.70
  -2  -4   8  193.48   18.40
  -2  -4   8  174.98   14.50
   1   4  -8   52.29    7.00
  -1  -4   8   69.09   14.00
  -1  -4   8   49.99    7.00
  -1  -4   8   50.39    6.60
   0   4  -8 1045.50   38.00
   0  -4   8  995.50   33.40
   0  -4   8 1033.40   34.30
   0  -4   8 1003.80   49.00
  -1   4  -8   26.80    5.80
   1  -4   8   24.70    3.70
   1  -4   8   28.50    9.50
   1  -4   8   26.30    3.60
  -2   4  -8    1.40    1.10
  -2   4  -8    0.90    1.40
   2  -4   8    0.80    0.90
   2  -4   8    0.10    1.20
   2  -4   8    1.80    2.90
  -3   4  -8   28.20    6.20
   3  -4   8   28.90    9.50
  -4   4  -8   -0.40    2.00
   4  -4   8    0.70    2.30
  -5   4  -8  291.77   18.70
   5  -4   8  284.17   29.00
  -6   4  -8  721.53   33.20
  -6   4  -8  725.03   25.40
  -6   4  -8  736.63   24.70
   6  -4   8  741.63   23.90
   6  -4   8  740.83   49.50
  -7   4  -8   21.50    4.70
  -7   4  -8   12.50    4.90
  -7   4  -8   26.40    4.30
   7  -4   8   14.30    3.10
   7  -4   8   15.30    8.90
  -8   4  -8   15.60    6.10
  -8   4  -8   18.20    3.90
  -8   4  -8   10.30    4.60
   8  -4   8   17.10    8.50
  -9   4  -8    1.60    3.30
  -9   4  -8   -3.40    2.70
   9  -4   8   -8.00    5.40
 -10   4  -8   29.80    8.40
 -10   4  -8   26.40    7.60
  10  -4   8   35.60   11.40
 -11   4  -8   46.20   11.90
  11  -4   8   26.10   11.60
  11   3  -8    3.30    4.60
 -11  -3   8   -0.60    5.90
  10   3  -8  111.69   15.80
 -10  -3   8   92.29   14.00
 -10  -3   8   89.59   20.70
   9   3  -8   67.89   13.90
  -9  -3   8   60.69   15.50
  -9  -3   8   72.69   14.10
   8   3  -8    4.30    4.30
  -8  -3   8    6.30    4.30
  -8  -3   8   -0.30    3.30
   7   3  -8  603.14   34.20
   7   3  -8  585.74   36.40
  -7  -3   8  607.34   31.70
  -7  -3   8  620.34   40.20
   6   3  -8   26.20    7.80
   6   3  -8   23.60    6.60
  -6  -3   8   33.00    9.90
  -6  -3   8   35.30    8.30
   5   3  -8    2.50    3.20
   5   3  -8    6.60    4.10
  -5  -3   8    9.20    4.20
  -5  -3   8    1.40    2.90
   4   3  -8    1.70    1.70
   4   3  -8    0.80    1.50
  -4  -3   8   -0.40    1.90
  -4  -3   8   -0.70    1.90
   3   3  -8  389.26   22.00
   3   3  -8  408.16   21.20
  -3  -3   8  444.66   25.20
  -3  -3   8  441.56   24.70
   2   3  -8  306.37   18.60
   2   3  -8  319.67   18.30
  -2  -3   8  302.47   18.60
  -2  -3   8  280.77   20.10
   1   3  -8 2228.38   62.59
   1   3  -8 2235.38   64.29
   1   3  -8 2251.17   68.49
  -1  -3   8 2189.38   61.29
  -1  -3   8 2196.78   71.49
  -1  -3   8 1825.12   60.09
   0   3  -8   27.10    5.40
   0   3  -8   40.80   11.40
   0   3  -8   30.00    5.50
   0  -3   8   20.60    6.40
   0  -3   8   26.60    4.00
   0  -3   8   33.90    4.60
  -1   3  -8   36.50    4.50
  -1   3  -8   32.50    4.80
   1  -3   8   30.90    4.20
   1  -3   8   20.90    7.00
  -2   3  -8   55.39    5.00
  -2   3  -8   56.69    6.50
   2  -3   8   45.90   10.80
   2  -3   8   61.19    5.50
  -3   3  -8    9.20    2.50
  -3   3  -8   10.20    3.40
   3  -3   8   11.10    4.80
   3  -3   8    8.50    2.50
  -4   3  -8    6.40    2.70
  -4   3  -8    9.90    2.60
   4  -3   8   17.70    7.50
   4  -3   8    9.70    2.90
  -5   3  -8   19.80    4.40
  -5   3  -8   19.30    4.60
   5  -3   8   12.60    6.90
   5  -3   8   21.20    3.40
  -6   3  -8    0.00    1.70
  -6   3  -8   -1.00    2.50
[truncated: 555,972 more chars]
