# Supplementary material for: Crystal structure and Hirshfeld surface analysis of 2-phenyl-1H-phenanthro[9,10-d]imidazol-3-ium benzoate
Source: Acta Crystallogr E Crystallogr Commun. 2020 Apr 24;76(Pt 5):724–7. doi: 10.1107/S2056989020005344 (PMC7199257; doi:10.1107/S2056989020005344)
Supplement: Supplementary file 2 [file e-76-00724-Isup2.hkl]

data_I                                                                          
_shelx_title ' FAC7_0m_a.res in P2(1)/n'                                        
_shelx_refln_list_code          4                                               
_shelx_F_calc_maximum      148.80                                               
_exptl_crystal_F_000       872.00                                               
_reflns_d_resolution_high  0.8107                                               
                                                                                
loop_                                                                           
 _space_group_symop_operation_xyz                                               
 'x, y, z'                                                                      
 '-x+1/2, y+1/2, -z+1/2'                                                        
 '-x, -y, -z'                                                                   
 'x-1/2, -y-1/2, z-1/2'                                                         
                                                                                
_cell_length_a     9.4693                                                       
_cell_length_b     8.7384                                                       
_cell_length_c    24.5049                                                       
_cell_angle_alpha  90.000                                                       
_cell_angle_beta   91.792                                                       
_cell_angle_gamma  90.000                                                       
                                                                                
_shelx_F_squared_multiplier     1.000                                           
                                                                                
loop_                                                                           
 _refln_index_h                                                                 
 _refln_index_k                                                                 
 _refln_index_l                                                                 
 _refln_F_squared_calc                                                          
 _refln_F_squared_meas                                                          
 _refln_F_squared_sigma                                                         
 _refln_observed_status                                                         
   2   0   0         15.61          9.83         1.60 o                         
   4   0   0        909.18       1011.01        17.67 o                         
   6   0   0       9028.06       9706.63       117.94 o                         
   8   0   0         12.31          8.66         3.09 o                         
  10   0   0        386.56        416.15        19.42 o                         
   1   1   0        207.45        213.50         4.76 o                         
   2   1   0        386.01        405.68         5.51 o                         
   3   1   0       1269.40       1264.59        12.53 o                         
   4   1   0         52.08         52.44         2.88 o                         
   5   1   0          4.05          2.74         1.25 o                         
   6   1   0         12.45         11.17         2.34 o                         
   7   1   0         79.40         89.18         5.99 o                         
   8   1   0          0.89          0.56         2.01 o                         
   9   1   0         78.38         77.12         6.55 o                         
  10   1   0        553.06        561.62        15.32 o                         
  11   1   0         27.37         27.31         4.00 o                         
   0   2   0        509.57        494.66         9.80 o                         
   1   2   0       5791.78       5370.92        39.07 o                         
   2   2   0      14438.43      14271.68        88.60 o                         
   3   2   0        244.95        269.92         5.58 o                         
   4   2   0          3.13          4.62         1.07 o                         
   5   2   0        203.16        185.33         7.04 o                         
   6   2   0          0.61          0.34         1.53 o                         
   7   2   0         16.39         16.98         3.29 o                         
   8   2   0        929.79        936.23        21.89 o                         
   9   2   0        704.40        705.27        18.71 o                         
  10   2   0        691.95        709.91        19.66 o                         
  11   2   0         29.37         22.88         4.51 o                         
   1   3   0       1483.05       1435.78        15.16 o                         
   2   3   0       1430.12       1428.25        15.40 o                         
   3   3   0        906.77        839.54        12.54 o                         
   4   3   0       1196.20       1279.00        19.08 o                         
   5   3   0        136.36        130.69         6.50 o                         
   6   3   0        747.10        674.32        18.28 o                         
   7   3   0          0.39         -0.03         2.41 o                         
   8   3   0         77.50         83.43         7.93 o                         
   9   3   0        136.53        129.00        10.05 o                         
  10   3   0         40.67         20.15         4.50 o                         
  11   3   0          3.97          6.96         3.52 o                         
   0   4   0       1387.19       1470.32        29.10 o                         
   1   4   0        195.73        200.96         5.98 o                         
   2   4   0        508.57        490.47         9.83 o                         
   3   4   0       1468.17       1486.53        21.68 o                         
   4   4   0        345.24        362.30         9.75 o                         
   5   4   0         23.84         13.78         2.38 o                         
   6   4   0        297.02        300.04        10.63 o                         
   7   4   0         25.06         26.92         3.79 o                         
   8   4   0       1551.82       1544.39        32.09 o                         
   9   4   0         44.14         44.52         5.78 o                         
  10   4   0        177.94        174.26        12.84 o                         
   1   5   0         18.91         18.95         2.59 o                         
   2   5   0       1088.37       1118.76        19.09 o                         
   3   5   0         57.91         69.52         7.48 o                         
   4   5   0          9.03         10.90         3.12 o                         
   5   5   0          0.05          3.28         2.06 o                         
   6   5   0        120.98        117.06         6.62 o                         
   7   5   0          6.88          8.95         2.70 o                         
   8   5   0        223.02        254.13        12.46 o                         
   9   5   0          0.34          0.06         3.05 o                         
  10   5   0          0.50          6.29         3.62 o                         
   0   6   0       1434.40       1502.71        34.48 o                         
   1   6   0         22.33         35.19         4.08 o                         
   2   6   0         78.23         71.24         4.88 o                         
   3   6   0         58.87         66.50         7.50 o                         
   4   6   0         53.12         60.15         8.06 o                         
   5   6   0        248.24        262.35        14.53 o                         
   6   6   0        122.23        172.00        13.17 o                         
   7   6   0        135.63        132.63        11.85 o                         
   8   6   0         13.64          8.56         5.07 o                         
   9   6   0         53.37         55.13        10.14 o                         
   1   7   0         42.66         49.19         5.12 o                         
   2   7   0          8.62          6.29         4.28 o                         
   3   7   0         40.62         43.57         6.68 o                         
   4   7   0         25.84         22.26         5.24 o                         
   5   7   0        149.45        155.22        13.40 o                         
   6   7   0        350.04        317.67        17.26 o                         
   7   7   0         54.99         71.66         9.31 o                         
   8   7   0          0.33          6.06         6.43 o                         
   0   8   0         83.30         80.93        12.31 o                         
   1   8   0         78.39         80.66         7.56 o                         
   2   8   0        479.14        471.74        14.15 o                         
   3   8   0         57.77         64.30         8.37 o                         
   4   8   0         21.71         14.81         4.52 o                         
   5   8   0          5.08          9.71         7.28 o                         
   6   8   0          8.74          4.19         5.33 o                         
   7   8   0          5.96          0.94         5.25 o                         
   1   9   0        235.57        257.04        13.86 o                         
   2   9   0        104.55        106.61         8.28 o                         
   3   9   0          0.02          6.22         4.00 o                         
   4   9   0         20.89         17.11         8.30 o                         
   5   9   0         19.73         39.19        13.93 o                         
   6   9   0         23.97         46.17         6.70 o                         
   0  10   0       2102.02       2141.48        62.33 o                         
   1  10   0         31.62         21.63         9.67 o                         
   2  10   0         21.25         10.76         5.19 o                         
   3  10   0         31.54         28.19         6.60 o                         
   4  10   0          3.01         12.67         6.67 o                         
 -11   0   1        429.92        501.99        22.18 o                         
  -9   0   1        381.07        406.70        16.65 o                         
  -7   0   1       1207.82       1308.40        30.98 o                         
  -5   0   1       2276.65       2438.12        36.85 o                         
  -3   0   1       1592.28       1406.16        18.36 o                         
   1   0   1         42.04         -0.04         0.21 o                         
   3   0   1        894.08        797.80        14.64 o                         
   5   0   1        202.73        195.85         9.05 o                         
   7   0   1        297.60        278.35        12.05 o                         
   9   0   1         22.72         25.98         5.46 o                         
  11   0   1        355.49        327.23        17.16 o                         
 -11   1   1        162.60        193.09        10.21 o                         
 -10   1   1        291.05        282.75        11.39 o                         
  -9   1   1          5.99          9.65         2.67 o                         
  -8   1   1         12.52          5.32         2.80 o                         
  -7   1   1        449.99        442.42        12.01 o                         
  -6   1   1        870.17        888.30        17.22 o                         
  -5   1   1       1351.61       1385.39        18.24 o                         
  -4   1   1       6017.07       6087.73        44.93 o                         
  -3   1   1        360.83        365.01         5.95 o                         
  -2   1   1       1395.70       1348.70        12.56 o                         
  -1   1   1        437.51        395.34         9.09 o                         
   1   1   1        395.95        452.48         9.62 o                         
   2   1   1      20492.24      19682.21       323.98 o                         
   3   1   1         12.25          2.46         0.64 o                         
   4   1   1          0.79          0.21         0.84 o                         
   5   1   1        144.93        141.88         5.16 o                         
   6   1   1        300.77        324.76         9.81 o                         
   7   1   1          2.05          0.73         1.51 o                         
   8   1   1        326.01        326.01        10.86 o                         
   9   1   1        172.08        166.75         8.73 o                         
  10   1   1        180.19        173.14         9.26 o                         
  11   1   1         16.80         12.95         3.44 o                         
 -11   2   1          2.21         -2.14         3.31 o                         
 -10   2   1        216.40        218.94        10.57 o                         
  -9   2   1        147.80        159.77         9.57 o                         
  -8   2   1       1010.46       1055.82        23.42 o                         
  -7   2   1         37.61         33.88         4.51 o                         
  -6   2   1         47.45         44.11         4.64 o                         
  -5   2   1         50.14         60.88         4.80 o                         
  -4   2   1       1881.50       2169.22        22.64 o                         
  -3   2   1        743.07        820.12         9.91 o                         
  -2   2   1       2050.34       2020.44        21.38 o                         
  -1   2   1       2511.34       2469.90        20.82 o                         
   0   2   1        849.38        804.47         9.84 o                         
   1   2   1        119.61        104.93         3.30 o                         
   3   2   1       1064.98       1028.85        12.07 o                         
   4   2   1       1173.99       1245.23        16.56 o                         
   5   2   1         45.68         42.29         3.34 o                         
   6   2   1         57.06         59.31         5.00 o                         
   7   2   1         53.19         65.99         5.71 o                         
   8   2   1        604.73        608.02        15.94 o                         
   9   2   1         28.74         20.06         3.67 o                         
  10   2   1        460.35        453.26        16.46 o                         
  11   2   1         17.87          9.73         4.22 o                         
 -11   3   1         29.50         33.60         5.64 o                         
 -10   3   1        126.48        132.87        10.58 o                         
  -9   3   1          2.45          3.67         3.38 o                         
  -8   3   1        134.29        131.58         9.96 o                         
  -7   3   1          3.93          1.02         2.24 o                         
  -6   3   1        393.97        402.66        12.75 o                         
  -5   3   1         22.25         18.65         2.77 o                         
  -4   3   1         61.43         63.38         3.97 o                         
  -3   3   1          2.96          7.74         1.24 o                         
  -2   3   1        467.56        477.56         9.76 o                         
  -1   3   1        200.69        195.81         4.73 o                         
   0   3   1        349.44        315.13         6.00 o                         
   1   3   1        395.39        361.70         7.73 o                         
   2   3   1        772.30        839.42        14.36 o                         
   3   3   1        736.36        743.06        11.80 o                         
   4   3   1         84.40         92.26         4.50 o                         
   5   3   1        590.79        594.44        14.12 o                         
   6   3   1        208.83        213.32         8.97 o                         
   7   3   1          3.98          1.50         2.32 o                         
   8   3   1          0.40          3.51         3.85 o                         
   9   3   1         39.73         34.78         5.63 o                         
  10   3   1         13.28          7.90         4.33 o                         
  11   3   1          6.57          9.52         5.23 o                         
 -10   4   1         37.71         33.37         5.77 o                         
  -9   4   1          2.08          6.88         3.23 o                         
  -8   4   1        251.80        227.17        11.49 o                         
  -7   4   1        298.74        289.14        12.83 o                         
  -6   4   1        908.94        862.18        21.65 o                         
  -5   4   1          7.18          8.58         2.21 o                         
  -4   4   1       1444.86       1421.06        21.05 o                         
  -3   4   1         31.62         35.53         3.21 o                         
  -2   4   1       1507.90       1708.39        23.69 o                         
  -1   4   1         76.39         72.17         4.10 o                         
   0   4   1        176.89        180.91         5.68 o                         
   1   4   1        203.21        198.71         5.99 o                         
   2   4   1       1215.50       1214.13        22.37 o                         
   3   4   1         75.06         79.06         5.83 o                         
   4   4   1       1811.93       1919.19        37.15 o                         
   5   4   1        169.90        174.52         7.04 o                         
   6   4   1          5.67          9.39         2.54 o                         
   7   4   1       1821.22       1755.15        40.67 o                         
   8   4   1        310.49        317.95        14.12 o                         
   9   4   1        109.82        126.58        11.30 o                         
  10   4   1          0.71          9.69         5.62 o                         
 -10   5   1          0.36         -1.51         4.00 o                         
  -9   5   1         13.37         16.20         4.52 o                         
  -8   5   1         55.93         72.75         7.84 o                         
  -7   5   1        986.57        978.14        22.03 o                         
  -6   5   1          1.41          2.58         2.02 o                         
  -5   5   1         71.38         64.15         4.97 o                         
  -4   5   1        362.13        411.47         9.86 o                         
  -3   5   1       2177.76       2307.15        31.86 o                         
  -2   5   1        602.76        555.19        13.11 o                         
  -1   5   1        398.80        429.52        10.92 o                         
   0   5   1          1.78         -0.18         1.41 o                         
   1   5   1        190.03        182.17         8.22 o                         
   2   5   1          9.02         14.98         1.99 o                         
   3   5   1        114.79        104.90         7.95 o                         
   4   5   1        266.52        271.78        13.17 o                         
   5   5   1        544.23        524.85        19.61 o                         
   6   5   1        646.32        615.00        22.20 o                         
   7   5   1         49.11         62.53         5.43 o                         
   8   5   1         17.94         19.92         3.84 o                         
   9   5   1          0.84         -0.83         3.18 o                         
  10   5   1         14.17          8.79         4.20 o                         
  -9   6   1        124.06        140.63        10.41 o                         
  -8   6   1         11.22         17.92         4.29 o                         
  -7   6   1         30.79         33.37         6.56 o                         
  -6   6   1        584.91        545.97        29.07 o                         
  -5   6   1         93.31         92.12        10.07 o                         
  -4   6   1          0.00         -2.18         2.83 o                         
  -3   6   1         90.56         84.56         5.43 o                         
  -2   6   1         92.51         82.17         5.68 o                         
  -1   6   1         27.76         35.89         4.12 o                         
   0   6   1        382.35        383.49        11.25 o                         
   1   6   1        125.40        130.40         6.72 o                         
   2   6   1          2.77          5.93         2.04 o                         
   3   6   1         42.16         28.63         4.64 o                         
   4   6   1        255.71        260.84        13.69 o                         
   5   6   1          1.25         -3.53         2.67 o                         
   6   6   1       1092.92       1063.43        31.46 o                         
   7   6   1         29.20         22.86         5.50 o                         
   8   6   1         98.49         93.17        10.63 o                         
   9   6   1          1.53          8.06         4.39 o                         
  -8   7   1          0.18          4.12         4.54 o                         
  -7   7   1          5.30          1.82         4.77 o                         
  -6   7   1         31.34         34.10         6.77 o                         
  -5   7   1          2.16         -1.31         3.19 o                         
  -4   7   1         98.54         86.89         9.79 o                         
  -3   7   1         45.42         37.26         4.99 o                         
  -2   7   1          7.53          6.41         2.30 o                         
  -1   7   1         32.17         40.11         4.93 o                         
   0   7   1        129.59        123.37         8.16 o                         
   1   7   1        135.84        143.36         7.43 o                         
   2   7   1        198.04        194.02         8.52 o                         
   3   7   1         15.55         24.64         5.01 o                         
   4   7   1         83.36         84.53         9.78 o                         
   5   7   1         55.23         43.20         6.88 o                         
   6   7   1         21.84         25.31         5.47 o                         
   7   7   1          3.51         -2.23         4.44 o                         
   8   7   1          0.49         -1.41         4.46 o                         
  -7   8   1         75.80         86.17        10.07 o                         
  -6   8   1          1.72          3.02         4.14 o                         
  -5   8   1          1.73         -3.52         3.66 o                         
  -4   8   1         33.04         36.43         6.89 o                         
  -3   8   1        644.47        623.29        23.91 o                         
  -2   8   1        149.78        144.08         9.76 o                         
  -1   8   1         10.39          4.04         2.68 o                         
   0   8   1         36.08         30.63         5.18 o                         
   1   8   1        133.26        132.15         8.17 o                         
   2   8   1        440.20        417.71        12.42 o                         
   3   8   1         79.30         91.94        10.53 o                         
   4   8   1          0.01         -0.79         3.66 o                         
   5   8   1          4.02          1.35         8.71 o                         
   6   8   1          3.53         -2.79         4.91 o                         
   7   8   1         78.19         97.15        11.98 o                         
  -6   9   1         34.89         28.73         7.31 o                         
  -5   9   1         23.62         28.30         6.37 o                         
  -4   9   1        330.34        298.73        17.86 o                         
  -3   9   1         88.64         90.48        10.13 o                         
  -2   9   1         39.87         49.52         7.55 o                         
  -1   9   1         59.35         60.29         7.13 o                         
   0   9   1         21.46         15.31         4.28 o                         
   1   9   1        182.00        198.21        15.53 o                         
   2   9   1       1037.65       1066.88        33.69 o                         
   3   9   1         41.99         41.00        12.86 o                         
   4   9   1        164.34        147.32        12.97 o                         
   5   9   1        116.47        119.59        13.36 o                         
   6   9   1         10.22         15.81         5.47 o                         
  -4  10   1        135.69        137.27        12.37 o                         
  -3  10   1          5.05         10.63         7.22 o                         
  -2  10   1        241.72        217.75        11.65 o                         
  -1  10   1        364.51        378.19        15.10 o                         
   0  10   1         84.98        100.09         9.15 o                         
   1  10   1        162.43        174.33        16.68 o                         
   2  10   1          2.61         17.25         7.47 o                         
   3  10   1         43.75         53.58         7.75 o                         
   4  10   1         18.85         17.27        12.58 o                         
 -10   0   2       1089.88       1049.08        31.99 o                         
  -8   0   2        126.80        137.69        10.84 o                         
  -6   0   2        670.94        737.38        20.72 o                         
  -4   0   2         41.60         44.64         3.63 o                         
  -2   0   2       1227.02       1291.72        15.04 o                         
   2   0   2       3108.50       2955.60        30.35 o                         
   4   0   2       1233.36       1228.42        23.11 o                         
   6   0   2        773.98        758.65        20.65 o                         
   8   0   2         12.98          4.69         3.02 o                         
  10   0   2          0.83         -4.04         3.01 o                         
 -11   1   2        344.84        371.84        13.71 o                         
 -10   1   2       1003.49       1028.59        23.59 o                         
  -9   1   2        219.97        226.38        10.10 o                         
  -8   1   2        144.82        159.87         8.50 o                         
  -7   1   2        203.46        220.36         8.36 o                         
  -6   1   2        391.48        389.08        10.95 o                         
  -5   1   2        817.42        920.38        14.94 o                         
  -4   1   2        715.03        800.82        11.44 o                         
  -3   1   2       1764.06       1719.98        16.24 o                         
  -2   1   2      10702.11      10241.39        64.65 o                         
  -1   1   2       7456.55       6764.58        54.03 o                         
   0   1   2         12.76          2.45         0.66 o                         
   1   1   2       8391.88       7614.43        57.24 o                         
   2   1   2      15937.38      14932.73        95.15 o                         
   3   1   2        573.05        543.45         7.20 o                         
   4   1   2       1521.31       1567.78        16.65 o                         
   5   1   2        534.06        618.04        11.83 o                         
   6   1   2        225.72        224.37         8.09 o                         
   7   1   2         85.30         98.13         6.47 o                         
   8   1   2          0.00         -1.97         1.55 o                         
   9   1   2         62.10         50.31         4.92 o                         
  10   1   2          4.94         -2.69         2.93 o                         
  11   1   2          5.89         15.50         2.93 o                         
 -11   2   2         91.14         84.34         7.29 o                         
 -10   2   2        292.06        275.74        11.82 o                         
  -9   2   2        489.65        488.72        15.33 o                         
  -8   2   2          8.29          6.19         2.53 o                         
  -7   2   2        137.33        142.39         8.00 o                         
  -6   2   2         16.76         17.31         2.96 o                         
  -5   2   2       1383.87       1519.25        21.50 o                         
  -4   2   2        896.77        931.87        12.71 o                         
  -3   2   2         42.41         43.45         2.38 o                         
  -2   2   2       2379.53       2284.66        21.57 o                         
  -1   2   2        914.61        807.69         9.25 o                         
   0   2   2       9270.36       8738.50        60.06 o                         
   1   2   2       1589.18       1565.83        17.26 o                         
   2   2   2      22142.60      20143.13       514.62 o                         
   3   2   2       1814.81       1838.05        16.39 o                         
   4   2   2        389.14        413.19         8.72 o                         
   5   2   2          9.05          8.10         1.61 o                         
   6   2   2         46.03         57.40         5.05 o                         
   7   2   2         32.96         27.08         4.24 o                         
   8   2   2        386.55        376.28        13.69 o                         
   9   2   2        141.92        145.14         8.49 o                         
  10   2   2          8.39          4.89         3.02 o                         
  11   2   2          0.55         -2.69         3.24 o                         
 -11   3   2         21.21         34.07         5.11 o                         
 -10   3   2         44.62         48.08         5.75 o                         
  -9   3   2        109.59        107.13         8.83 o                         
  -8   3   2        261.81        240.07        11.11 o                         
  -7   3   2        773.90        761.42        18.87 o                         
  -6   3   2        335.59        349.57        11.71 o                         
  -5   3   2        176.06        153.95         6.70 o                         
  -4   3   2        802.64        871.08        15.62 o                         
  -3   3   2        313.97        307.33         7.49 o                         
  -2   3   2         25.44         19.40         1.79 o                         
  -1   3   2          0.08          0.60         1.07 o                         
   0   3   2          0.08          5.88         0.92 o                         
   1   3   2        136.30        149.40         3.67 o                         
   2   3   2       2146.44       2220.48        25.35 o                         
   3   3   2        356.07        381.94        10.72 o                         
   4   3   2       3830.90       3800.23        40.14 o                         
   5   3   2         12.23         19.21         2.45 o                         
   6   3   2         10.08          7.13         2.14 o                         
   7   3   2         88.83         87.35         7.84 o                         
   8   3   2        959.14        972.46        25.50 o                         
   9   3   2         78.88         75.49         8.25 o                         
  10   3   2        138.70        124.69        10.07 o                         
  11   3   2         35.70         38.37         5.09 o                         
 -10   4   2         94.57         98.46         8.19 o                         
  -9   4   2        190.09        189.78        12.22 o                         
  -8   4   2       1063.92       1046.45        26.15 o                         
  -7   4   2       1038.14       1079.74        25.23 o                         
  -6   4   2        263.80        248.25         9.94 o                         
  -5   4   2        106.87        104.81         6.44 o                         
  -4   4   2        251.57        280.61         8.41 o                         
  -3   4   2        280.15        277.51         8.88 o                         
  -2   4   2         14.37         10.46         1.97 o                         
  -1   4   2       3385.77       3472.24        38.24 o                         
   0   4   2        171.28        196.46         5.99 o                         
   1   4   2         11.25         18.20         1.94 o                         
   2   4   2       4583.22       4620.51        56.33 o                         
   3   4   2       1233.10       1219.30        23.14 o                         
   4   4   2      11949.08      12175.34       130.32 o                         
   5   4   2        616.70        657.79        13.95 o                         
   6   4   2          0.41          2.00         1.83 o                         
   7   4   2        436.63        458.82        13.91 o                         
   8   4   2        165.23        179.82        11.92 o                         
   9   4   2          2.65          8.78         5.25 o                         
  10   4   2        194.13        209.69        11.59 o                         
 -10   5   2          6.84          7.24         4.54 o                         
  -9   5   2        199.68        215.05        12.05 o                         
  -8   5   2        497.02        506.14        17.69 o                         
  -7   5   2          6.74          2.38         2.87 o                         
  -6   5   2        864.20        881.13        20.24 o                         
  -5   5   2         45.43         46.39         4.24 o                         
  -4   5   2        208.42        226.58         7.59 o                         
  -3   5   2        591.45        576.91        15.48 o                         
  -2   5   2        727.62        709.36        15.57 o                         
  -1   5   2          2.73          0.60         1.17 o                         
   0   5   2          8.84         11.51         2.08 o                         
   1   5   2        247.28        267.76         8.50 o                         
   2   5   2          0.04         -1.16         1.33 o                         
   3   5   2        127.99        129.42         9.19 o                         
   4   5   2          1.17         -0.65         2.25 o                         
   5   5   2        157.37        142.06         9.99 o                         
   6   5   2        242.10        263.33        14.01 o                         
   7   5   2         17.00         19.02         3.69 o                         
   8   5   2         88.21         92.24         6.82 o                         
   9   5   2          6.43          5.31         3.74 o                         
  10   5   2          0.20          5.76         4.35 o                         
  -9   6   2         12.68          2.95         3.66 o                         
  -8   6   2        228.87        240.59        12.43 o                         
  -7   6   2         32.04         27.48         4.32 o                         
  -6   6   2         52.55         47.59         4.87 o                         
  -5   6   2        739.33        760.06        17.37 o                         
  -4   6   2        406.39        378.23        11.57 o                         
  -3   6   2          1.10         -1.38         1.96 o                         
  -2   6   2          0.57         -0.28         1.45 o                         
  -1   6   2        141.82        149.13         8.96 o                         
   0   6   2       1095.21       1138.24        22.08 o                         
   1   6   2        991.14       1052.44        20.29 o                         
   2   6   2        441.40        487.22        17.89 o                         
   3   6   2        101.33        108.87        11.55 o                         
   4   6   2        196.59        189.06        11.95 o                         
   5   6   2        954.50        944.22        28.44 o                         
   6   6   2        617.58        618.30        26.01 o                         
   7   6   2        419.79        396.28        19.25 o                         
   8   6   2        333.22        293.74        16.67 o                         
   9   6   2        158.01        189.12        15.54 o                         
  -8   7   2         13.91         11.48         4.38 o                         
  -7   7   2        118.10        125.73        12.77 o                         
  -6   7   2         16.82         25.21         5.46 o                         
  -5   7   2         98.88        100.13        11.01 o                         
  -4   7   2        371.05        363.54        11.11 o                         
  -3   7   2         29.69         25.66         3.91 o                         
  -2   7   2          2.57          6.47         3.66 o                         
  -1   7   2        531.88        532.85        17.07 o                         
   0   7   2          0.27         -1.82         1.97 o                         
   1   7   2          8.23          4.22         2.46 o                         
   2   7   2          0.05         -3.00         2.18 o                         
   3   7   2          2.47          2.60         2.63 o                         
   4   7   2        416.12        418.62        18.83 o                         
   5   7   2        148.04        147.58        11.55 o                         
   6   7   2          0.36          0.55         4.31 o                         
   7   7   2         37.43         30.42         6.93 o                         
   8   7   2          5.04         -2.40         5.37 o                         
  -7   8   2          0.01         -1.42         5.89 o                         
  -6   8   2          1.58          5.30         4.04 o                         
  -5   8   2        128.10        119.19        11.33 o                         
  -4   8   2        427.57        390.69        19.55 o                         
  -3   8   2          1.50          1.53         2.46 o                         
  -2   8   2         34.01         40.02         4.96 o                         
  -1   8   2          2.37         -0.95         2.17 o                         
   0   8   2        231.80        232.13        12.18 o                         
   1   8   2       1204.03       1191.42        22.73 o                         
   2   8   2         56.78         56.80         7.89 o                         
   3   8   2          4.09          3.73         5.10 o                         
   4   8   2         25.94         27.37         5.13 o                         
   5   8   2          4.73         12.09         3.11 o                         
   6   8   2          0.55          5.63         7.24 o                         
   7   8   2        151.99        228.22        18.17 o                         
  -6   9   2          6.43         13.24         5.87 o                         
  -5   9   2         25.75         27.30         7.47 o                         
  -4   9   2         69.63         59.78         7.51 o                         
  -3   9   2          7.47          7.53         3.84 o                         
  -2   9   2         39.66         43.41         5.59 o                         
  -1   9   2         24.90         22.61         3.75 o                         
   0   9   2          3.64          4.67         2.91 o                         
   1   9   2        266.96        261.05        11.88 o                         
   2   9   2       1270.00       1279.57        37.58 o                         
   3   9   2          2.13          1.15         3.28 o                         
   4   9   2        141.99        138.24        12.70 o                         
   5   9   2         64.44         61.33         8.99 o                         
   6   9   2          0.40          2.24         5.74 o                         
  -4  10   2         50.96         41.66         7.22 o                         
  -3  10   2         13.66         20.68         7.51 o                         
  -2  10   2         33.75         38.90         5.73 o                         
  -1  10   2        177.29        187.44        11.30 o                         
   0  10   2        166.64        190.33        10.56 o                         
   1  10   2         39.75         18.63         6.92 o                         
   2  10   2          8.62          5.54         7.60 o                         
   3  10   2         41.47         18.80        12.64 o                         
   4  10   2         34.33         55.94         9.17 o                         
 -11   0   3        737.34        774.58        31.81 o                         
  -9   0   3         90.12         84.99         9.73 o                         
  -7   0   3        226.75        237.37        12.07 o                         
  -5   0   3        320.00        281.65        10.15 o                         
  -3   0   3         16.92         16.89         1.72 o                         
  -1   0   3          0.57          0.58         0.62 o                         
   1   0   3       3057.04       2605.73        35.84 o                         
   3   0   3          0.03          3.25         0.99 o                         
   5   0   3       2264.26       2269.11        33.71 o                         
   7   0   3          8.17          5.75         3.51 o                         
   9   0   3        899.39        820.04        24.07 o                         
  11   0   3        116.21        119.04        11.87 o                         
 -11   1   3         67.88         53.80         6.13 o                         
 -10   1   3         33.99         41.01         5.24 o                         
  -9   1   3          5.67          6.90         2.58 o                         
  -8   1   3        113.80        118.94         7.92 o                         
  -7   1   3        426.54        441.49        12.61 o                         
  -6   1   3        169.97        180.05         7.91 o                         
  -5   1   3        512.87        484.37        11.52 o                         
  -4   1   3         16.23         15.84         1.75 o                         
  -3   1   3        525.02        555.78         7.69 o                         
  -2   1   3        772.58        672.23         8.01 o                         
  -1   1   3       6001.75       5602.60        35.20 o                         
   0   1   3       2134.29       1860.98        15.21 o                         
   1   1   3        303.81        260.46         4.14 o                         
   2   1   3       3458.48       3231.10        24.83 o                         
   3   1   3       2863.63       2712.56        21.76 o                         
   4   1   3        374.06        399.51         7.84 o                         
   5   1   3        387.29        392.72         9.15 o                         
   6   1   3          0.01          1.38         1.42 o                         
   7   1   3         99.35        107.53         6.86 o                         
   8   1   3          1.68          7.92         1.91 o                         
   9   1   3          4.46          1.78         2.39 o                         
  10   1   3        116.24        106.85         7.87 o                         
  11   1   3         92.80         93.45         8.39 o                         
 -11   2   3        198.09        195.57        11.55 o                         
 -10   2   3         74.53         83.59         7.39 o                         
  -9   2   3        115.11        126.01         8.53 o                         
  -8   2   3        250.28        251.14        10.98 o                         
  -7   2   3        168.76        145.16         8.06 o                         
  -6   2   3        162.99        154.67         7.48 o                         
  -5   2   3       1482.25       1670.45        22.95 o                         
  -4   2   3         77.27         98.28         3.93 o                         
  -3   2   3        141.34        154.70         4.29 o                         
  -2   2   3        468.44        394.23         6.19 o                         
  -1   2   3        190.62        194.26         4.02 o                         
   0   2   3         66.55         81.84         2.42 o                         
   1   2   3      14589.18      13960.30       130.53 o                         
   2   2   3      10515.71      10420.99       105.32 o                         
   3   2   3          1.74          0.27         0.83 o                         
   4   2   3       1547.81       1601.08        19.92 o                         
   5   2   3       1133.44       1174.88        18.28 o                         
   6   2   3        224.66        215.23         8.32 o                         
   7   2   3         61.57         73.44         6.49 o                         
   8   2   3        522.55        498.39        15.89 o                         
   9   2   3          3.25          6.58         2.93 o                         
  10   2   3        188.99        182.39         9.83 o                         
  11   2   3         45.42         49.29         6.06 o                         
 -11   3   3         10.68         -1.38         4.02 o                         
 -10   3   3         44.24         33.84         5.37 o                         
  -9   3   3        239.56        210.51        11.27 o                         
  -8   3   3       1236.99       1178.19        25.45 o                         
  -7   3   3        110.43         99.58         7.81 o                         
  -6   3   3         83.09         81.10         6.59 o                         
  -5   3   3         15.43         12.62         2.03 o                         
  -4   3   3        185.84        165.55         5.70 o                         
  -3   3   3       1594.97       1699.71        23.34 o                         
  -2   3   3       4282.67       4228.11        34.06 o                         
  -1   3   3         49.70         30.23         2.11 o                         
   0   3   3        367.39        353.32         6.90 o                         
   1   3   3         90.73         90.80         2.83 o                         
   2   3   3         47.61         34.10         2.61 o                         
   3   3   3          6.17         11.02         2.39 o                         
   4   3   3       8825.62       9042.87        81.63 o                         
   5   3   3         35.08         40.21         3.40 o                         
   6   3   3        139.00        192.59        10.65 o                         
   7   3   3        190.00        188.22         9.87 o                         
   8   3   3         22.08         21.31         4.46 o                         
   9   3   3          6.68         -1.22         2.65 o                         
  10   3   3         10.40          6.42         3.69 o                         
  11   3   3          2.24          3.87         5.55 o                         
 -10   4   3          0.63          3.18         3.70 o                         
  -9   4   3         16.66         16.85         3.96 o                         
  -8   4   3        699.81        659.51        20.23 o                         
  -7   4   3         32.14         32.96         4.48 o                         
  -6   4   3         14.75         11.96         3.00 o                         
  -5   4   3        538.23        550.58        13.09 o                         
  -4   4   3         13.07          3.86         1.70 o                         
  -3   4   3       3025.88       3392.45        42.19 o                         
  -2   4   3        141.38        180.52         6.80 o                         
  -1   4   3         61.95         76.81         4.47 o                         
   0   4   3         46.82         49.80         3.30 o                         
   1   4   3       1086.01       1072.34        13.76 o                         
   2   4   3       2552.58       2611.92        39.00 o                         
   3   4   3       1073.33       1186.16        22.54 o                         
   4   4   3       8081.52       8091.13        91.71 o                         
   5   4   3          8.52          8.00         2.68 o                         
   6   4   3         58.61         63.97         5.08 o                         
   7   4   3          5.98          7.90         2.68 o                         
   8   4   3        238.80        238.61        11.95 o                         
   9   4   3          2.64          5.49         2.73 o                         
  10   4   3        454.92        441.72        17.14 o                         
 -10   5   3        168.49        141.94        11.69 o                         
  -9   5   3        186.61        195.52        11.85 o                         
  -8   5   3         91.65         97.10         9.10 o                         
  -7   5   3        272.55        281.77        12.71 o                         
  -6   5   3        373.20        335.35        11.60 o                         
  -5   5   3        588.15        609.64        14.05 o                         
  -4   5   3         10.82         16.78         3.12 o                         
  -3   5   3          0.13          1.89         1.49 o                         
  -2   5   3        641.79        654.34        15.31 o                         
  -1   5   3         30.96         41.42         3.91 o                         
   0   5   3        320.94        304.01         9.00 o                         
   1   5   3        313.27        317.66         8.19 o                         
   2   5   3          8.48         13.39         4.26 o                         
   3   5   3         60.70         59.71         6.82 o                         
   4   5   3        632.41        622.61        20.28 o                         
   5   5   3         10.96         33.65         8.06 o                         
   6   5   3        229.02        240.47        13.60 o                         
   7   5   3        130.18        150.40        12.61 o                         
   8   5   3         32.40         34.50         5.35 o                         
   9   5   3          9.36          1.92         3.77 o                         
  10   5   3         23.06         24.47         4.87 o                         
  -9   6   3        130.45        173.82        15.36 o                         
  -8   6   3          7.01          6.02         3.91 o                         
  -7   6   3        234.62        252.73        12.04 o                         
  -6   6   3        982.20        930.70        20.56 o                         
  -5   6   3        285.19        278.76         9.23 o                         
  -4   6   3        452.00        475.66        13.87 o                         
  -3   6   3        193.43        193.56        10.06 o                         
  -2   6   3        218.70        230.59         9.43 o                         
  -1   6   3        159.34        151.00         7.76 o                         
   0   6   3        374.64        367.40        11.59 o                         
   1   6   3        219.97        203.67         7.09 o                         
   2   6   3        340.33        358.95        15.17 o                         
   3   6   3        464.77        461.16        17.84 o                         
   4   6   3        592.06        580.84        20.88 o                         
   5   6   3        263.76        264.02        14.35 o                         
   6   6   3       1012.73       1047.37        31.11 o                         
   7   6   3        313.35        273.95        15.72 o                         
   8   6   3        577.13        508.59        22.56 o                         
   9   6   3        209.66        249.92        17.31 o                         
  -8   7   3         36.60         35.48         6.48 o                         
  -7   7   3        132.59        125.15        13.57 o                         
  -6   7   3         13.73         13.15         4.21 o                         
  -5   7   3         18.49         22.95         3.85 o                         
  -4   7   3          0.01         -0.09         2.25 o                         
  -3   7   3        108.31        102.11        10.54 o                         
  -2   7   3         93.53        108.44         7.43 o                         
  -1   7   3          1.69         -0.06         2.18 o                         
   0   7   3        144.90        152.70         7.45 o                         
   1   7   3         35.53         38.69         4.39 o                         
   2   7   3        976.81        971.60        28.32 o                         
   3   7   3        680.10        672.58        23.53 o                         
   4   7   3       1238.66       1216.43        33.69 o                         
   5   7   3        186.41        166.84        12.68 o                         
   6   7   3        187.94        181.30        15.81 o                         
   7   7   3        428.94        402.84        20.10 o                         
   8   7   3          0.05          4.13         5.02 o                         
  -7   8   3          7.68          9.90         5.03 o                         
  -6   8   3         27.11         23.71         5.73 o                         
  -5   8   3         76.90         70.04         9.72 o                         
  -4   8   3         29.98         27.72         4.65 o                         
  -3   8   3        646.60        626.02        16.44 o                         
  -2   8   3          1.95          0.73         2.61 o                         
  -1   8   3         36.14         36.56         5.18 o                         
   0   8   3         52.21         52.16         5.78 o                         
   1   8   3        881.32        889.31        18.62 o                         
   2   8   3         91.69         97.38        11.64 o                         
   3   8   3        220.97        210.55        13.76 o                         
   4   8   3          0.06          3.04         3.36 o                         
   5   8   3        312.18        301.63        17.13 o                         
   6   8   3          8.74          1.26         5.03 o                         
   7   8   3        285.15        279.60        18.46 o                         
  -6   9   3        271.98        229.84        16.14 o                         
  -5   9   3         83.70         91.65        10.27 o                         
  -4   9   3          0.31          3.63         3.17 o                         
  -3   9   3         25.37         31.37         4.54 o                         
  -2   9   3          1.53         -1.41         3.22 o                         
  -1   9   3        658.80        682.41        20.26 o                         
   0   9   3        634.20        651.37        19.14 o                         
   1   9   3          7.77          4.33         2.88 o                         
   2   9   3          1.24          8.57         4.18 o                         
   3   9   3          0.66          2.62         4.45 o                         
   4   9   3        128.39        129.39        14.86 o                         
   5   9   3          1.49         -6.52         4.02 o                         
   6   9   3          9.36         19.46         6.44 o                         
  -4  10   3          8.77         15.77         6.50 o                         
  -3  10   3         46.50         33.72         6.71 o                         
  -2  10   3         15.63         14.79         8.74 o                         
  -1  10   3          7.26          0.28         5.12 o                         
   0  10   3        352.67        398.74        17.33 o                         
   1  10   3         46.18         49.04         7.62 o                         
   2  10   3         39.47         41.69        10.74 o                         
   3  10   3         53.70         65.72         8.28 o                         
   4  10   3         10.76         -0.51         5.02 o                         
 -10   0   4         24.92         16.09         5.09 o                         
  -8   0   4        174.11        158.02        16.57 o                         
  -6   0   4       1642.21       1716.84        30.55 o                         
  -4   0   4        175.44        174.24         6.13 o                         
  -2   0   4        315.05        249.85         5.44 o                         
   0   0   4         72.16         37.06         1.94 o                         
   2   0   4       2652.59       2429.54        26.20 o                         
   4   0   4       1822.43       1985.20        27.97 o                         
   6   0   4       1163.16       1173.28        26.28 o                         
   8   0   4        456.79        446.25        17.63 o                         
  10   0   4          6.88          3.55         4.66 o                         
 -11   1   4         39.21         35.48         5.62 o                         
 -10   1   4          0.40         -3.45         2.49 o                         
  -9   1   4        251.42        250.61        10.67 o                         
  -8   1   4        322.28        326.04        11.39 o                         
  -7   1   4          4.28          1.95         1.81 o                         
  -6   1   4         72.03         94.22         5.38 o                         
  -5   1   4        276.62        241.90         7.89 o                         
  -4   1   4         23.16         22.96         2.07 o                         
  -3   1   4        481.43        457.04         6.84 o                         
  -2   1   4        367.38        347.53         5.57 o                         
  -1   1   4      11999.07      11399.04        72.87 o                         
   0   1   4      10280.36       9604.99        61.78 o                         
   1   1   4        521.64        443.95         7.26 o                         
   2   1   4       4495.07       4386.24        31.22 o                         
   3   1   4        167.84        174.11         4.10 o                         
   4   1   4        112.90        103.11         4.00 o                         
   5   1   4        933.99       1015.60        16.65 o                         
   6   1   4         69.79         88.69         5.15 o                         
   7   1   4         39.73         36.65         3.93 o                         
   8   1   4         90.51         78.97         5.76 o                         
   9   1   4         22.50         13.08         3.66 o                         
  10   1   4          2.27          1.24         2.82 o                         
  11   1   4         42.82         34.29         5.44 o                         
 -11   2   4          0.34          3.57         3.48 o                         
 -10   2   4         37.91         50.37         6.12 o                         
  -9   2   4        178.50        180.52         9.41 o                         
  -8   2   4         35.34         34.28         4.42 o                         
  -7   2   4        351.72        362.47        12.50 o                         
  -6   2   4        435.40        417.11        12.46 o                         
  -5   2   4        246.47        247.82         7.51 o                         
  -4   2   4          1.68          5.00         1.14 o                         
  -3   2   4       1627.71       1594.80        16.46 o                         
  -2   2   4       1406.64       1358.44        13.79 o                         
  -1   2   4       1235.90       1121.51        10.77 o                         
   0   2   4       9854.37       9242.45        59.10 o                         
   1   2   4          5.71          9.43         1.02 o                         
   2   2   4         29.67         47.16         1.94 o                         
   3   2   4        422.54        462.19         7.39 o                         
   4   2   4        169.63        206.13         6.23 o                         
   5   2   4          1.22         -0.10         1.11 o                         
   6   2   4         14.45         18.49         2.54 o                         
   7   2   4        218.50        225.61         9.90 o                         
   8   2   4         30.03         36.18         4.76 o                         
   9   2   4        262.14        251.44        10.88 o                         
  10   2   4          7.62          3.35         3.19 o                         
  11   2   4        110.10        133.54         9.67 o                         
 -11   3   4         55.92         75.39         7.31 o                         
 -10   3   4         37.67         27.58         4.41 o                         
  -9   3   4          2.73          2.19         2.93 o                         
  -8   3   4          7.25          8.23         2.84 o                         
  -7   3   4        319.13        322.39        12.11 o                         
  -6   3   4        814.14        855.32        19.20 o                         
  -5   3   4        125.00        118.14         5.74 o                         
  -4   3   4        504.17        550.87        11.81 o                         
  -3   3   4       3460.27       3698.56        35.21 o                         
  -2   3   4       2244.27       2289.97        21.25 o                         
  -1   3   4        168.28        210.97         4.85 o                         
   0   3   4        520.78        485.61         7.56 o                         
   1   3   4         21.08         32.94         1.93 o                         
   2   3   4       2216.54       2186.85        26.70 o                         
   3   3   4        472.59        526.11        12.42 o                         
   4   3   4       2519.74       2390.98        25.68 o                         
   5   3   4       2124.17       2114.62        25.39 o                         
   6   3   4        108.85        112.24         5.47 o                         
   7   3   4        144.54        155.42         7.99 o                         
   8   3   4         24.41         28.00         4.18 o                         
   9   3   4        356.72        340.55        15.03 o                         
  10   3   4        158.03        181.41        13.25 o                         
  11   3   4         20.73         33.38         5.10 o                         
 -10   4   4         25.69         28.61         5.96 o                         
  -9   4   4        129.80        105.90         9.84 o                         
  -8   4   4        326.89        334.27        14.48 o                         
  -7   4   4         42.04         43.88         5.58 o                         
  -6   4   4        210.01        219.60        10.46 o                         
  -5   4   4         20.66         17.52         2.85 o                         
  -4   4   4        169.37        201.78         8.07 o                         
  -3   4   4        389.47        401.10        10.99 o                         
  -2   4   4        872.98       1004.04        17.77 o                         
  -1   4   4          9.04         11.45         1.89 o                         
   0   4   4          3.37          9.95         1.52 o                         
   1   4   4        168.43        177.40         5.31 o                         
   2   4   4        705.49        752.19        16.44 o                         
   3   4   4       3324.01       3368.72        45.41 o                         
   4   4   4       2300.70       2329.00        35.99 o                         
   5   4   4        274.67        267.28        10.52 o                         
   6   4   4        212.29        217.47         8.28 o                         
   7   4   4        310.36        335.76        11.42 o                         
   8   4   4          9.23         17.71         3.50 o                         
   9   4   4        230.82        216.50        12.28 o                         
  10   4   4        267.00        278.97        14.05 o                         
 -10   5   4         20.02         24.65         7.32 o                         
  -9   5   4          6.32          4.13         3.54 o                         
  -8   5   4          0.17         -4.24         2.64 o                         
  -7   5   4          1.91          4.17         5.80 o                         
  -6   5   4       1437.71       1336.31        35.03 o                         
  -5   5   4         70.75         77.90         5.76 o                         
  -4   5   4        143.50        147.88         7.52 o                         
  -3   5   4          6.45          5.54         1.92 o                         
  -2   5   4        110.77         81.04         5.89 o                         
  -1   5   4         64.15         72.76         4.67 o                         
   0   5   4       2178.56       2321.41        29.90 o                         
   1   5   4         89.65         93.22         4.34 o                         
   2   5   4          0.06          0.21         1.52 o                         
   3   5   4         65.32         80.01         7.31 o                         
   4   5   4         30.57         27.48         4.84 o                         
   5   5   4        151.81        131.26         9.74 o                         
   6   5   4      11455.64      11358.39       144.64 o                         
   7   5   4        407.14        411.29        18.30 o                         
   8   5   4          0.49          1.53         4.00 o                         
   9   5   4         16.62         13.49         4.07 o                         
  10   5   4         44.80         38.85         7.06 o                         
  -9   6   4        196.72        200.49        11.80 o                         
  -8   6   4        544.27        560.42        20.68 o                         
  -7   6   4         61.75         59.28         8.89 o                         
  -6   6   4        108.03         98.09         6.45 o                         
  -5   6   4         18.45         22.16         4.51 o                         
  -4   6   4         37.86         31.06         4.39 o                         
  -3   6   4          2.87          0.69         2.15 o                         
  -2   6   4          6.01          3.39         2.12 o                         
  -1   6   4       1112.46       1166.21        23.35 o                         
   0   6   4        308.33        327.59        10.09 o                         
   1   6   4         22.16         20.81         2.68 o                         
   2   6   4          8.42         12.67         4.36 o                         
   3   6   4        497.58        498.07        18.53 o                         
   4   6   4         56.37         69.97         8.20 o                         
   5   6   4        519.60        522.51        20.40 o                         
   6   6   4        816.21        800.54        26.72 o                         
   7   6   4         71.27         86.32        10.00 o                         
   8   6   4        101.54         80.69        10.12 o                         
   9   6   4         37.38         31.00         9.66 o                         
  -8   7   4         27.87         35.32         7.08 o                         
  -7   7   4          6.75          5.23         6.32 o                         
  -6   7   4          0.10          9.57         4.71 o                         
  -5   7   4         40.04         31.96         4.15 o                         
  -4   7   4       1071.29        998.22        27.61 o                         
  -3   7   4       1041.40        991.83        21.15 o                         
  -2   7   4        751.16        754.09        19.91 o                         
  -1   7   4        130.83        125.76         7.95 o                         
   0   7   4         71.18         66.70         5.52 o                         
   1   7   4        252.88        231.50        10.19 o                         
   2   7   4        528.24        552.96        20.65 o                         
   3   7   4       1197.89       1192.83        32.51 o                         
   4   7   4        166.38        163.16        11.99 o                         
   5   7   4         73.82         68.17         9.51 o                         
   6   7   4         50.34         32.72         6.49 o                         
   7   7   4        557.76        527.64        23.08 o                         
   8   7   4        128.63         77.74        16.03 o                         
  -7   8   4          0.04         20.78         5.88 o                         
  -6   8   4         16.39          0.67         3.81 o                         
  -5   8   4         71.36         63.52         8.50 o                         
  -4   8   4         44.80         36.99         4.90 o                         
  -3   8   4          8.22          9.20         2.93 o                         
  -2   8   4         89.58         84.23         7.86 o                         
  -1   8   4         25.20         21.52         4.18 o                         
   0   8   4        102.59        101.07         7.83 o                         
   1   8   4         39.85         51.75         6.33 o                         
   2   8   4        271.96        282.69        15.79 o                         
   3   8   4          3.37          2.22         2.96 o                         
   4   8   4        143.26        131.41        12.64 o                         
   5   8   4          0.82          4.39         5.71 o                         
   6   8   4          9.77         14.55         4.66 o                         
   7   8   4        124.42        112.95        13.38 o                         
  -6   9   4        173.23        145.09        13.75 o                         
  -5   9   4         55.65         50.32        13.13 o                         
  -4   9   4        109.34        107.03         7.91 o                         
  -3   9   4        111.71        103.99         8.80 o                         
  -2   9   4        335.07        342.93        14.28 o                         
  -1   9   4         51.47         49.49         5.62 o                         
   0   9   4        640.53        671.84        19.11 o                         
   1   9   4        262.69        263.83        15.84 o                         
   2   9   4         52.70         50.01         7.33 o                         
   3   9   4         24.09         16.78         5.24 o                         
   4   9   4          0.27         -7.43         5.49 o                         
   5   9   4        199.76        193.01        14.72 o                         
   6   9   4        187.19        232.47        20.10 o                         
  -4  10   4        105.04        110.87        17.52 o                         
  -3  10   4         17.63          7.52         4.93 o                         
  -2  10   4         22.37         33.03         6.50 o                         
  -1  10   4        357.53        379.86        18.94 o                         
   0  10   4        539.17        567.08        20.37 o                         
   1  10   4          0.04          2.12         3.89 o                         
   2  10   4        113.38        113.67        12.82 o                         
   3  10   4          1.88          1.00         5.51 o                         
   4  10   4        114.38         94.83        11.41 o                         
 -11   0   5         20.42         17.66         6.10 o                         
  -9   0   5        323.00        329.01        22.51 o                         
  -7   0   5        167.89        161.26        12.66 o                         
  -5   0   5       1328.77       1370.07        26.05 o                         
  -3   0   5        458.17        408.06         8.82 o                         
  -1   0   5      14977.47      14164.85       183.75 o                         
   1   0   5       2542.37       2438.15        28.10 o                         
   3   0   5       1692.40       1773.47        37.04 o                         
   5   0   5          3.86          6.31         1.82 o                         
   7   0   5         16.99         21.16         4.06 o                         
   9   0   5          9.25         18.00         4.64 o                         
  11   0   5        146.55        143.09        14.00 o                         
 -11   1   5          4.60          8.97         3.54 o                         
 -10   1   5         44.74         42.23         6.02 o                         
  -9   1   5        250.86        233.69        10.15 o                         
  -8   1   5         12.89          9.37         2.43 o                         
  -7   1   5        162.69        178.72         8.27 o                         
  -6   1   5        375.26        407.01        10.48 o                         
  -5   1   5       1143.80       1165.85        18.62 o                         
  -4   1   5       1155.94       1259.71        15.41 o                         
  -3   1   5       1882.22       1844.69        17.23 o                         
  -2   1   5       1282.43       1285.93        13.12 o                         
  -1   1   5       4956.09       4699.01        34.64 o                         
   0   1   5        888.47        869.48         9.40 o                         
   1   1   5       1729.36       1708.46        17.19 o                         
   2   1   5       2946.47       2724.54        28.98 o                         
   3   1   5        124.74        107.14         2.84 o                         
   4   1   5       1382.06       1496.43        16.33 o                         
   5   1   5        252.85        217.27         6.10 o                         
   6   1   5          2.01          2.93         1.52 o                         
   7   1   5        361.56        424.45        12.68 o                         
   8   1   5         94.89        104.63         7.17 o                         
   9   1   5        105.22         93.00         7.42 o                         
  10   1   5         26.27         22.12         3.67 o                         
  11   1   5         61.99         60.96         6.09 o                         
 -11   2   5          0.32          3.41         3.56 o                         
 -10   2   5        244.45        261.58        11.61 o                         
  -9   2   5         40.60         44.87         5.09 o                         
  -8   2   5        150.84        151.32         8.57 o                         
  -7   2   5        652.03        643.60        17.00 o                         
  -6   2   5        468.75        469.76        12.59 o                         
  -5   2   5        320.59        326.65         8.65 o                         
  -4   2   5        819.38        878.06        13.16 o                         
  -3   2   5        405.19        427.07         8.25 o                         
  -2   2   5        646.68        645.73         8.57 o                         
  -1   2   5        895.11        807.73         9.59 o                         
   0   2   5       6475.61       6156.80        41.72 o                         
   1   2   5          0.00          4.51         0.70 o                         
   2   2   5         29.30         21.46         1.47 o                         
   3   2   5        263.19        236.08         5.42 o                         
   4   2   5        497.45        455.57        12.57 o                         
   5   2   5         13.16         26.32         2.66 o                         
   6   2   5        170.80        161.87         7.24 o                         
   7   2   5          0.01         -0.66         2.30 o                         
   8   2   5        398.03        401.90        12.89 o                         
   9   2   5         64.93         55.22         5.65 o                         
  10   2   5          4.98          5.69         4.13 o                         
  11   2   5         42.82         37.29         5.15 o                         
 -11   3   5          0.46          7.01         3.49 o                         
 -10   3   5         96.27         87.38         7.65 o                         
  -9   3   5        584.86        612.88        18.87 o                         
  -8   3   5        339.50        349.61        13.32 o                         
  -7   3   5       1012.00        988.50        22.07 o                         
  -6   3   5       1097.18       1063.25        21.74 o                         
  -5   3   5          1.02          0.69         1.22 o                         
  -4   3   5          0.69          0.50         1.04 o                         
  -3   3   5         77.20         77.36         4.14 o                         
  -2   3   5        135.69        123.79         4.16 o                         
  -1   3   5        127.13        136.84         3.93 o                         
   0   3   5        162.44        166.41         4.27 o                         
   1   3   5          0.27          2.67         0.75 o                         
   2   3   5        117.65        137.29         5.48 o                         
   3   3   5        291.94        329.93         9.23 o                         
   4   3   5       3507.03       3712.83        36.19 o                         
   5   3   5        249.85        249.71         7.01 o                         
   6   3   5         27.90         28.25         3.00 o                         
   7   3   5         24.67         30.98         3.98 o                         
   8   3   5        115.74        124.83         8.26 o                         
   9   3   5        105.22        112.48         8.72 o                         
  10   3   5        126.12        140.94         9.93 o                         
 -10   4   5         28.84         25.33         5.36 o                         
  -9   4   5        230.92        203.88        11.89 o                         
  -8   4   5          2.64          1.78         2.74 o                         
  -7   4   5        198.20        168.25        10.18 o                         
  -6   4   5          1.44         -2.48         1.92 o                         
  -5   4   5        116.38        111.68         7.89 o                         
  -4   4   5        181.15        196.44         8.20 o                         
  -3   4   5         46.72         60.11         4.88 o                         
  -2   4   5         59.27         81.30         5.31 o                         
  -1   4   5         80.54         83.24         4.29 o                         
   0   4   5         10.46         11.01         1.57 o                         
   1   4   5        295.47        329.12         7.61 o                         
   2   4   5        812.72        808.30        17.13 o                         
   3   4   5        410.68        503.60        15.82 o                         
   4   4   5          4.66          8.74         2.05 o                         
   5   4   5        178.21        154.47         7.84 o                         
   6   4   5        148.99        134.11         6.70 o                         
   7   4   5         57.62         66.11         6.23 o                         
   8   4   5        713.39        691.25        20.63 o                         
   9   4   5         75.65         91.87         9.13 o                         
  10   4   5          6.20          5.28         4.01 o                         
 -10   5   5          2.86         12.28         4.47 o                         
  -9   5   5        299.53        290.17        14.02 o                         
  -8   5   5          2.08          3.18         2.77 o                         
  -7   5   5        455.12        402.11        16.15 o                         
  -6   5   5        212.37        186.87        10.60 o                         
  -5   5   5         28.97         30.08         4.42 o                         
  -4   5   5        556.60        521.51        14.31 o                         
  -3   5   5        631.86        609.88        14.94 o                         
  -2   5   5          3.16          1.71         1.62 o                         
  -1   5   5       3675.25       3777.06        41.39 o                         
   0   5   5        288.61        287.18         8.58 o                         
   1   5   5          0.15         -1.90         0.96 o                         
   2   5   5        342.23        377.15        14.29 o                         
   3   5   5          2.88          3.07         1.97 o                         
   4   5   5        209.93        198.34        11.00 o                         
   5   5   5       2386.28       2358.89        45.93 o                         
   6   5   5       1497.68       1420.12        34.77 o                         
   7   5   5         18.69         19.38         5.10 o                         
   8   5   5         11.93         21.10         5.98 o                         
   9   5   5         79.17         79.84         8.21 o                         
  10   5   5         16.34         19.43         5.95 o                         
  -9   6   5         29.09         34.06         5.80 o                         
  -8   6   5          2.55         10.94         3.58 o                         
  -7   6   5         13.99         15.18         3.16 o                         
  -6   6   5        224.74        213.53        11.40 o                         
  -5   6   5        121.92        112.21         8.34 o                         
  -4   6   5        272.36        235.58         9.79 o                         
  -3   6   5        135.65        128.88         7.26 o                         
  -2   6   5        420.69        425.52        13.87 o                         
  -1   6   5         12.11         18.60         3.30 o                         
   0   6   5        196.18        220.66         8.12 o                         
   1   6   5         84.91         91.75         5.44 o                         
   2   6   5         27.98         36.28         5.26 o                         
   3   6   5         33.14         27.48         4.79 o                         
   4   6   5        109.63        119.85         9.94 o                         
   5   6   5        717.37        734.85        24.37 o                         
   6   6   5       1986.99       1886.16        43.30 o                         
   7   6   5         26.06         31.92         7.30 o                         
   8   6   5          1.85          3.71         5.29 o                         
   9   6   5         28.55         15.47         5.78 o                         
  -8   7   5         24.18         50.63         6.60 o                         
  -7   7   5         10.88         14.01         4.73 o                         
  -6   7   5         56.96         49.56         6.28 o                         
  -5   7   5          9.14          4.81         4.01 o                         
  -4   7   5        157.66        138.00         9.22 o                         
  -3   7   5         94.52        101.58         8.24 o                         
  -2   7   5        643.57        660.16        18.65 o                         
  -1   7   5        206.13        183.75        11.02 o                         
   0   7   5         10.14         10.35         2.11 o                         
   1   7   5         39.88         43.45         4.55 o                         
   2   7   5        703.64        717.95        24.10 o                         
   3   7   5        528.25        519.62        20.41 o                         
   4   7   5         73.66         74.32         9.88 o                         
   5   7   5          3.76          4.97         3.27 o                         
   6   7   5          5.21          2.48         4.11 o                         
   7   7   5         98.44         69.04        11.39 o                         
   8   7   5       2050.85       1894.26        47.91 o                         
  -7   8   5          2.47         -6.86         4.64 o                         
  -6   8   5          0.55          0.01         4.07 o                         
  -5   8   5         57.35         48.79         5.45 o                         
  -4   8   5        903.78        885.41        23.76 o                         
  -3   8   5          0.53         -0.85         2.47 o                         
  -2   8   5          4.79          7.08         3.48 o                         
  -1   8   5         41.70         45.50         5.55 o                         
   0   8   5         17.81         13.39         3.59 o                         
   1   8   5       1169.26       1210.77        24.35 o                         
   2   8   5        148.81        149.08        12.81 o                         
   3   8   5        178.20        163.47        12.80 o                         
   4   8   5         34.91         42.72         6.81 o                         
   5   8   5          1.26          7.85         6.66 o                         
   6   8   5         67.43         54.59         8.99 o                         
   7   8   5        105.82         86.19        11.04 o                         
  -6   9   5         77.88         91.31        11.80 o                         
  -5   9   5         65.79         59.46         7.23 o                         
  -4   9   5         14.64         22.87         5.34 o                         
  -3   9   5          9.41          4.75         3.53 o                         
  -2   9   5        342.98        376.34        14.81 o                         
  -1   9   5        539.82        559.56        18.15 o                         
   0   9   5       1171.35       1237.09        30.93 o                         
   1   9   5         17.09         19.24         4.25 o                         
   2   9   5         46.08         49.05         6.57 o                         
   3   9   5        270.75        283.75        17.00 o                         
   4   9   5        177.89        183.00        15.43 o                         
   5   9   5         41.15         44.58        10.54 o                         
   6   9   5         92.94         97.95        11.77 o                         
  -3  10   5         43.65         50.06         7.83 o                         
  -2  10   5         26.06         19.11         5.40 o                         
  -1  10   5         42.36         36.35         5.62 o                         
   0  10   5         14.87         22.16         6.20 o                         
   1  10   5         28.64         33.79         8.20 o                         
   2  10   5          0.06          5.70         7.06 o                         
   3  10   5         24.83         21.72         6.69 o                         
 -10   0   6        134.60        126.48        15.42 o                         
  -8   0   6        501.29        528.92        25.03 o                         
  -6   0   6        331.79        320.98        14.11 o                         
  -4   0   6         54.09         63.95         4.95 o                         
  -2   0   6        834.59        727.62        31.98 o                         
   0   0   6          7.75         74.46         3.87 o                         
   2   0   6        438.99        397.83         8.43 o                         
   4   0   6       1152.41       1129.72        21.47 o                         
   6   0   6        136.98        169.39         9.06 o                         
   8   0   6        176.58        163.87        12.46 o                         
  10   0   6        168.60        179.59        13.83 o                         
 -11   1   6        239.46        267.46        13.86 o                         
 -10   1   6          0.18         -4.68         3.19 o                         
  -9   1   6          7.60          5.66         2.77 o                         
  -8   1   6         22.77         24.55         4.27 o                         
  -7   1   6        102.84        122.90         7.37 o                         
  -6   1   6          3.52          7.91         1.90 o                         
  -5   1   6         31.69         50.72         4.02 o                         
  -4   1   6        412.80        428.58         8.97 o                         
  -3   1   6        344.23        332.14         6.05 o                         
  -2   1   6       4318.71       4134.67        35.76 o                         
  -1   1   6       3934.48       3835.31        29.79 o                         
   0   1   6        786.79        854.88         9.47 o                         
   1   1   6       2699.60       2655.69        23.57 o                         
   2   1   6        638.29        706.80        10.26 o                         
   3   1   6        247.34        266.09         4.92 o                         
   4   1   6         83.16         83.24         3.05 o                         
   5   1   6         20.67         22.08         2.09 o                         
   6   1   6        857.28        925.83        16.34 o                         
   7   1   6         43.00         34.45         4.34 o                         
   8   1   6        731.05        707.50        16.96 o                         
   9   1   6         76.73         79.70         6.34 o                         
  10   1   6        240.84        238.17        10.59 o                         
  11   1   6        104.13        105.57         8.70 o                         
 -11   2   6         11.69         15.89         3.67 o                         
 -10   2   6         49.65         57.42         6.08 o                         
  -9   2   6         29.00         32.69         4.27 o                         
  -8   2   6        553.87        564.36        15.57 o                         
  -7   2   6        856.86        875.88        19.97 o                         
  -6   2   6         88.90         91.54         6.15 o                         
  -5   2   6        117.30        112.86         5.16 o                         
  -4   2   6        192.38        209.50         6.40 o                         
  -3   2   6        359.89        389.38         8.09 o                         
  -2   2   6          4.87          4.34         0.86 o                         
  -1   2   6       6142.73       6072.36        42.27 o                         
   0   2   6         28.26         28.83         1.93 o                         
   1   2   6          1.13         -0.50         0.60 o                         
   2   2   6       1720.63       1611.73        19.24 o                         
   3   2   6       1358.41       1363.55        16.71 o                         
   4   2   6        370.52        409.49         8.73 o                         
   5   2   6         68.62         91.99         4.42 o                         
   6   2   6         44.61         42.18         4.19 o                         
   7   2   6         48.47         52.19         5.24 o                         
   8   2   6          0.85         -0.06         1.84 o                         
   9   2   6          0.26         -0.84         2.50 o                         
  10   2   6        300.87        269.61        11.10 o                         
  11   2   6         37.78         35.02         4.79 o                         
 -11   3   6         21.58         12.64         7.05 o                         
 -10   3   6        164.06        204.93        10.86 o                         
  -9   3   6          0.12          5.06         3.05 o                         
  -8   3   6        174.87        187.69         9.83 o                         
  -7   3   6        220.65        217.63         9.94 o                         
  -6   3   6         77.93         85.44         6.55 o                         
  -5   3   6        348.20        342.36        10.52 o                         
  -4   3   6        267.02        305.29         8.45 o                         
  -3   3   6         19.49         63.53         4.15 o                         
  -2   3   6       1643.08       1781.62        19.91 o                         
  -1   3   6         11.53         11.53         1.69 o                         
   0   3   6          0.65          0.81         0.65 o                         
   1   3   6       4404.02       4344.70        34.95 o                         
   2   3   6         92.33         94.56         4.42 o                         
   3   3   6       1376.01       1425.69        22.49 o                         
   4   3   6         24.87         25.78         2.43 o                         
   5   3   6        219.79        259.58         7.57 o                         
   6   3   6       1439.98       1417.61        20.80 o                         
   7   3   6       3878.80       3831.55        50.58 o                         
   8   3   6         86.06         93.71         7.97 o                         
   9   3   6        145.85        139.95         8.10 o                         
  10   3   6          9.02          2.92         2.63 o                         
 -10   4   6          0.47         -3.85         3.42 o                         
  -9   4   6          0.01         -0.69         2.74 o                         
  -8   4   6         72.39         63.43         6.79 o                         
  -7   4   6        137.76        140.88         8.92 o                         
  -6   4   6        286.61        278.94        11.18 o                         
  -5   4   6        499.43        466.36        13.96 o                         
  -4   4   6        737.10        756.87        17.83 o                         
  -3   4   6        380.71        401.45        11.43 o                         
  -2   4   6         20.11         34.75         3.68 o                         
  -1   4   6        216.08        222.21         7.05 o                         
   0   4   6        387.58        407.22         9.13 o                         
   1   4   6         71.81         93.62         4.18 o                         
   2   4   6        335.10        305.64         9.78 o                         
   3   4   6          9.85          8.96         2.06 o                         
   4   4   6         97.10        103.34         6.18 o                         
   5   4   6        318.51        300.48        10.61 o                         
   6   4   6         48.66         45.30         4.12 o                         
   7   4   6        100.56        104.53         6.64 o                         
   8   4   6        186.67        165.84        13.55 o                         
   9   4   6         25.95         23.08         5.18 o                         
  10   4   6        147.63        133.37         9.37 o                         
 -10   5   6         49.43         46.99         7.28 o                         
  -9   5   6         40.25         55.55         6.92 o                         
  -8   5   6        410.93        360.67        15.16 o                         
  -7   5   6         16.16         11.27         3.15 o                         
  -6   5   6         65.91         67.77         7.79 o                         
  -5   5   6        807.39        771.94        20.69 o                         
  -4   5   6        816.52        812.08        20.49 o                         
  -3   5   6        211.14        205.66         8.93 o                         
  -2   5   6       1731.00       1789.05        29.86 o                         
  -1   5   6         82.39         57.14         4.88 o                         
   0   5   6         14.16         14.77         2.71 o                         
   1   5   6        231.86        264.19         8.90 o                         
   2   5   6         91.66        109.09         6.80 o                         
   3   5   6          3.36          1.55         3.11 o                         
   4   5   6       1313.99       1305.47        25.66 o                         
   5   5   6       1264.81       1201.00        29.99 o                         
   6   5   6        476.31        465.74        18.49 o                         
   7   5   6        242.72        224.28        12.83 o                         
   8   5   6         61.67         54.10         7.94 o                         
   9   5   6         10.62         12.31         6.81 o                         
  10   5   6        102.38        105.74        14.03 o                         
  -9   6   6        226.26        220.94        13.88 o                         
  -8   6   6        375.87        365.14        15.90 o                         
  -7   6   6        154.71        149.51        11.20 o                         
  -6   6   6         29.95         25.98         4.34 o                         
  -5   6   6         17.59         16.97         3.55 o                         
  -4   6   6        528.07        498.10        16.50 o                         
  -3   6   6          0.00          7.83         2.67 o                         
  -2   6   6        305.49        342.48        12.56 o                         
  -1   6   6        435.19        469.22        14.10 o                         
   0   6   6        473.61        516.56        14.13 o                         
   1   6   6        499.77        501.92        12.74 o                         
   2   6   6        401.12        393.39        16.04 o                         
   3   6   6        326.12        344.12        15.10 o                         
   4   6   6       1630.78       1581.13        36.71 o                         
   5   6   6       1471.21       1459.98        35.81 o                         
   6   6   6        688.94        743.24        25.23 o                         
   7   6   6        295.12        277.87        15.64 o                         
   8   6   6         87.94         96.05        11.50 o                         
   9   6   6          0.96          5.33         6.52 o                         
  -8   7   6         10.88         -2.18         3.69 o                         
  -7   7   6        127.10        154.71        10.40 o                         
  -6   7   6          0.02          1.92         2.98 o                         
  -5   7   6          1.61          3.09         2.77 o                         
  -4   7   6        572.34        590.44        18.75 o                         
  -3   7   6        484.32        502.69        16.79 o                         
  -2   7   6        132.64        130.89         8.90 o                         
  -1   7   6        121.57        120.35         8.16 o                         
   0   7   6          1.24          1.80         2.53 o                         
   1   7   6       2108.44       2164.57        33.24 o                         
   2   7   6         23.83         15.95         4.31 o                         
   3   7   6        108.59         96.40        13.13 o                         
   4   7   6        157.56        139.52        13.52 o                         
   5   7   6         92.77         98.92        10.80 o                         
   6   7   6        385.50        392.58        19.72 o                         
   7   7   6        444.28        442.36        20.53 o                         
   8   7   6       1033.58        751.89        52.19 o                         
  -7   8   6         19.10         19.04         4.72 o                         
  -6   8   6         33.22         31.81         5.00 o                         
  -5   8   6        497.17        436.00        18.65 o                         
  -4   8   6        105.38        110.50        10.51 o                         
  -3   8   6         12.27         14.36         3.68 o                         
  -2   8   6         23.49         17.64         4.13 o                         
  -1   8   6         81.02         73.46         6.96 o                         
   0   8   6        116.45        144.55        10.49 o                         
   1   8   6        403.18        405.86        13.02 o                         
   2   8   6       1119.39       1077.35        32.27 o                         
   3   8   6         71.44         70.62         8.39 o                         
   4   8   6          7.78          0.72         3.46 o                         
   5   8   6         30.14         25.21         5.93 o                         
   6   8   6        152.19        129.73        11.94 o                         
   7   8   6          1.04          2.37         4.54 o                         
  -6   9   6          1.03         -4.34         4.93 o                         
  -5   9   6          1.50         -1.15         4.03 o                         
  -4   9   6         33.87         44.17         5.93 o                         
  -3   9   6         79.99         84.01         8.42 o                         
  -2   9   6        738.96        737.29        21.73 o                         
  -1   9   6        399.39        408.72        15.72 o                         
   0   9   6        113.51        122.57        10.22 o                         
   1   9   6         24.53         29.60         6.50 o                         
   2   9   6         12.53         14.57         4.75 o                         
   3   9   6        480.74        399.25        22.50 o                         
   4   9   6          0.47         -4.46         4.13 o                         
   5   9   6        103.00         87.89        10.66 o                         
  -3  10   6         85.81        104.64         9.19 o                         
  -2  10   6         77.21         78.84         9.04 o                         
  -1  10   6         47.98         42.05         7.17 o                         
   0  10   6        122.68        132.48        13.10 o                         
   1  10   6          9.46         13.17         7.87 o                         
   2  10   6         33.49         31.50        13.53 o                         
   3  10   6         18.87         22.39         6.50 o                         
 -11   0   7         55.22         53.58         9.55 o                         
  -9   0   7        156.73        170.51        17.64 o                         
  -7   0   7          0.42          7.34         4.89 o                         
  -5   0   7        628.85        625.50        17.73 o                         
  -3   0   7        377.27        383.39        14.88 o                         
  -1   0   7          3.33          8.57         1.58 o                         
   1   0   7       4352.93       4377.89        47.95 o                         
   3   0   7        520.94        471.86         9.77 o                         
   5   0   7        815.18        693.53        17.59 o                         
   7   0   7          0.10          3.26         3.02 o                         
   9   0   7         41.80         51.62         8.72 o                         
  11   0   7        173.94        171.76        13.66 o                         
 -11   1   7         61.10         75.88         7.98 o                         
 -10   1   7         47.12         51.70         7.43 o                         
  -9   1   7        158.89        141.91         9.93 o                         
  -8   1   7          0.01         -1.97         2.31 o                         
  -7   1   7        362.55        335.52        10.98 o                         
  -6   1   7        618.99        616.23        13.14 o                         
  -5   1   7        335.36        396.38         9.29 o                         
  -4   1   7          1.89          0.17         0.82 o                         
  -3   1   7       1714.32       1720.87        23.56 o                         
  -2   1   7        764.10        754.63        14.85 o                         
  -1   1   7       6955.09       6605.29        51.60 o                         
   0   1   7       1492.43       1422.55        13.88 o                         
   1   1   7         49.42         39.47         1.77 o                         
   2   1   7         45.55         48.81         2.81 o                         
   3   1   7       1333.98       1497.69        21.85 o                         
   4   1   7        184.39        214.82         5.28 o                         
   5   1   7        835.87        878.19        13.49 o                         
   6   1   7        124.03        138.92         5.88 o                         
   7   1   7        466.35        487.35        13.30 o                         
   8   1   7        426.61        425.44        12.81 o                         
   9   1   7        968.41       1049.99        22.17 o                         
  10   1   7        441.75        421.39        15.31 o                         
  11   1   7          1.91         -2.25         3.60 o                         
 -11   2   7         23.95         18.13         4.87 o                         
 -10   2   7        160.86        160.97        10.16 o                         
  -9   2   7        141.72        138.59         8.58 o                         
  -8   2   7        148.22        145.44         8.70 o                         
  -7   2   7        106.36        112.82         7.33 o                         
  -6   2   7        458.47        470.70        11.53 o                         
  -5   2   7          1.96          1.92         1.38 o                         
  -4   2   7         52.51         50.98         3.92 o                         
  -3   2   7        400.23        416.54         8.77 o                         
  -2   2   7       2070.64       2027.05        22.22 o                         
  -1   2   7       2335.02       2099.63        18.88 o                         
   0   2   7       1894.34       1967.78        18.27 o                         
   1   2   7        683.40        608.80         8.27 o                         
   2   2   7       2739.91       2814.83        29.53 o                         
   3   2   7        997.13       1040.89        18.86 o                         
   4   2   7        241.74        227.66         6.02 o                         
   5   2   7        120.15        111.71         4.78 o                         
   6   2   7        381.14        389.30         9.90 o                         
   7   2   7         23.88         39.41         3.76 o                         
   8   2   7        241.32        248.85         9.80 o                         
   9   2   7          6.51          0.75         2.39 o                         
  10   2   7        100.20        109.02         7.89 o                         
  11   2   7          1.21         14.04         4.53 o                         
 -10   3   7         62.86         72.44         7.35 o                         
  -9   3   7         11.58          9.63         3.54 o                         
  -8   3   7         25.28         23.37         3.73 o                         
  -7   3   7        142.56        135.25         8.73 o                         
  -6   3   7         69.79         63.36         5.85 o                         
  -5   3   7        334.73        368.48        10.95 o                         
  -4   3   7          0.19          1.81         1.33 o                         
  -3   3   7       1084.68       1129.66        16.45 o                         
  -2   3   7        941.09        896.52        13.82 o                         
  -1   3   7       1974.10       1937.05        20.86 o                         
   0   3   7       2854.40       3028.93        26.46 o                         
   1   3   7       2503.79       2669.92        26.49 o                         
   2   3   7        459.21        505.49         9.02 o                         
   3   3   7       1154.69       1185.62        15.77 o                         
   4   3   7       2363.89       2509.94        28.75 o                         
   5   3   7          3.15          1.25         1.55 o                         
   6   3   7        194.36        202.04         7.23 o                         
   7   3   7       3290.60       3253.04        40.81 o                         
   8   3   7        638.50        625.07        15.76 o                         
   9   3   7        109.08        120.87         7.10 o                         
  10   3   7        215.32        232.86        10.41 o                         
 -10   4   7         98.63         96.99         9.00 o                         
  -9   4   7         20.82         24.32         4.59 o                         
  -8   4   7        529.88        488.73        16.53 o                         
  -7   4   7        121.65        131.17         8.88 o                         
  -6   4   7         26.20         27.84         4.05 o                         
  -5   4   7          0.30          5.32         2.18 o                         
  -4   4   7         66.79         66.68         5.70 o                         
  -3   4   7        390.91        376.92        12.31 o                         
  -2   4   7         33.37         32.75         4.05 o                         
  -1   4   7        110.01         99.94         5.69 o                         
   0   4   7       3130.84       3245.81        34.46 o                         
   1   4   7        248.66        241.26         6.82 o                         
   2   4   7         95.28         88.67         6.61 o                         
   3   4   7        296.73        276.28         9.13 o                         
   4   4   7         68.84         75.81         5.29 o                         
   5   4   7         10.56          8.23         2.21 o                         
   6   4   7        795.99        773.05        14.64 o                         
   7   4   7         39.86         48.99         5.38 o                         
   8   4   7         14.95         12.49         3.66 o                         
   9   4   7        303.65        287.56        13.74 o                         
  10   4   7         24.36         17.34         3.90 o                         
 -10   5   7         20.45          9.33         4.46 o                         
  -9   5   7         54.27         35.69         6.48 o                         
  -8   5   7         48.63         71.10         7.97 o                         
  -7   5   7          9.80          5.68         3.75 o                         
  -6   5   7        389.43        399.68        15.27 o                         
  -5   5   7         10.36         12.34         3.25 o                         
  -4   5   7        981.48        956.39        22.75 o                         
  -3   5   7          9.30          8.69         2.66 o                         
  -2   5   7          8.29          8.98         2.43 o                         
  -1   5   7        582.37        604.86        15.48 o                         
   0   5   7         26.15         33.65         3.64 o                         
   1   5   7        130.67        121.93         5.86 o                         
   2   5   7        251.67        284.52        10.53 o                         
   3   5   7        819.69        806.32        18.88 o                         
   4   5   7         25.89         23.81         3.35 o                         
   5   5   7        195.72        177.71        12.41 o                         
   6   5   7        727.23        653.88        18.83 o                         
   7   5   7         25.11         51.13         7.55 o                         
   8   5   7         26.44         23.09         4.91 o                         
   9   5   7        148.97        132.01        16.72 o                         
  -9   6   7         39.38         18.68        11.74 o                         
  -8   6   7        117.23         86.47         8.68 o                         
  -7   6   7          0.50          5.27         5.73 o                         
  -6   6   7        273.88        258.30        12.84 o                         
  -5   6   7          7.36         10.44         3.31 o                         
  -4   6   7         38.71         33.79         5.05 o                         
  -3   6   7         57.56         57.70         5.91 o                         
  -2   6   7        152.64        181.10        10.05 o                         
  -1   6   7         24.50         21.81         3.37 o                         
   0   6   7         21.58         23.84         3.52 o                         
   1   6   7        269.68        262.50         8.95 o                         
   2   6   7         47.77         40.20         5.84 o                         
   3   6   7        574.15        548.42        19.43 o                         
   4   6   7        158.62        147.38        10.58 o                         
   5   6   7          1.69         -2.03         2.87 o                         
   6   6   7         30.61         39.98         6.45 o                         
   7   6   7          9.91         13.72         3.87 o                         
   8   6   7         24.58         20.31         8.00 o                         
   9   6   7        477.09        446.29        26.46 o                         
  -8   7   7        583.11        597.48        21.64 o                         
  -7   7   7        235.64        216.79        13.32 o                         
  -6   7   7         40.50         30.18         4.97 o                         
  -5   7   7       1083.53        983.41        25.85 o                         
  -4   7   7        447.82        408.01        15.65 o                         
  -3   7   7       1013.79       1021.33        25.05 o                         
  -2   7   7        323.75        347.56        13.28 o                         
  -1   7   7         25.99         27.67         4.60 o                         
   0   7   7        376.51        361.15        12.57 o                         
   1   7   7         71.87         81.65         6.10 o                         
   2   7   7         71.33         81.20         8.25 o                         
   3   7   7          0.74          1.05         2.84 o                         
   4   7   7         17.86          9.89         4.17 o                         
   5   7   7        181.83        156.61        12.64 o                         
   6   7   7        140.36        125.50        10.94 o                         
   7   7   7        363.30        331.17        17.50 o                         
   8   7   7        686.71        615.48        31.77 o                         
  -7   8   7        151.00        161.78        11.19 o                         
  -6   8   7         70.89         73.92         8.24 o                         
  -5   8   7         33.03         19.01         5.10 o                         
  -4   8   7          0.00         -5.32         2.66 o                         
  -3   8   7         36.24         30.07         5.07 o                         
  -2   8   7        256.00        273.43        15.18 o                         
  -1   8   7          4.07          3.03         3.18 o                         
   0   8   7        348.66        383.00        15.19 o                         
   1   8   7         46.96         42.91         5.00 o                         
   2   8   7        156.58        162.97        13.53 o                         
   3   8   7        134.11        140.13        15.48 o                         
   4   8   7         20.83         13.52         4.41 o                         
   5   8   7          1.49         -3.27         3.35 o                         
   6   8   7         97.06         81.63        12.61 o                         
   7   8   7        205.66        156.03        18.78 o                         
  -5   9   7         22.36         29.13         5.19 o                         
  -4   9   7         25.40         28.29         5.82 o                         
  -3   9   7         75.85         85.46         8.60 o                         
  -2   9   7        241.57        258.54        12.37 o                         
  -1   9   7         62.55         63.62         7.81 o                         
   0   9   7        201.39        199.78        12.42 o                         
   1   9   7        214.04        228.67        14.71 o                         
   2   9   7         55.26         53.58         8.85 o                         
   3   9   7          5.72          5.74         4.19 o                         
   4   9   7         30.78         22.46        11.29 o                         
   5   9   7          9.62         11.96         4.58 o                         
  -3  10   7         62.15         67.77         7.56 o                         
  -2  10   7        144.67        161.79        11.81 o                         
  -1  10   7          0.11         -8.65         4.33 o                         
   0  10   7        160.92        172.99        14.07 o                         
   1  10   7        203.36        209.77        16.15 o                         
   2  10   7          4.45          0.82         6.66 o                         
   3  10   7          0.08         -7.25         5.64 o                         
 -10   0   8          0.12         -3.68         6.47 o                         
  -8   0   8        267.72        251.58        16.42 o                         
  -6   0   8        642.86        624.40        19.11 o                         
  -4   0   8        385.41        392.65        22.13 o                         
  -2   0   8        233.62        204.74         9.24 o                         
   0   0   8       4987.86       4738.38        57.78 o                         
   2   0   8        906.24        910.11        15.36 o                         
   4   0   8       1682.72       1583.83        29.49 o                         
   6   0   8         44.41         46.21         5.57 o                         
   8   0   8         14.52         18.88         4.92 o                         
  10   0   8        114.88        132.59        13.51 o                         
 -11   1   8          9.33          7.55         4.28 o                         
 -10   1   8         15.57         16.30         5.00 o                         
  -9   1   8         10.34          5.27         2.93 o                         
  -8   1   8        143.70        137.78         9.68 o                         
  -7   1   8         26.74         35.99         3.46 o                         
  -6   1   8        278.94        295.78         8.30 o                         
  -5   1   8        203.29        184.14         5.81 o                         
  -4   1   8       1098.92       1128.45        19.12 o                         
  -3   1   8         33.13         31.41         2.97 o                         
  -2   1   8       3410.65       3292.17        34.40 o                         
  -1   1   8         18.45          9.62         1.23 o                         
   0   1   8        163.25        171.66         4.13 o                         
   1   1   8          6.60         11.49         1.18 o                         
   2   1   8       1935.53       1840.23        20.85 o                         
   3   1   8        136.26        138.12         5.43 o                         
   4   1   8        376.35        415.34         7.47 o                         
   5   1   8        329.39        362.76         8.59 o                         
   6   1   8       1198.91       1268.26        23.44 o                         
   7   1   8         51.56         67.09         5.20 o                         
   8   1   8         34.53         34.72         4.69 o                         
   9   1   8        926.60        938.98        22.73 o                         
  10   1   8        188.95        204.09        10.83 o                         
  11   1   8        133.94        155.05        11.43 o                         
 -11   2   8          0.23          5.51         5.18 o                         
 -10   2   8        492.74        515.24        16.38 o                         
  -9   2   8        299.45        302.72        12.20 o                         
  -8   2   8        398.74        401.61        13.31 o                         
  -7   2   8        225.92        227.23         8.78 o                         
  -6   2   8        385.49        406.39        10.49 o                         
  -5   2   8        459.01        471.30        10.95 o                         
  -4   2   8        350.81        365.85         9.45 o                         
  -3   2   8        410.76        475.08        10.43 o                         
  -2   2   8        230.36        215.10         5.52 o                         
  -1   2   8         35.59         28.49         2.14 o                         
   0   2   8       1180.05       1128.28        12.80 o                         
   1   2   8       2222.10       2158.39        19.95 o                         
   2   2   8       3139.90       3395.34        43.35 o                         
   3   2   8       2508.77       2696.78        34.38 o                         
   4   2   8        671.93        702.49        16.84 o                         
   5   2   8        183.26        201.20         5.52 o                         
   6   2   8        987.74        931.50        17.26 o                         
   7   2   8        810.24        699.30        19.93 o                         
   8   2   8       1806.22       1838.83        31.27 o                         
   9   2   8        640.35        613.79        16.53 o                         
  10   2   8         24.10         26.46         4.41 o                         
 -10   3   8        232.65        249.37        12.36 o                         
  -9   3   8        160.91        165.32         9.92 o                         
  -8   3   8          9.03          8.63         3.19 o                         
  -7   3   8       1303.28       1301.58        25.96 o                         
  -6   3   8         73.05         73.62         5.84 o                         
  -5   3   8         13.37         10.33         2.32 o                         
  -4   3   8          0.63          0.16         1.27 o                         
  -3   3   8        960.07        916.70        16.25 o                         
  -2   3   8        587.69        648.24        12.87 o                         
  -1   3   8       4790.57       4760.40        41.70 o                         
   0   3   8         46.48         62.48         3.51 o                         
   1   3   8         63.87         68.70         3.21 o                         
   2   3   8        139.83        120.51         3.75 o                         
   3   3   8         24.12         19.03         2.71 o                         
   4   3   8         19.17         21.47         2.15 o                         
   5   3   8         36.06         38.28         2.91 o                         
   6   3   8          0.36          0.14         1.86 o                         
   7   3   8        141.50        135.22         5.80 o                         
   8   3   8        202.26        187.16         8.08 o                         
   9   3   8          9.04          5.27         3.11 o                         
  10   3   8          8.92          5.26         2.91 o                         
 -10   4   8        203.61        211.83        13.91 o                         
  -9   4   8          1.13         -2.16         3.89 o                         
  -8   4   8         44.58         43.71         5.75 o                         
  -7   4   8        557.01        548.64        16.91 o                         
  -6   4   8        384.56        372.09        13.16 o                         
  -5   4   8         86.98         88.97         7.11 o                         
  -4   4   8        143.58        152.33         7.53 o                         
  -3   4   8         74.28        106.28         6.88 o                         
  -2   4   8        431.50        403.92        13.52 o                         
  -1   4   8        152.55        122.98         6.35 o                         
   0   4   8       1927.82       2152.60        26.07 o                         
   1   4   8         79.05         56.80         3.30 o                         
   2   4   8          1.39          2.76         0.89 o                         
   3   4   8         61.62         66.48         4.56 o                         
   4   4   8          5.00          2.70         1.79 o                         
   5   4   8        630.00        634.83        15.14 o                         
   6   4   8       1632.18       1589.46        20.88 o                         
   7   4   8         34.42         36.50         3.05 o                         
   8   4   8         26.24         30.28         4.12 o                         
   9   4   8          0.05         -2.10         4.19 o                         
  10   4   8         63.98         65.37         7.34 o                         
  -9   5   8         14.64         25.44         5.09 o                         
  -8   5   8          1.64          3.82         3.48 o                         
  -7   5   8        182.46        178.75        11.06 o                         
  -6   5   8        433.25        443.43        16.34 o                         
  -5   5   8        872.37        884.21        22.71 o                         
  -4   5   8          0.13          0.62         1.87 o                         
  -3   5   8        166.67        183.42         9.32 o                         
  -2   5   8        150.86        142.53         8.57 o                         
  -1   5   8        529.41        539.75        16.17 o                         
   0   5   8        755.69        805.77        17.41 o                         
   1   5   8        722.30        679.21        14.63 o                         
   2   5   8          0.04         -0.10         1.51 o                         
   3   5   8        262.79        284.39        10.26 o                         
   4   5   8          2.08         10.79         2.31 o                         
   5   5   8        119.31        106.25         8.78 o                         
   6   5   8          4.85         17.19         5.03 o                         
   7   5   8        229.24        237.16         9.96 o                         
   8   5   8         52.52         64.41         7.70 o                         
   9   5   8         18.20         10.66         5.54 o                         
  -9   6   8        224.47        236.35        14.46 o                         
  -8   6   8          0.04         -2.19         3.55 o                         
  -7   6   8         21.79         14.96         4.37 o                         
  -6   6   8         50.57         40.53         5.94 o                         
  -5   6   8        133.95        146.83         9.91 o                         
  -4   6   8        109.64         99.11         8.92 o                         
  -3   6   8        424.47        419.18        14.82 o                         
  -2   6   8        299.10        306.82        13.34 o                         
  -1   6   8          8.43          5.58         2.20 o                         
   0   6   8        355.08        359.17        11.78 o                         
   1   6   8         32.59         30.80         3.60 o                         
   2   6   8        200.53        177.90        10.91 o                         
   3   6   8        112.41        101.12         8.88 o                         
   4   6   8        723.00        746.85        23.70 o                         
   5   6   8        317.17        333.94        15.46 o                         
   6   6   8         44.84         39.83         6.04 o                         
   7   6   8         80.49         75.24        17.60 o                         
   8   6   8         79.38         66.65        11.27 o                         
   9   6   8         20.22         23.82         9.13 o                         
  -8   7   8          1.07         -7.05         3.80 o                         
  -7   7   8          3.24          2.80         4.04 o                         
  -6   7   8        146.66        186.27        11.73 o                         
  -5   7   8          1.77         10.71         4.03 o                         
  -4   7   8        429.32        426.60        16.40 o                         
  -3   7   8          2.22          0.48         2.50 o                         
  -2   7   8        228.29        253.42        13.17 o                         
  -1   7   8        568.87        593.52        19.32 o                         
   0   7   8        351.08        368.98        12.79 o                         
   1   7   8        836.53        847.14        18.38 o                         
   2   7   8        131.42        125.50        13.13 o                         
   3   7   8        107.92        103.66        10.86 o                         
   4   7   8          7.09          6.80         4.37 o                         
   5   7   8        833.21        832.86        27.38 o                         
   6   7   8         11.63          4.42         4.28 o                         
   7   7   8        213.77        185.66        17.08 o                         
   8   7   8        139.65        149.39        20.76 o                         
  -7   8   8          5.95         15.84         4.38 o                         
  -6   8   8          3.22         10.30         7.19 o                         
  -5   8   8         16.88         17.04         4.23 o                         
  -4   8   8        158.72        151.86        10.82 o                         
  -3   8   8          1.72          1.05         2.36 o                         
  -2   8   8         14.66         16.50         4.09 o                         
  -1   8   8         27.65         33.05         6.91 o                         
   0   8   8         13.95         10.02         3.68 o                         
   1   8   8        277.33        272.10        12.00 o                         
   2   8   8         23.99         21.82         6.74 o                         
   3   8   8        166.72        151.22        12.62 o                         
   4   8   8         54.06         50.87         7.99 o                         
   5   8   8         16.51          5.21         4.85 o                         
   6   8   8         49.61         37.15         6.87 o                         
   7   8   8        103.70        115.74        14.98 o                         
  -5   9   8         14.19         13.97         7.64 o                         
  -4   9   8         15.65         14.14         4.57 o                         
  -3   9   8        353.43        327.27        16.31 o                         
  -2   9   8        385.84        441.24        18.21 o                         
  -1   9   8        106.33        112.31         9.55 o                         
   0   9   8         25.95         18.77         4.09 o                         
   1   9   8          0.18         -1.55         3.54 o                         
   2   9   8        531.87        508.49        22.98 o                         
   3   9   8        560.04        533.03        23.35 o                         
   4   9   8          9.03          3.36         4.56 o                         
   5   9   8          0.95         -7.25         3.63 o                         
  -3  10   8         18.28          4.57         4.71 o                         
  -2  10   8         30.02         21.69         5.78 o                         
  -1  10   8          7.36         16.10         4.93 o                         
   0  10   8         11.99         21.07         6.73 o                         
   1  10   8          2.53          4.88         6.71 o                         
   2  10   8          0.64         31.37        12.86 o                         
 -11   0   9         55.68         75.28        12.29 o                         
  -9   0   9         23.66         17.28         5.15 o                         
  -7   0   9          4.50          3.07         2.83 o                         
  -5   0   9        342.58        387.27        23.92 o                         
  -3   0   9       1193.81       1261.41        41.62 o                         
  -1   0   9       2139.71       2262.51        29.46 o                         
   1   0   9          1.85          0.07         0.73 o                         
   3   0   9        509.40        515.43        10.36 o                         
   5   0   9       1802.72       1930.84        35.59 o                         
   7   0   9         15.71         20.61         4.64 o                         
   9   0   9        197.02        191.53        15.25 o                         
  11   0   9       1533.31       1492.17        40.98 o                         
 -11   1   9         67.26         59.72         6.50 o                         
 -10   1   9        302.97        285.89        13.96 o                         
  -9   1   9         42.72         42.54         7.18 o                         
  -8   1   9        576.80        591.48        16.68 o                         
  -7   1   9         36.78         30.58         3.58 o                         
  -6   1   9         19.76         28.79         3.39 o                         
  -5   1   9        115.26        125.24         6.61 o                         
  -4   1   9       1351.91       1458.42        22.50 o                         
  -3   1   9       1086.04       1193.46        19.92 o                         
  -2   1   9         45.48         43.36         3.13 o                         
  -1   1   9       1792.45       1791.42        18.09 o                         
   0   1   9        670.60        754.64        10.37 o                         
   1   1   9        106.24        125.81         3.51 o                         
   2   1   9       5287.86       5495.94        50.08 o                         
   3   1   9        557.74        579.14        12.24 o                         
   4   1   9        772.53        817.30        14.53 o                         
   5   1   9         64.91         65.73         3.48 o                         
   6   1   9         88.15         85.52         5.16 o                         
   7   1   9        456.25        463.18        12.56 o                         
   8   1   9       1569.43       1631.34        29.66 o                         
   9   1   9        552.70        558.07        16.85 o                         
  10   1   9        121.20        137.99         9.54 o                         
 -11   2   9        708.64        752.09        22.95 o                         
 -10   2   9        445.16        466.80        16.87 o                         
  -9   2   9          3.23          1.51         3.44 o                         
  -8   2   9        214.16        198.83         8.67 o                         
  -7   2   9         71.57         73.66         5.47 o                         
  -6   2   9        109.41         92.77         5.46 o                         
  -5   2   9        828.42        864.92        15.07 o                         
  -4   2   9        836.36        806.52        14.53 o                         
  -3   2   9       1385.13       1569.46        21.58 o                         
  -2   2   9       1351.81       1433.52        18.99 o                         
  -1   2   9        487.90        474.84         8.37 o                         
   0   2   9        665.08        594.35         8.84 o                         
   1   2   9        102.22         95.25         3.33 o                         
   2   2   9        808.56        878.95        16.35 o                         
   3   2   9         45.56         49.93         4.03 o                         
   4   2   9        521.87        521.09        14.60 o                         
   5   2   9        230.42        202.76         9.47 o                         
   6   2   9         94.11         84.35         4.53 o                         
   7   2   9         81.37         87.04         5.66 o                         
   8   2   9        323.14        365.99        11.77 o                         
   9   2   9        470.45        463.65        16.03 o                         
  10   2   9         14.13         11.22         3.87 o                         
 -10   3   9        222.90        254.10        11.92 o                         
  -9   3   9          3.66         -0.10         2.59 o                         
  -8   3   9        565.28        559.15        17.86 o                         
  -7   3   9          0.31         -0.24         2.29 o                         
  -6   3   9        303.02        296.87        10.83 o                         
  -5   3   9        285.07        317.11        10.57 o                         
  -4   3   9       2057.40       2194.58        28.78 o                         
  -3   3   9        741.98        801.09        15.07 o                         
  -2   3   9       1365.18       1338.41        22.90 o                         
  -1   3   9       4527.82       4595.77        39.35 o                         
   0   3   9          2.00          2.11         1.02 o                         
   1   3   9        308.77        345.01         8.19 o                         
   2   3   9        379.09        428.56         8.51 o                         
   3   3   9         52.09         65.33         4.95 o                         
   4   3   9         11.42          1.23         1.52 o                         
   5   3   9        578.14        536.45        15.36 o                         
   6   3   9          2.68         10.03         1.63 o                         
   7   3   9        151.35        166.81         6.85 o                         
   8   3   9          0.50         -0.53         2.32 o                         
   9   3   9          1.20          4.42         4.14 o                         
  10   3   9         71.42         69.61         6.40 o                         
 -10   4   9         21.65         19.01         4.76 o                         
  -9   4   9          0.32         -1.31         3.73 o                         
  -8   4   9         29.77         37.44         7.69 o                         
  -7   4   9        534.29        558.13        18.25 o                         
  -6   4   9        293.48        278.83        11.49 o                         
  -5   4   9        444.52        415.60        14.37 o                         
  -4   4   9        123.75        118.20         7.65 o                         
  -3   4   9        140.90        145.28         6.99 o                         
  -2   4   9        323.04        301.95        11.79 o                         
  -1   4   9        372.70        411.73        12.03 o                         
   0   4   9         35.48         48.30         3.38 o                         
   1   4   9        355.32        325.61         7.45 o                         
   2   4   9        389.63        361.95         7.15 o                         
   3   4   9         75.67         95.12         5.70 o                         
   4   4   9        412.89        404.10        10.54 o                         
   5   4   9        516.71        521.60        12.71 o                         
   6   4   9        672.89        643.60        11.46 o                         
   7   4   9          1.45          0.80         1.84 o                         
   8   4   9          7.49         10.93         2.42 o                         
   9   4   9         22.38         16.45         4.16 o                         
  10   4   9          4.05          5.67         3.99 o                         
  -9   5   9         98.56         97.78        10.35 o                         
  -8   5   9         15.03         21.28         3.87 o                         
  -7   5   9          3.13          3.15         2.55 o                         
  -6   5   9        192.27        188.60        11.20 o                         
  -5   5   9        197.72        184.66        10.66 o                         
  -4   5   9         28.66         27.48         4.63 o                         
  -3   5   9        160.87        168.77        10.05 o                         
  -2   5   9         20.28         18.79         3.62 o                         
  -1   5   9         38.57         39.59         5.10 o                         
   0   5   9        299.84        299.57        10.31 o                         
   1   5   9        631.05        678.79        12.97 o                         
   2   5   9        323.90        364.19        10.71 o                         
   3   5   9         28.94         24.57         3.95 o                         
   4   5   9        143.13        142.62         8.06 o                         
   5   5   9        149.47        139.93         7.49 o                         
   6   5   9        139.00        105.43         6.81 o                         
   7   5   9        669.00        657.31        16.96 o                         
   8   5   9         17.72         15.74         4.72 o                         
   9   5   9          2.76          9.70         3.55 o                         
  -9   6   9         92.70         90.28        10.59 o                         
  -8   6   9         16.74         27.95         7.49 o                         
  -7   6   9         26.52         14.03        10.14 o                         
  -6   6   9         81.37         74.24         8.23 o                         
  -5   6   9          1.11          5.33         3.56 o                         
  -4   6   9         14.81          9.70         3.46 o                         
  -3   6   9          1.82         -0.98         2.16 o                         
  -2   6   9          2.51         -1.70         2.49 o                         
  -1   6   9         11.21          9.29         3.27 o                         
   0   6   9         31.50         27.73         4.05 o                         
   1   6   9        707.24        684.63        15.71 o                         
   2   6   9          9.44         10.20         3.08 o                         
   3   6   9        103.35        115.28         9.08 o                         
   4   6   9        261.53        291.89        12.52 o                         
   5   6   9        174.65        208.23        17.80 o                         
   6   6   9          0.18         10.66         6.03 o                         
   7   6   9          1.99         -3.54         3.69 o                         
   8   6   9         59.12         49.96         9.42 o                         
  -8   7   9          2.56          0.73         4.04 o                         
  -7   7   9         80.41         78.53         8.89 o                         
  -6   7   9        194.98        184.66        13.23 o                         
  -5   7   9          1.28          3.01         4.51 o                         
  -4   7   9        143.97        147.18        10.47 o                         
  -3   7   9          1.29          5.08         3.60 o                         
  -2   7   9         47.39         57.68         7.04 o                         
  -1   7   9          9.92          4.21         3.97 o                         
   0   7   9       1480.41       1521.41        28.81 o                         
   1   7   9         27.73         19.60         4.48 o                         
   2   7   9         23.96         33.18         5.50 o                         
   3   7   9        124.47        131.55        10.65 o                         
   4   7   9        666.67        649.48        23.81 o                         
   5   7   9        210.86        172.33        12.32 o                         
   6   7   9        562.49        588.79        28.79 o                         
   7   7   9         25.67         14.83        14.20 o                         
   8   7   9         35.32         26.38         6.22 o                         
  -7   8   9          0.23         -1.80         4.65 o                         
  -6   8   9         40.41         46.59         6.99 o                         
  -5   8   9          5.02          2.46         3.40 o                         
  -4   8   9          0.02         -2.11         3.53 o                         
  -3   8   9         88.70         98.24        11.49 o                         
  -2   8   9        119.63        101.41        13.68 o                         
  -1   8   9        118.06        106.78        10.11 o                         
   0   8   9        213.19        217.76        11.46 o                         
   1   8   9         57.25         57.60         7.58 o                         
   2   8   9        455.04        465.31        20.51 o                         
   3   8   9          5.06          3.09         3.45 o                         
   4   8   9         73.00         71.59         8.52 o                         
   5   8   9         64.82         52.30         7.90 o                         
   6   8   9          3.86          4.68         4.88 o                         
  -5   9   9         44.20         64.78         9.31 o                         
  -4   9   9          6.63          5.18         5.49 o                         
  -3   9   9         40.13         38.97         6.38 o                         
  -2   9   9         31.96         28.39         5.48 o                         
  -1   9   9         46.32         44.91         6.87 o                         
   0   9   9        236.57        258.29        13.62 o                         
   1   9   9         18.44         17.61         5.20 o                         
   2   9   9          1.63          3.52         3.79 o                         
   3   9   9        108.54        115.93        11.91 o                         
   4   9   9          1.03          9.81         5.57 o                         
   5   9   9         96.74        104.87        11.91 o                         
  -2  10   9          0.60         -2.71         6.41 o                         
  -1  10   9          9.56         12.35         4.57 o                         
   0  10   9        336.95        346.03        19.93 o                         
   1  10   9         17.47          8.65        12.01 o                         
   2  10   9          7.43          1.17         9.24 o                         
 -10   0  10          0.91          6.23         6.18 o                         
  -8   0  10       6313.84       6419.06        99.57 o                         
  -6   0  10         44.15         34.25        13.73 o                         
  -4   0  10          4.41         16.91         5.41 o                         
  -2   0  10       7429.27       7879.68       119.14 o                         
   0   0  10        774.97        741.68        14.89 o                         
   2   0  10        176.44        174.20         6.36 o                         
   4   0  10       7502.97       7781.38        92.63 o                         
   6   0  10         74.25         87.66         6.42 o                         
   8   0  10        266.90        271.79        15.17 o                         
  10   0  10       1886.84       1807.42        56.41 o                         
 -11   1  10         55.67         64.29         7.80 o                         
 -10   1  10        148.44        162.63        10.23 o                         
  -9   1  10          9.74         12.34         4.85 o                         
  -8   1  10         65.21         71.62         5.67 o                         
  -7   1  10        271.07        284.79         9.20 o                         
  -6   1  10        164.28        166.02         8.29 o                         
  -5   1  10         50.64         67.89         5.08 o                         
  -4   1  10          1.74          1.10         1.64 o                         
  -3   1  10        124.00        143.83         6.01 o                         
  -2   1  10        493.94        480.73        11.05 o                         
  -1   1  10          2.22          2.38         1.02 o                         
   0   1  10        458.22        492.81         8.50 o                         
   1   1  10        105.61         95.02         3.55 o                         
   2   1  10         15.47         21.22         2.45 o                         
   3   1  10        124.54        117.08         5.79 o                         
   4   1  10         35.86         24.31         4.29 o                         
   5   1  10        380.81        422.16         8.41 o                         
   6   1  10        236.16        227.50         7.56 o                         
   7   1  10         39.35         40.72         3.98 o                         
   8   1  10        220.00        230.37        10.24 o                         
   9   1  10         27.18         33.38         4.45 o                         
  10   1  10         59.29         63.72         5.89 o                         
 -10   2  10        361.68        363.60        14.97 o                         
  -9   2  10        469.48        481.44        16.57 o                         
  -8   2  10          3.26         -0.75         2.34 o                         
  -7   2  10        364.80        388.46        10.09 o                         
  -6   2  10        263.24        224.20         7.56 o                         
  -5   2  10       1061.37       1144.14        17.30 o                         
  -4   2  10          3.62          3.95         1.25 o                         
  -3   2  10       1814.10       1993.59        25.35 o                         
  -2   2  10         27.61         15.17         2.17 o                         
  -1   2  10        762.69        768.74        11.92 o                         
   0   2  10        500.96        500.01         8.27 o                         
   1   2  10          6.45          5.43         1.04 o                         
   2   2  10        456.62        534.62        12.63 o                         
   3   2  10        236.93        243.58         8.47 o                         
   4   2  10        215.42        226.20         9.50 o                         
   5   2  10         12.55         12.05         3.70 o                         
   6   2  10        246.51        221.77        11.81 o                         
   7   2  10       1129.49       1129.61        20.51 o                         
   8   2  10        103.73        110.84         7.31 o                         
   9   2  10          1.13         -2.35         2.38 o                         
  10   2  10        186.04        193.90        10.68 o                         
 -10   3  10        195.92        180.98        11.11 o                         
  -9   3  10         16.43         19.14         4.22 o                         
  -8   3  10          1.73          4.16         2.83 o                         
  -7   3  10         40.54         40.90         5.17 o                         
  -6   3  10        293.10        298.45        10.54 o                         
  -5   3  10         59.29         65.84         5.20 o                         
  -4   3  10        417.33        432.81        11.10 o                         
  -3   3  10        610.39        609.96        13.10 o                         
  -2   3  10       3843.16       3752.62        43.41 o                         
  -1   3  10         10.63         12.62         1.87 o                         
   0   3  10        142.19        135.69         5.31 o                         
   1   3  10       2008.76       2149.07        26.58 o                         
   2   3  10         34.08         51.21         3.59 o                         
   3   3  10         90.46         90.60         8.54 o                         
   4   3  10        365.96        375.40        12.30 o                         
   5   3  10        143.78        137.74         8.13 o                         
   6   3  10         90.57         95.21         7.54 o                         
   7   3  10         50.11         36.27         5.98 o                         
   8   3  10         65.85         49.02         9.00 o                         
   9   3  10        367.43        334.07        12.64 o                         
  10   3  10         87.66         82.74         7.36 o                         
 -10   4  10         25.36         37.60         5.57 o                         
  -9   4  10          0.10         -4.58         2.90 o                         
  -8   4  10          0.43         -3.71         2.98 o                         
  -7   4  10          6.45          6.58         3.97 o                         
  -6   4  10         20.56         15.78         3.81 o                         
  -5   4  10        136.95        146.04         8.08 o                         
  -4   4  10        425.48        431.22        12.94 o                         
  -3   4  10        109.18        128.87         6.92 o                         
  -2   4  10        104.18        114.15         7.74 o                         
  -1   4  10        626.02        613.83        16.78 o                         
   0   4  10         18.64         19.22         2.31 o                         
   1   4  10         74.48         88.15         4.23 o                         
   2   4  10          1.20          2.36         1.32 o                         
   3   4  10        375.09        378.73         7.41 o                         
   4   4  10          6.66         13.49         4.29 o                         
   5   4  10          0.60         -1.12         1.69 o                         
   6   4  10         68.97         73.78         5.63 o                         
   7   4  10         44.70         33.62         4.11 o                         
   8   4  10         49.00         43.85         6.68 o                         
   9   4  10        170.92        193.49        15.33 o                         
  10   4  10         44.58         42.16         7.61 o                         
  -9   5  10         73.64         81.70         9.28 o                         
  -8   5  10        110.91        132.28        12.00 o                         
  -7   5  10         50.52         49.07         7.23 o                         
  -6   5  10          0.03         -0.36         2.50 o                         
  -5   5  10         74.55         71.30         8.03 o                         
  -4   5  10         94.30        128.36        10.74 o                         
  -3   5  10          7.39          4.01         2.54 o                         
  -2   5  10        344.28        356.18        13.86 o                         
  -1   5  10        197.18        229.85        10.56 o                         
   0   5  10         96.84         87.77         6.09 o                         
   1   5  10        985.36        963.69        16.16 o                         
   2   5  10         85.72         93.39         4.21 o                         
   3   5  10          0.15         -1.43         1.61 o                         
   4   5  10         92.02         93.71         5.68 o                         
   5   5  10          8.29         12.16         2.99 o                         
   6   5  10         86.50         92.02        10.50 o                         
   7   5  10         43.04         33.61         7.39 o                         
   8   5  10         62.59         48.99        16.48 o                         
   9   5  10          0.46         -5.25         4.08 o                         
  -9   6  10          0.07          9.66         7.35 o                         
  -8   6  10        160.25        191.77        16.86 o                         
  -7   6  10         29.70         19.85         5.17 o                         
  -6   6  10          2.13          2.56         5.23 o                         
  -5   6  10        163.84        163.29        12.56 o                         
  -4   6  10        248.34        269.79        13.72 o                         
  -3   6  10        296.62        287.73        13.95 o                         
  -2   6  10         37.25         45.05         6.02 o                         
  -1   6  10         72.07         76.37         7.84 o                         
   0   6  10          4.02          5.61         2.20 o                         
   1   6  10        329.35        307.27        10.22 o                         
   2   6  10         22.33         19.09         4.19 o                         
   3   6  10        103.23        111.28         8.01 o                         
   4   6  10         10.56          2.18         3.19 o                         
   5   6  10         32.01         34.15         4.13 o                         
   6   6  10         30.67         29.38         4.96 o                         
   7   6  10         59.46         48.59         9.86 o                         
   8   6  10         40.60         53.32         8.51 o                         
  -8   7  10          4.44         -8.95         6.04 o                         
  -7   7  10        172.52        165.50        15.30 o                         
  -6   7  10         24.08         24.99         5.58 o                         
  -5   7  10          1.90         -7.16         3.61 o                         
  -4   7  10         11.71          9.41         3.56 o                         
  -3   7  10        145.75        164.97        11.73 o                         
  -2   7  10         21.80         26.21         4.72 o                         
  -1   7  10       1347.37       1388.80        31.61 o                         
   0   7  10        427.87        466.57        22.16 o                         
   1   7  10         80.07         89.39         5.94 o                         
   2   7  10        292.87        298.72        15.18 o                         
   3   7  10        276.47        247.96        13.83 o                         
   4   7  10         73.16         78.14        10.15 o                         
   5   7  10        174.37        170.18        12.33 o                         
   6   7  10          1.00         19.52         4.71 o                         
   7   7  10          5.78         11.95         4.82 o                         
  -6   8  10          8.35          5.83         6.80 o                         
  -5   8  10          5.66          6.54        10.99 o                         
  -4   8  10          6.85         17.03         5.26 o                         
  -3   8  10          2.31          5.92         3.37 o                         
  -2   8  10         46.82         51.94         7.15 o                         
  -1   8  10         45.06         52.53         7.24 o                         
   0   8  10        115.37        112.47         8.73 o                         
   1   8  10         58.68         63.80         8.61 o                         
   2   8  10        218.92        206.20        15.78 o                         
   3   8  10         36.65         25.64         7.68 o                         
   4   8  10          0.20         -5.80         4.11 o                         
   5   8  10          3.56         19.93         3.95 o                         
   6   8  10         18.63         15.95         5.79 o                         
  -5   9  10         54.70         44.49         7.12 o                         
  -4   9  10        196.75        201.44        16.90 o                         
  -3   9  10        654.97        689.72        24.10 o                         
  -2   9  10          9.18         12.35         4.28 o                         
  -1   9  10         43.04         45.94         6.74 o                         
   0   9  10         14.80          8.72         4.05 o                         
   1   9  10          2.16          1.19         4.57 o                         
   2   9  10          4.58          5.81         6.81 o                         
   3   9  10        148.02        136.57        13.22 o                         
   4   9  10         48.32         28.24         7.02 o                         
   5   9  10         56.75         68.33        10.69 o                         
  -2  10  10        243.64        251.96        14.82 o                         
  -1  10  10          1.27          4.29         4.95 o                         
   0  10  10          6.24          4.63         5.58 o                         
   1  10  10        171.78        177.48        17.25 o                         
 -11   0  11         12.59         25.96         7.72 o                         
  -9   0  11       2677.44       2558.33        72.60 o                         
  -7   0  11        150.77        155.49        21.36 o                         
  -5   0  11        513.66        528.72        29.67 o                         
  -3   0  11       3805.05       4269.61       131.64 o                         
  -1   0  11        131.82         98.93         5.34 o                         
   1   0  11       2905.81       2852.85        40.51 o                         
   3   0  11        943.61       1059.98        21.20 o                         
   5   0  11        510.91        561.19        14.96 o                         
   7   0  11         76.57         72.70         6.57 o                         
   9   0  11       1229.01       1252.00        37.40 o                         
 -10   1  11         49.64         50.83         5.67 o                         
  -9   1  11        470.48        510.98        15.91 o                         
  -8   1  11         17.82         15.97         3.08 o                         
  -7   1  11          4.45          7.64         3.62 o                         
  -6   1  11        792.09        748.64        17.94 o                         
  -5   1  11        212.05        196.97        12.42 o                         
  -4   1  11        290.54        302.05        14.68 o                         
  -3   1  11        207.17        209.01         7.38 o                         
  -2   1  11        413.53        515.84         9.87 o                         
  -1   1  11        184.52        192.29         5.61 o                         
   0   1  11         35.28         34.82         2.51 o                         
   1   1  11        195.32        180.46         4.80 o                         
   2   1  11         41.82         41.06         3.28 o                         
   3   1  11          0.60          1.53         1.17 o                         
   4   1  11        909.20        929.50        16.95 o                         
   5   1  11          3.71         -0.93         1.54 o                         
   6   1  11        781.79        839.62        15.51 o                         
   7   1  11        367.20        352.02        10.05 o                         
   8   1  11         68.90         72.22         5.50 o                         
   9   1  11         11.94         13.26         3.74 o                         
  10   1  11        999.50       1007.81        25.20 o                         
 -10   2  11          7.82          8.46         5.28 o                         
  -9   2  11        465.94        476.21        16.02 o                         
  -8   2  11         77.02         86.12         7.01 o                         
  -7   2  11        423.93        435.01        11.35 o                         
  -6   2  11       1010.10       1021.32        20.99 o                         
  -5   2  11          0.40          5.37         1.80 o                         
  -4   2  11        682.81        659.55        16.75 o                         
  -3   2  11        764.27        780.48        13.90 o                         
  -2   2  11        888.04        937.04        14.77 o                         
  -1   2  11       2647.69       2863.50        29.90 o                         
   0   2  11        884.45        965.45        13.15 o                         
   1   2  11       5109.34       5259.72        59.88 o                         
   2   2  11        189.17        173.81         7.05 o                         
   3   2  11         64.95         51.65         4.86 o                         
   4   2  11        427.00        427.09        13.72 o                         
   5   2  11        478.35        479.02        16.91 o                         
   6   2  11       1932.55       1907.29        39.66 o                         
   7   2  11         12.18         13.97         4.96 o                         
   8   2  11        126.50        111.22         6.56 o                         
   9   2  11        133.71        134.98         8.48 o                         
  10   2  11        197.54        210.48        10.91 o                         
 -10   3  11          3.39          3.07         3.93 o                         
  -9   3  11          0.60         -3.99         2.51 o                         
  -8   3  11        297.19        293.03        10.00 o                         
  -7   3  11        194.54        219.53         9.41 o                         
  -6   3  11          4.23          3.87         2.56 o                         
  -5   3  11        461.75        468.84        11.82 o                         
  -4   3  11        175.17        200.05         7.31 o                         
  -3   3  11        296.50        265.65         8.41 o                         
  -2   3  11        244.13        222.54         7.56 o                         
  -1   3  11       1453.42       1371.93        20.06 o                         
   0   3  11          4.06         10.51         1.83 o                         
   1   3  11         11.29         20.89         2.58 o                         
   2   3  11        334.27        303.41        10.91 o                         
   3   3  11        104.44         90.81         6.34 o                         
   4   3  11        115.41        114.35         7.11 o                         
   5   3  11         56.81         64.57         6.33 o                         
   6   3  11        770.87        754.72        23.44 o                         
   7   3  11        169.90        181.23        12.04 o                         
   8   3  11        156.53        153.47        12.99 o                         
   9   3  11        239.40        217.31        15.01 o                         
  10   3  11         86.71         89.93         9.30 o                         
 -10   4  11         95.71        113.33         8.76 o                         
  -9   4  11          6.25         10.20         4.73 o                         
  -8   4  11          1.38          6.43         3.66 o                         
  -7   4  11          5.87          1.86         2.85 o                         
  -6   4  11          0.04          0.93         2.89 o                         
  -5   4  11          7.37          4.93         1.91 o                         
  -4   4  11        221.36        207.36         8.94 o                         
  -3   4  11         38.84         46.13         4.74 o                         
  -2   4  11        134.15        161.03         7.92 o                         
  -1   4  11         37.41         35.80         4.83 o                         
   0   4  11       1159.36       1179.94        18.65 o                         
   1   4  11        287.93        308.47         8.16 o                         
   2   4  11          5.82          2.52         2.88 o                         
   3   4  11        693.62        646.51        16.19 o                         
   4   4  11          0.48          0.62         2.03 o                         
   5   4  11        123.20        111.68         7.03 o                         
   6   4  11        125.99        120.96         8.91 o                         
   7   4  11          7.65          3.78         2.67 o                         
   8   4  11         57.72         52.57         6.38 o                         
   9   4  11        101.43        121.66        10.46 o                         
  -9   5  11         21.98         24.18         6.38 o                         
  -8   5  11          2.00         -0.21         4.05 o                         
  -7   5  11          4.12         -1.40         2.94 o                         
  -6   5  11         23.07         24.86         7.30 o                         
  -5   5  11          8.30         -2.90         2.73 o                         
  -4   5  11         26.29         18.29         5.72 o                         
  -3   5  11        126.61        105.76         9.38 o                         
  -2   5  11         24.33         25.94         4.47 o                         
  -1   5  11        330.99        337.62        13.10 o                         
   0   5  11        764.70        705.42        16.92 o                         
   1   5  11         18.97         21.45         2.73 o                         
   2   5  11         68.89         78.66         6.10 o                         
   3   5  11         79.48         76.47         8.27 o                         
   4   5  11        207.65        224.57         7.03 o                         
   5   5  11          2.31         -1.52         3.81 o                         
   6   5  11         21.82         15.07         4.84 o                         
   7   5  11          0.60          4.36         4.12 o                         
   8   5  11          1.53          5.38         4.34 o                         
   9   5  11         97.28         97.95        14.13 o                         
  -8   6  11          0.03         10.06         5.62 o                         
  -7   6  11         50.24         44.89         7.50 o                         
  -6   6  11        184.48        193.14        13.28 o                         
  -5   6  11        268.08        275.85        14.44 o                         
  -4   6  11        147.20        124.17        10.85 o                         
  -3   6  11        110.84         99.81         9.77 o                         
  -2   6  11        530.67        549.82        18.87 o                         
  -1   6  11         78.54         84.40         7.00 o                         
   0   6  11        698.32        678.93        19.49 o                         
   1   6  11         33.70         42.66         5.41 o                         
   2   6  11         94.25         75.60         7.68 o                         
   3   6  11        152.81        148.99         7.48 o                         
   4   6  11        464.25        464.92        14.96 o                         
   5   6  11         65.86         54.13         5.38 o                         
   6   6  11        158.42        142.16        14.40 o                         
   7   6  11         25.66         15.18         6.21 o                         
   8   6  11          0.93          3.36         6.15 o                         
  -7   7  11          8.42          6.55         4.06 o                         
  -6   7  11          6.95         21.87         4.60 o                         
  -5   7  11         35.54         28.00         5.75 o                         
  -4   7  11         73.73         64.54         8.07 o                         
  -3   7  11         68.56         88.97        10.40 o                         
  -2   7  11        219.39        234.52        12.84 o                         
  -1   7  11        655.16        659.17        20.99 o                         
   0   7  11         36.25         40.56         5.49 o                         
   1   7  11          1.83         -2.18         2.45 o                         
   2   7  11         11.88         14.21         3.88 o                         
   3   7  11        243.06        266.73        14.45 o                         
   4   7  11          3.43          7.84         5.28 o                         
   5   7  11         51.53         76.09         7.58 o                         
   6   7  11         36.81         29.72         7.28 o                         
   7   7  11          0.76          2.29         5.51 o                         
  -6   8  11        183.73        165.34        14.11 o                         
  -5   8  11         43.38         33.89        10.26 o                         
  -4   8  11         86.62         84.26         9.58 o                         
  -3   8  11          4.00         -0.21         3.87 o                         
  -2   8  11         30.21         22.18         5.21 o                         
  -1   8  11         57.78         61.89         7.65 o                         
   0   8  11          0.85         -4.19         2.80 o                         
   1   8  11         82.40         75.68         7.48 o                         
   2   8  11         65.54         72.01         9.47 o                         
   3   8  11         42.21         39.09         6.88 o                         
   4   8  11          8.23         13.59         4.96 o                         
   5   8  11          1.24          3.63         6.77 o                         
   6   8  11        302.93        323.56        32.48 o                         
  -4   9  11        277.25        284.99        15.77 o                         
  -3   9  11          2.59          7.83         4.95 o                         
  -2   9  11        146.42        155.97        15.53 o                         
  -1   9  11         24.33         20.17         5.80 o                         
   0   9  11          0.25          1.37         4.29 o                         
   1   9  11          3.29          0.50         5.90 o                         
   2   9  11          6.87         25.88         5.16 o                         
   3   9  11          0.58          2.34         3.96 o                         
   4   9  11         59.81         51.05         7.99 o                         
  -1  10  11          9.74          1.93         7.28 o                         
   0  10  11         90.35        114.09        12.95 o                         
 -10   0  12          3.72         13.81         9.32 o                         
  -8   0  12          3.85         -5.88         4.78 o                         
  -6   0  12         22.53          8.91         5.08 o                         
  -4   0  12          2.29          0.95         2.66 o                         
  -2   0  12       1854.69       1938.00        27.82 o                         
   0   0  12        720.90        797.47        25.62 o                         
   2   0  12       1636.72       1713.93        30.22 o                         
   4   0  12        124.96        157.03         5.92 o                         
   6   0  12        811.23        786.89        19.62 o                         
   8   0  12          5.18          3.01         3.00 o                         
  10   0  12        342.30        337.48        20.25 o                         
 -10   1  12        405.27        410.75        18.56 o                         
  -9   1  12       2126.94       2162.22        46.16 o                         
  -8   1  12          1.48          5.00         4.47 o                         
  -7   1  12       2950.91       2898.37        51.24 o                         
  -6   1  12        320.17        297.36        16.58 o                         
  -5   1  12         96.33         91.25         9.94 o                         
  -4   1  12        348.80        383.35        16.92 o                         
  -3   1  12       2614.33       2829.14        37.74 o                         
  -2   1  12         18.62         16.50         2.14 o                         
  -1   1  12       3616.67       3826.25        38.68 o                         
   0   1  12          0.15          4.90         1.22 o                         
   1   1  12        387.58        387.57         8.08 o                         
   2   1  12       1290.00       1353.07        19.20 o                         
   3   1  12        239.26        291.16         9.57 o                         
   4   1  12         29.75         16.96         2.52 o                         
   5   1  12        157.45        141.78         8.09 o                         
   6   1  12        971.72        983.98        24.71 o                         
   7   1  12         18.41         18.05         2.58 o                         
   8   1  12        150.45        142.29         6.82 o                         
   9   1  12          4.57          5.76         2.74 o                         
  10   1  12          2.96          3.33         4.03 o                         
 -10   2  12          2.84          5.27         3.96 o                         
  -9   2  12         69.49         62.06         8.81 o                         
  -8   2  12         54.90         39.10         5.40 o                         
  -7   2  12        865.84        832.15        24.20 o                         
  -6   2  12       1030.88       1037.67        20.91 o                         
  -5   2  12        106.23         98.75         7.33 o                         
  -4   2  12        724.71        774.04        18.45 o                         
  -3   2  12        236.90        259.15         7.42 o                         
  -2   2  12         50.92         59.79         3.99 o                         
  -1   2  12        164.55        173.44         5.84 o                         
   0   2  12          1.70          2.11         1.16 o                         
   1   2  12        144.70        152.78         4.87 o                         
   2   2  12         98.22        122.39         7.17 o                         
   3   2  12        651.66        598.69        16.53 o                         
   4   2  12          2.75          0.80         2.32 o                         
   5   2  12        102.88        100.02         8.24 o                         
   6   2  12        907.38        935.21        26.10 o                         
   7   2  12        400.61        423.17        17.94 o                         
   8   2  12        100.89        118.80        10.59 o                         
   9   2  12         62.29         51.64         7.28 o                         
  10   2  12         27.42         13.56         5.67 o                         
 -10   3  12        139.96        167.61        13.22 o                         
  -9   3  12        100.13         94.75         8.44 o                         
  -8   3  12          0.14         -0.65         2.03 o                         
  -7   3  12          0.94          3.27         2.49 o                         
  -6   3  12          3.90          5.81         2.42 o                         
  -5   3  12         21.12         14.80         2.41 o                         
  -4   3  12        680.41        655.89        13.96 o                         
  -3   3  12        432.08        437.00        11.06 o                         
  -2   3  12        939.20        846.82        15.92 o                         
  -1   3  12        642.36        594.83        12.76 o                         
   0   3  12        218.94        257.70         7.66 o                         
   1   3  12         69.83         59.90         4.04 o                         
   2   3  12          6.29          7.56         2.27 o                         
   3   3  12        123.29        149.62        10.53 o                         
   4   3  12         35.70         48.77         6.77 o                         
   5   3  12         63.59         65.32         6.68 o                         
   6   3  12          0.58          7.13         2.54 o                         
   7   3  12        308.91        276.49        14.52 o                         
   8   3  12        148.04        152.99        11.86 o                         
   9   3  12          3.48          4.99         3.85 o                         
  10   3  12         15.00          0.14         5.30 o                         
  -9   4  12          2.91          4.73         3.26 o                         
  -8   4  12         26.04         23.37         4.89 o                         
  -7   4  12          0.01          3.93         2.20 o                         
  -6   4  12        679.19        639.89        17.04 o                         
  -5   4  12          1.46         -0.94         2.30 o                         
  -4   4  12        863.48        867.65        19.18 o                         
  -3   4  12        374.42        370.61        11.76 o                         
  -2   4  12          1.76          3.63         1.80 o                         
  -1   4  12         79.09         82.55         6.49 o                         
   0   4  12        344.66        353.66        11.04 o                         
   1   4  12         23.48         28.14         3.06 o                         
   2   4  12        102.34        113.24         5.06 o                         
   3   4  12        201.26        210.70         9.25 o                         
   4   4  12         35.37         35.37         4.27 o                         
   5   4  12         64.75         82.00         5.76 o                         
   6   4  12        602.75        571.20        16.71 o                         
   7   4  12        157.72        166.13        10.26 o                         
   8   4  12        998.95        935.21        24.86 o                         
   9   4  12        273.02        284.81        15.40 o                         
  -9   5  12         15.19         16.84         5.44 o                         
  -8   5  12          0.15         -0.87         3.67 o                         
  -7   5  12         11.32         15.56         6.15 o                         
  -6   5  12        100.02         89.79         8.45 o                         
  -5   5  12         25.96         17.62         4.21 o                         
  -4   5  12        136.96        152.92        10.61 o                         
  -3   5  12        108.11        118.99        10.34 o                         
  -2   5  12         25.22         33.24         7.14 o                         
  -1   5  12        152.71        143.25        10.77 o                         
   0   5  12          0.08          2.48         1.84 o                         
   1   5  12          1.36          0.69         1.81 o                         
   2   5  12        404.20        415.71         9.66 o                         
   3   5  12        148.39        152.76        10.18 o                         
   4   5  12          0.01         -1.52         3.46 o                         
   5   5  12         36.44         29.07         6.90 o                         
   6   5  12          1.12          3.27         3.63 o                         
   7   5  12         55.38         39.27         7.68 o                         
   8   5  12         32.07         39.50         8.28 o                         
   9   5  12        216.67        195.23        24.03 o                         
  -8   6  12        113.32        156.91        16.27 o                         
  -7   6  12         63.85         65.08         8.61 o                         
  -6   6  12         10.80         13.55         5.58 o                         
  -5   6  12        239.56        190.55        12.43 o                         
  -4   6  12         77.55         83.41         8.75 o                         
  -3   6  12        124.99        127.62        10.85 o                         
  -2   6  12         16.48         12.34         3.67 o                         
  -1   6  12        210.12        204.37        11.25 o                         
   0   6  12        155.52        172.81        10.04 o                         
   1   6  12        239.01        243.07         9.68 o                         
   2   6  12          0.01         -1.63         1.96 o                         
   3   6  12         35.53         35.87         3.95 o                         
   4   6  12        431.00        394.55        11.07 o                         
   5   6  12        139.16        152.25        16.76 o                         
   6   6  12        121.86        108.67        13.44 o                         
   7   6  12         84.00         50.98        10.47 o                         
   8   6  12        167.24        171.99        16.72 o                         
  -7   7  12         81.17        103.51        10.78 o                         
  -6   7  12         36.46         10.85         8.94 o                         
  -5   7  12         28.88         38.04         7.19 o                         
  -4   7  12        115.17        107.80        11.07 o                         
  -3   7  12         21.05         25.46         5.58 o                         
  -2   7  12        161.82        173.07        11.57 o                         
  -1   7  12        292.29        294.52        16.10 o                         
   0   7  12        143.36        157.65        11.89 o                         
   1   7  12         36.85         31.24         4.65 o                         
   2   7  12        199.49        191.00        12.54 o                         
   3   7  12         59.16         63.98         7.93 o                         
   4   7  12          4.76         12.32         5.12 o                         
   5   7  12         56.05         55.42        13.18 o                         
   6   7  12          0.20          3.66         5.39 o                         
   7   7  12          2.05          4.00         9.61 o                         
  -6   8  12          1.38          6.45         6.13 o                         
  -5   8  12          9.48          8.20         5.28 o                         
  -4   8  12          7.08         15.43         6.64 o                         
  -3   8  12         59.16         61.29         8.17 o                         
  -2   8  12        142.33        142.97        12.04 o                         
  -1   8  12        154.37        150.71        11.28 o                         
   0   8  12         68.33         65.73         7.50 o                         
   1   8  12          8.14          2.63         2.90 o                         
   2   8  12          1.15         -6.25         3.12 o                         
   3   8  12          0.05         -8.05         4.03 o                         
   4   8  12        109.77        125.24        11.37 o                         
   5   8  12        536.02        459.22        27.77 o                         
   6   8  12         51.70         63.81        10.92 o                         
  -4   9  12          0.25          7.50         9.87 o                         
  -3   9  12         36.77         28.90         7.20 o                         
  -2   9  12         14.86         21.44         5.93 o                         
  -1   9  12        369.47        380.01        17.41 o                         
   0   9  12        133.60        141.27        14.13 o                         
   1   9  12         12.28          5.19         5.08 o                         
   2   9  12         25.83         34.63         7.75 o                         
   3   9  12          0.10         -6.10         9.99 o                         
   4   9  12          0.42          5.43         4.97 o                         
  -9   0  13        239.15        244.91        24.46 o                         
  -7   0  13        968.50        967.27        47.68 o                         
  -5   0  13        204.61        180.13        20.00 o                         
  -3   0  13         72.45         58.75        10.00 o                         
  -1   0  13        299.09        304.79         9.63 o                         
   1   0  13      10335.32      10669.67       133.94 o                         
   3   0  13        462.73        480.38        12.73 o                         
   5   0  13        144.41        132.60         9.00 o                         
   7   0  13        413.66        408.47        13.92 o                         
   9   0  13        119.68        149.72        23.59 o                         
 -10   1  13         21.84          7.07         8.58 o                         
  -9   1  13        641.21        685.07        36.04 o                         
  -8   1  13          4.19          1.12         5.13 o                         
  -7   1  13        710.23        681.94        27.87 o                         
  -6   1  13        448.59        451.18        21.31 o                         
  -5   1  13        134.61        131.14        11.24 o                         
  -4   1  13          8.58         10.90         3.07 o                         
  -3   1  13        348.15        405.19        10.88 o                         
  -2   1  13          0.44          3.35         1.26 o                         
  -1   1  13       2243.19       2331.75        27.63 o                         
   0   1  13        452.91        456.33         9.15 o                         
   1   1  13       1434.06       1376.11        18.70 o                         
   2   1  13         19.73         20.96         1.95 o                         
   3   1  13        250.79        241.11         8.82 o                         
   4   1  13        590.19        598.05        14.93 o                         
   5   1  13          7.24          7.59         2.31 o                         
   6   1  13         38.57         32.24         5.11 o                         
   7   1  13        118.35        116.34         9.22 o                         
   8   1  13         24.20         23.63         2.86 o                         
   9   1  13          7.68          5.25         2.74 o                         
  10   1  13         19.75         32.67         4.39 o                         
 -10   2  13         10.72         11.76         4.96 o                         
  -9   2  13        162.34        188.89        15.87 o                         
  -8   2  13         96.60         78.75         7.20 o                         
  -7   2  13        884.73        861.45        21.94 o                         
  -6   2  13          1.29          1.21         2.92 o                         
  -5   2  13          2.75          2.49         2.48 o                         
  -4   2  13         87.70         80.14         6.15 o                         
  -3   2  13        127.79        115.69         6.97 o                         
  -2   2  13         37.33         44.20         3.50 o                         
  -1   2  13       1893.60       2147.49        39.53 o                         
   0   2  13       1639.19       1834.19        29.17 o                         
   1   2  13         65.60         65.21         3.74 o                         
   2   2  13        658.69        694.17        20.26 o                         
   3   2  13       1019.13       1089.25        26.50 o                         
   4   2  13        350.41        360.34        14.75 o                         
   5   2  13        618.02        612.29        20.16 o                         
   6   2  13        149.54        145.61        10.25 o                         
   7   2  13          5.63          0.25         3.48 o                         
   8   2  13         64.03         76.25         8.96 o                         
   9   2  13         13.64          4.08         3.10 o                         
  10   2  13         52.04         66.63         8.09 o                         
 -10   3  13         96.78         92.75        12.32 o                         
  -9   3  13        140.44        134.20        10.74 o                         
  -8   3  13         60.06         71.00         7.61 o                         
  -7   3  13         52.64         36.23         5.66 o                         
  -6   3  13          1.52          2.86         2.33 o                         
  -5   3  13        755.88        752.58        16.35 o                         
  -4   3  13        766.20        710.18        14.53 o                         
  -3   3  13          8.31          8.29         2.15 o                         
  -2   3  13        417.53        474.26        12.35 o                         
  -1   3  13        372.70        343.10         9.56 o                         
   0   3  13         28.27         24.39         2.88 o                         
   1   3  13        787.52        834.89        15.21 o                         
   2   3  13          0.88         -2.27         1.65 o                         
   3   3  13         42.73         50.73         5.54 o                         
   4   3  13        837.93        823.80        20.73 o                         
   5   3  13          5.82          7.08         2.53 o                         
   6   3  13          0.10         -3.25         2.32 o                         
   7   3  13        184.78        213.67        12.53 o                         
   8   3  13        670.01        672.62        30.10 o                         
   9   3  13         59.49         59.65        10.12 o                         
  -9   4  13         52.65         49.84         6.27 o                         
  -8   4  13         36.08         41.25         6.94 o                         
  -7   4  13         40.85         39.79         4.73 o                         
  -6   4  13          0.26         -3.83         2.02 o                         
  -5   4  13        333.80        337.41        11.65 o                         
  -4   4  13        943.03        949.49        20.35 o                         
  -3   4  13        266.78        258.19         9.74 o                         
  -2   4  13       1348.02       1434.24        26.88 o                         
  -1   4  13        641.54        664.55        18.50 o                         
   0   4  13          0.17         -1.03         1.54 o                         
   1   4  13         64.57         79.46         5.16 o                         
   2   4  13        367.19        388.04         9.33 o                         
   3   4  13         29.92         43.61         5.07 o                         
   4   4  13        633.72        627.72        17.20 o                         
   5   4  13         89.15         86.13         6.42 o                         
   6   4  13          1.23         -1.75         2.44 o                         
   7   4  13         55.83         51.42         6.52 o                         
   8   4  13        238.45        248.43        14.80 o                         
   9   4  13          3.59          6.06         4.10 o                         
  -9   5  13         16.44          7.07         4.72 o                         
  -8   5  13         22.42         22.40         5.06 o                         
  -7   5  13          1.97          9.77         3.19 o                         
  -6   5  13          4.86          6.26         2.84 o                         
  -5   5  13         96.82        101.73         9.09 o                         
  -4   5  13         27.87         36.74         5.55 o                         
  -3   5  13          1.46          5.17         2.70 o                         
  -2   5  13         20.53         25.34         4.48 o                         
  -1   5  13       1031.36       1060.23        25.30 o                         
   0   5  13        346.20        346.99        13.16 o                         
   1   5  13        305.76        286.76         8.79 o                         
   2   5  13         35.33         26.78         3.43 o                         
   3   5  13        136.22        120.49         4.50 o                         
   4   5  13          9.19          5.65         5.34 o                         
   5   5  13         17.91         11.90         6.80 o                         
   6   5  13        250.89        226.31        16.85 o                         
   7   5  13          9.16         14.30         7.71 o                         
   8   5  13          1.09          2.09         4.65 o                         
  -8   6  13         33.79         38.63         7.64 o                         
  -7   6  13         38.18         33.67        10.07 o                         
  -6   6  13          8.61          4.66         4.74 o                         
  -5   6  13         33.91         30.77         6.01 o                         
  -4   6  13        398.41        381.77        16.75 o                         
  -3   6  13         83.51         79.23         8.50 o                         
  -2   6  13        269.26        262.00        13.12 o                         
  -1   6  13         25.14         29.51         4.91 o                         
   0   6  13        740.53        774.77        21.53 o                         
   1   6  13        384.58        385.47        12.52 o                         
   2   6  13       1111.34       1092.14        21.03 o                         
   3   6  13        137.71        124.45         7.78 o                         
   4   6  13         41.75         28.26         5.35 o                         
   5   6  13         63.49         49.53        13.07 o                         
   6   6  13          3.19         -6.87         3.89 o                         
   7   6  13          0.01          2.19         7.11 o                         
   8   6  13        350.07        408.30        25.08 o                         
  -7   7  13          3.08          0.50         5.98 o                         
  -6   7  13        135.64        155.65        14.55 o                         
  -5   7  13        370.35        380.90        17.91 o                         
  -4   7  13         70.63         76.31         7.73 o                         
  -3   7  13         24.29         19.73         5.00 o                         
  -2   7  13        134.66        128.49        11.30 o                         
  -1   7  13          1.61          6.13         2.84 o                         
   0   7  13          5.29          3.84         5.95 o                         
   1   7  13        285.83        271.43        12.91 o                         
   2   7  13         80.93         75.10        12.72 o                         
   3   7  13         83.00         81.52         8.11 o                         
   4   7  13        191.08        151.17        10.43 o                         
   5   7  13         20.55         28.60         6.85 o                         
   6   7  13          2.35          1.28         6.49 o                         
   7   7  13          8.84         22.09         6.72 o                         
  -6   8  13          1.61         11.23         6.82 o                         
  -5   8  13         50.23         40.68         8.36 o                         
  -4   8  13         56.87         56.80         8.50 o                         
  -3   8  13         31.02         28.00         8.07 o                         
  -2   8  13        270.33        273.97        14.62 o                         
  -1   8  13        343.82        317.45        15.06 o                         
   0   8  13        294.12        281.70        13.85 o                         
   1   8  13        103.27         77.92         8.00 o                         
   2   8  13         15.53          7.06         3.86 o                         
   3   8  13          3.68          9.73         4.85 o                         
   4   8  13        165.08        188.25        17.33 o                         
   5   8  13        503.49        544.49        30.13 o                         
  -4   9  13         68.66         94.47        12.02 o                         
  -3   9  13         15.10         12.90         6.59 o                         
  -2   9  13         16.88         14.54         5.02 o                         
  -1   9  13         80.20         81.09         8.66 o                         
   0   9  13        215.13        223.94        16.49 o                         
   1   9  13        218.47        208.36        14.82 o                         
   2   9  13         87.23         88.89        10.99 o                         
   3   9  13         58.74         66.68         8.79 o                         
 -10   0  14         80.64         93.71        16.89 o                         
  -8   0  14       1576.99       1616.67        66.79 o                         
  -6   0  14        309.87        315.76        25.37 o                         
  -4   0  14          9.84          3.16         3.63 o                         
  -2   0  14         14.18          7.71         2.17 o                         
   0   0  14       1723.06       1673.64        27.55 o                         
   2   0  14        135.66        158.05         7.23 o                         
   4   0  14         73.62         68.64         4.23 o                         
   6   0  14       3003.68       3048.53        47.56 o                         
   8   0  14        122.64        138.98        10.07 o                         
  10   0  14        544.21        566.86        23.55 o                         
 -10   1  14         33.18         35.10         7.52 o                         
  -9   1  14        118.49        130.23        14.77 o                         
  -8   1  14        653.42        674.08        29.35 o                         
  -7   1  14         16.46          5.88         3.83 o                         
  -6   1  14         32.74         27.88         6.22 o                         
  -5   1  14        243.65        240.75        14.66 o                         
  -4   1  14         52.01         38.89         6.09 o                         
  -3   1  14         18.18         18.32         2.58 o                         
  -2   1  14        171.86        190.88         6.47 o                         
  -1   1  14        133.72        136.90         6.09 o                         
   0   1  14          5.17          5.71         1.53 o                         
   1   1  14        181.30        166.35         5.69 o                         
   2   1  14         23.71         28.12         2.45 o                         
   3   1  14         32.49         24.78         3.43 o                         
   4   1  14         45.06         41.36         4.47 o                         
   5   1  14        254.67        254.60         8.94 o                         
   6   1  14          6.74          4.93         3.30 o                         
   7   1  14        267.81        270.68        12.26 o                         
   8   1  14         21.03         19.62         5.75 o                         
   9   1  14         48.14         54.07         6.88 o                         
  10   1  14         72.30         70.90         9.78 o                         
 -10   2  14         26.48         23.18         7.23 o                         
  -9   2  14         21.72         21.78         8.49 o                         
  -8   2  14         32.03         31.77         7.06 o                         
  -7   2  14        960.29        880.71        25.18 o                         
  -6   2  14          8.94          5.78         4.23 o                         
  -5   2  14        300.84        281.58        13.26 o                         
  -4   2  14         21.81         23.94         3.52 o                         
  -3   2  14        232.97        218.14        10.28 o                         
  -2   2  14        110.55        102.29         5.42 o                         
  -1   2  14          0.27          1.32         1.43 o                         
   0   2  14        575.56        628.68        13.56 o                         
   1   2  14        515.20        516.80        10.78 o                         
   2   2  14         37.88         44.53         5.76 o                         
   3   2  14       1742.75       1749.29        36.35 o                         
   4   2  14        112.08        113.79         8.81 o                         
   5   2  14        722.15        715.37        22.41 o                         
   6   2  14        656.65        666.99        22.28 o                         
   7   2  14         41.63         33.32         6.04 o                         
   8   2  14         58.65         59.00         7.63 o                         
   9   2  14         58.66         39.83         8.46 o                         
  -9   3  14          0.01          8.16         3.82 o                         
  -8   3  14          4.20          5.63         3.51 o                         
  -7   3  14          0.96         -1.64         2.31 o                         
  -6   3  14        144.09        117.50         7.58 o                         
  -5   3  14       2175.20       2059.71        34.89 o                         
  -4   3  14        369.40        341.41         9.68 o                         
  -3   3  14        667.25        681.66        13.30 o                         
  -2   3  14         47.06         50.41         4.31 o                         
  -1   3  14        145.21        156.60         6.48 o                         
   0   3  14         11.02          9.62         1.90 o                         
   1   3  14        525.98        558.66        13.08 o                         
   2   3  14        238.22        238.81        12.21 o                         
   3   3  14        690.76        707.56        22.07 o                         
   4   3  14         41.05         38.89         5.96 o                         
   5   3  14         57.53         64.01         7.73 o                         
   6   3  14        163.49        162.95        11.59 o                         
   7   3  14         49.01         38.37         5.98 o                         
   8   3  14         87.89         90.55         9.37 o                         
   9   3  14         29.19         45.56         7.09 o                         
  -9   4  14         33.80         47.28         6.70 o                         
  -8   4  14         89.15         96.76        10.03 o                         
  -7   4  14        307.27        309.32        12.46 o                         
  -6   4  14          1.14         -4.38         2.19 o                         
  -5   4  14       1068.49        960.65        20.73 o                         
  -4   4  14          7.18          7.42         3.08 o                         
  -3   4  14        732.43        748.97        17.68 o                         
  -2   4  14        215.71        227.60        11.22 o                         
  -1   4  14         28.35         28.69         4.50 o                         
   0   4  14          5.11          3.69         1.97 o                         
   1   4  14       1508.85       1503.58        32.08 o                         
   2   4  14       1025.55       1064.30        17.36 o                         
   3   4  14       1336.73       1272.65        27.06 o                         
   4   4  14        170.47        191.89         9.59 o                         
   5   4  14        241.35        229.46        11.99 o                         
   6   4  14        164.26        162.25         9.07 o                         
   7   4  14         70.39         75.62         8.64 o                         
   8   4  14        467.34        453.80        26.76 o                         
   9   4  14         62.50         37.52         8.68 o                         
  -8   5  14        325.20        391.96        17.99 o                         
  -7   5  14        101.88        119.10        12.26 o                         
  -6   5  14        352.13        317.91        14.15 o                         
  -5   5  14         98.87         92.61         8.95 o                         
  -4   5  14          4.36          6.55         3.00 o                         
  -3   5  14        232.15        227.62        12.27 o                         
  -2   5  14       5491.45       5480.33        74.65 o                         
  -1   5  14        242.86        225.41        11.12 o                         
   0   5  14        230.78        229.91        10.82 o                         
   1   5  14        108.29        111.39         6.67 o                         
   2   5  14        173.21        176.86         6.38 o                         
   3   5  14         14.92         30.41         3.99 o                         
   4   5  14       1077.47        947.17        21.00 o                         
   5   5  14         48.00         52.50         8.74 o                         
   6   5  14         18.15         14.84         4.27 o                         
   7   5  14        109.22         63.55        10.66 o                         
   8   5  14         89.53        102.86        13.16 o                         
  -8   6  14         67.97         95.61        12.62 o                         
  -7   6  14         19.96         17.60         6.91 o                         
  -6   6  14          1.08         -4.16         3.83 o                         
  -5   6  14         12.79         15.35         4.66 o                         
  -4   6  14        214.66        193.99        12.30 o                         
  -3   6  14        319.04        328.26        15.23 o                         
  -2   6  14        609.68        651.67        21.30 o                         
  -1   6  14        102.32        115.38         9.19 o                         
   0   6  14       1213.14       1183.25        27.89 o                         
   1   6  14        154.92        167.28         8.91 o                         
   2   6  14        122.77        138.21         7.90 o                         
   3   6  14        174.62        166.61         8.90 o                         
   4   6  14         70.13         63.96         9.47 o                         
   5   6  14        247.87        245.96        17.47 o                         
   6   6  14          8.07          1.09         5.21 o                         
   7   6  14         37.41         20.39        11.51 o                         
  -7   7  14          0.83         41.22         6.98 o                         
  -6   7  14         18.70         29.99         5.24 o                         
  -5   7  14        294.65        288.21        15.70 o                         
  -4   7  14        185.65        197.99        13.12 o                         
  -3   7  14         10.60          9.15         4.20 o                         
  -2   7  14          0.79         -2.29         4.14 o                         
  -1   7  14         55.85         53.61         7.03 o                         
   0   7  14         21.22         31.67         5.32 o                         
   1   7  14         10.12          4.34         3.87 o                         
   2   7  14         32.38         19.92         5.32 o                         
   3   7  14        178.67        171.07        12.33 o                         
   4   7  14         38.02         32.36        12.31 o                         
   5   7  14         73.23         51.34         9.94 o                         
   6   7  14         73.11         79.93        12.18 o                         
  -5   8  14        577.22        603.18        23.05 o                         
  -4   8  14          5.31          6.43         5.08 o                         
  -3   8  14         66.96         93.19        11.05 o                         
  -2   8  14        458.10        440.94        19.04 o                         
  -1   8  14         58.92         63.62         8.67 o                         
   0   8  14         86.02         79.22         8.94 o                         
   1   8  14         78.52         81.11         9.82 o                         
   2   8  14         27.07         22.57         5.35 o                         
   3   8  14         72.03         79.83         9.96 o                         
   4   8  14        357.11        336.36        23.68 o                         
   5   8  14         49.86         46.99         8.58 o                         
  -3   9  14         82.97        103.98        11.05 o                         
  -2   9  14         77.29         91.64        10.99 o                         
  -1   9  14         10.66          5.72         4.58 o                         
   0   9  14          9.42         13.32         4.07 o                         
   1   9  14          1.99         -7.17         3.58 o                         
   2   9  14          0.24         -9.39         6.05 o                         
   3   9  14         33.76         32.62         5.94 o                         
  -9   0  15       1076.83       1014.65        54.23 o                         
  -7   0  15         47.40         54.38        13.58 o                         
  -5   0  15        190.62        165.38        17.60 o                         
  -3   0  15       1469.34       1536.59        94.68 o                         
  -1   0  15         66.22         53.23         5.58 o                         
   1   0  15         74.82         46.27         5.01 o                         
   3   0  15        927.63        963.67        20.51 o                         
   5   0  15        335.75        351.51        12.80 o                         
   7   0  15         39.04         49.48         5.83 o                         
   9   0  15         11.78         13.70         7.11 o                         
 -10   1  15         47.74         49.98         9.30 o                         
  -9   1  15        101.13         86.14        12.10 o                         
  -8   1  15         22.90         26.32         7.47 o                         
  -7   1  15        273.64        232.45        17.19 o                         
  -6   1  15          7.44          5.59         3.03 o                         
  -5   1  15          2.04          1.29         4.84 o                         
  -4   1  15        137.19        144.03        11.13 o                         
  -3   1  15         29.63         37.29         3.67 o                         
  -2   1  15         42.11         43.07         3.59 o                         
  -1   1  15         77.33         48.45         4.33 o                         
   0   1  15         10.47          5.89         1.66 o                         
   1   1  15        422.23        363.39         9.18 o                         
   2   1  15         21.22         35.28         2.60 o                         
   3   1  15         55.49         66.66         5.51 o                         
   4   1  15        315.07        302.63        10.74 o                         
   5   1  15          1.86          5.59         2.14 o                         
   6   1  15       1049.65       1033.47        26.34 o                         
   7   1  15        631.83        638.66        19.67 o                         
   8   1  15         35.44         32.44         4.93 o                         
   9   1  15         39.68         44.43         6.42 o                         
 -10   2  15         10.62          7.54         7.20 o                         
  -9   2  15         29.93         11.28         4.86 o                         
  -8   2  15        420.61        391.84        22.60 o                         
  -7   2  15        108.55        117.47        12.53 o                         
  -6   2  15       1413.88       1393.04        41.24 o                         
  -5   2  15        730.69        739.60        27.79 o                         
  -4   2  15          7.41          2.12         3.53 o                         
  -3   2  15         15.99         19.80         3.53 o                         
  -2   2  15        352.87        341.95        10.06 o                         
  -1   2  15        490.31        502.24        12.90 o                         
   0   2  15        186.38        182.35         7.60 o                         
   1   2  15          4.98          2.28         1.42 o                         
   2   2  15         13.58         19.67         3.70 o                         
   3   2  15         15.35         13.15         3.25 o                         
   4   2  15        509.38        505.18        18.46 o                         
   5   2  15        627.12        632.91        21.21 o                         
   6   2  15        143.09        150.09        10.78 o                         
   7   2  15         74.03         74.53         8.76 o                         
   8   2  15        412.84        438.09        18.62 o                         
   9   2  15          1.11         -3.40         4.06 o                         
  -9   3  15          0.26          8.10         3.72 o                         
  -8   3  15         20.99         24.86         4.53 o                         
  -7   3  15          8.48          1.28         3.36 o                         
  -6   3  15        236.42        238.43         9.72 o                         
  -5   3  15        451.60        426.70        14.22 o                         
  -4   3  15         17.36         16.48         2.28 o                         
  -3   3  15        306.67        307.50         8.85 o                         
  -2   3  15          0.33         -2.07         1.44 o                         
  -1   3  15         29.96         26.50         3.38 o                         
   0   3  15        562.87        576.55        13.20 o                         
   1   3  15        213.40        257.45         8.70 o                         
   2   3  15          1.51         -4.23         2.11 o                         
   3   3  15         43.99         45.09         6.09 o                         
   4   3  15        132.40        142.20        10.49 o                         
   5   3  15        144.85        132.14        10.58 o                         
   6   3  15         56.87         57.13         7.69 o                         
   7   3  15        429.71        435.54        18.93 o                         
   8   3  15         44.65         34.04         6.27 o                         
   9   3  15         49.08         49.87         7.04 o                         
  -9   4  15         27.27         23.11         5.49 o                         
  -8   4  15        314.53        315.04        15.75 o                         
  -7   4  15        105.93        129.96        11.05 o                         
  -6   4  15         98.43         81.33         8.63 o                         
  -5   4  15        846.46        813.56        18.53 o                         
  -4   4  15          8.51          4.06         3.08 o                         
  -3   4  15        128.69        129.17         7.50 o                         
  -2   4  15         45.05         35.46         4.68 o                         
  -1   4  15        110.20        112.22         6.95 o                         
   0   4  15        236.78        219.20        10.21 o                         
   1   4  15         26.48         16.09         2.93 o                         
   2   4  15        877.67        854.27        25.75 o                         
   3   4  15        443.43        467.36        17.08 o                         
   4   4  15        407.58        372.31        13.84 o                         
   5   4  15         49.97         52.89         7.60 o                         
   6   4  15          0.40          3.86         3.27 o                         
   7   4  15         10.57          1.82         3.58 o                         
   8   4  15          5.13         13.52         7.06 o                         
  -8   5  15        253.04        282.88        15.83 o                         
  -7   5  15        254.12        257.96        14.95 o                         
  -6   5  15         19.93         14.78         4.30 o                         
  -5   5  15        142.94        146.08        10.35 o                         
  -4   5  15         50.69         49.16         6.33 o                         
  -3   5  15       1934.97       1897.18        38.80 o                         
  -2   5  15        728.74        741.51        21.90 o                         
  -1   5  15       1585.34       1606.26        33.38 o                         
   0   5  15         16.68         13.17         3.81 o                         
   1   5  15          2.49         -1.29         2.40 o                         
   2   5  15         60.45         56.39         4.28 o                         
   3   5  15        619.04        602.11        17.85 o                         
   4   5  15          1.77          8.70         3.06 o                         
   5   5  15         70.40         57.01         8.89 o                         
   6   5  15         25.86         10.96         5.75 o                         
   7   5  15          0.12          5.90         3.92 o                         
   8   5  15          5.32         13.04         6.33 o                         
  -7   6  15          1.56          4.83         5.43 o                         
  -6   6  15          2.45          4.95         4.84 o                         
  -5   6  15        105.31        112.59        10.98 o                         
  -4   6  15          1.18          1.69         3.30 o                         
  -3   6  15         19.57         13.29         3.98 o                         
  -2   6  15         42.33         48.48         6.64 o                         
  -1   6  15        145.64        173.55        10.79 o                         
   0   6  15        235.76        244.58        12.22 o                         
   1   6  15        255.26        257.24        11.88 o                         
   2   6  15        105.15        116.76         6.29 o                         
   3   6  15          2.21          2.38         3.24 o                         
   4   6  15        105.57        123.18        14.92 o                         
   5   6  15        224.39        219.74        19.05 o                         
   6   6  15          9.15          9.38         8.28 o                         
   7   6  15         52.08         70.84        11.33 o                         
  -6   7  15        965.08       1104.37        33.14 o                         
  -5   7  15        151.21        166.60        12.72 o                         
  -4   7  15        376.81        379.82        17.91 o                         
  -3   7  15         25.62         18.39         4.83 o                         
  -2   7  15         24.26         29.56         5.28 o                         
  -1   7  15         21.41         14.08         4.55 o                         
   0   7  15       1742.43       1733.40        36.91 o                         
   1   7  15          5.47          4.77         2.96 o                         
   2   7  15         29.08         24.42         4.66 o                         
   3   7  15          5.13          4.20         4.14 o                         
   4   7  15          3.77          6.16         4.52 o                         
   5   7  15        123.35        121.50        14.11 o                         
   6   7  15         21.01          5.79         4.61 o                         
  -5   8  15         74.47         76.88         9.47 o                         
  -4   8  15         34.39         33.37         7.04 o                         
  -3   8  15         26.86         19.71         7.42 o                         
  -2   8  15         38.36         48.28         5.78 o                         
  -1   8  15        407.42        408.87        17.55 o                         
   0   8  15        387.01        404.77        17.10 o                         
   1   8  15        735.52        754.80        28.84 o                         
   2   8  15          0.15         -3.31         4.54 o                         
   3   8  15         97.84        126.95        18.23 o                         
   4   8  15         80.82         65.92        13.13 o                         
   5   8  15          4.04         12.65         6.51 o                         
  -2   9  15        304.46        324.89        17.05 o                         
  -1   9  15          3.41          5.23        10.01 o                         
   0   9  15          0.47          1.45         4.61 o                         
   1   9  15         29.93         16.20         7.93 o                         
   2   9  15         26.27         20.31         5.90 o                         
 -10   0  16        472.71        546.85        40.78 o                         
  -8   0  16        459.25        522.71        37.27 o                         
  -6   0  16         69.09         50.39        11.90 o                         
  -4   0  16       4978.95       4909.82       119.05 o                         
  -2   0  16         59.25         84.39         5.37 o                         
   0   0  16        229.50        215.64        11.08 o                         
   2   0  16        298.64        344.99        11.67 o                         
   4   0  16         95.49         89.88         7.15 o                         
   6   0  16        732.82        753.05        27.20 o                         
   8   0  16        748.62        757.53        24.53 o                         
 -10   1  16         20.66         22.70         9.70 o                         
  -9   1  16         12.39         17.77         6.15 o                         
  -8   1  16          0.41          5.87         4.19 o                         
  -7   1  16        229.57        247.20        16.93 o                         
  -6   1  16         85.87         81.56        10.30 o                         
  -5   1  16        488.06        492.17        22.30 o                         
  -4   1  16         88.78         83.27         9.83 o                         
  -3   1  16          0.96          3.86         1.60 o                         
  -2   1  16         24.34         31.02         2.88 o                         
  -1   1  16        219.15        248.30         8.77 o                         
   0   1  16       1236.49       1231.76        20.75 o                         
   1   1  16        401.61        412.22        12.82 o                         
   2   1  16        823.86        845.20        14.18 o                         
   3   1  16         54.83         53.22         5.36 o                         
   4   1  16         37.36         34.33         4.13 o                         
   5   1  16        106.80        101.99         7.06 o                         
   6   1  16        433.47        419.24        15.14 o                         
   7   1  16        142.42        139.09         9.25 o                         
   8   1  16          0.19         -2.49         3.46 o                         
   9   1  16         45.41         46.87         7.06 o                         
  -9   2  16         24.27         11.95         5.25 o                         
  -8   2  16         17.85         16.60         4.80 o                         
  -7   2  16        167.15        159.70        16.85 o                         
  -6   2  16         65.78         72.25        10.03 o                         
  -5   2  16        213.91        224.17        15.12 o                         
  -4   2  16        228.93        222.69         9.61 o                         
  -3   2  16        135.89        153.15         8.57 o                         
  -2   2  16        138.19        122.43         6.43 o                         
  -1   2  16         98.05         96.40         6.22 o                         
   0   2  16          7.46          6.06         1.93 o                         
   1   2  16         67.06         72.75         5.59 o                         
   2   2  16        180.56        190.92        10.96 o                         
   3   2  16        388.99        376.31        17.49 o                         
   4   2  16        312.37        316.12        14.65 o                         
   5   2  16        791.17        822.26        27.23 o                         
   6   2  16        807.78        784.66        25.15 o                         
   7   2  16         33.40         35.41         5.79 o                         
   8   2  16          1.36          0.10         4.22 o                         
   9   2  16         26.46         28.60         6.99 o                         
  -9   3  16         95.08        100.97        12.11 o                         
  -8   3  16         66.27         70.38        10.29 o                         
  -7   3  16        366.60        361.39        13.66 o                         
  -6   3  16        100.43        100.62         7.19 o                         
  -5   3  16        317.94        266.63        11.32 o                         
  -4   3  16         15.53         14.02         3.34 o                         
  -3   3  16        210.15        211.45        10.44 o                         
  -2   3  16          0.41          2.03         2.07 o                         
  -1   3  16        535.99        546.08        15.10 o                         
   0   3  16          3.92          3.20         1.76 o                         
   1   3  16        225.88        244.70         8.68 o                         
   2   3  16        113.66        122.71         9.50 o                         
   3   3  16        104.39         88.28         9.11 o                         
   4   3  16         52.09         56.83         8.25 o                         
   5   3  16          6.09         -1.01         2.89 o                         
   6   3  16         11.45          3.26         3.33 o                         
   7   3  16          3.18          0.80         3.38 o                         
   8   3  16          0.31          2.53         6.32 o                         
   9   3  16         34.99         35.94         6.53 o                         
  -9   4  16        268.94        307.28        17.69 o                         
  -8   4  16        177.39        179.66        12.99 o                         
  -7   4  16         36.04         48.56        12.12 o                         
  -6   4  16         11.13         14.93         3.85 o                         
  -5   4  16          3.14         -1.27         2.28 o                         
  -4   4  16        723.91        724.70        17.55 o                         
  -3   4  16       1088.93       1067.98        20.22 o                         
  -2   4  16        485.51        517.37        15.84 o                         
  -1   4  16        791.26        784.60        19.23 o                         
   0   4  16        270.85        266.22        11.43 o                         
   1   4  16         37.20         34.46         4.79 o                         
   2   4  16        105.53         98.40        10.25 o                         
   3   4  16          1.64         -0.98         2.74 o                         
   4   4  16        715.87        684.05        23.41 o                         
   5   4  16        773.71        723.43        23.96 o                         
   6   4  16        153.90        150.69        11.18 o                         
   7   4  16          0.46          2.67         4.41 o                         
   8   4  16        105.03        127.05        13.60 o                         
  -8   5  16        141.94        164.86        13.84 o                         
  -7   5  16         34.43         32.65         5.64 o                         
  -6   5  16        282.52        235.76        12.67 o                         
  -5   5  16          0.23         -1.27         3.20 o                         
  -4   5  16       1551.81       1592.17        33.04 o                         
  -3   5  16          0.98         -0.46         2.43 o                         
  -2   5  16         85.93         85.48         7.92 o                         
  -1   5  16         47.51         53.27         7.34 o                         
   0   5  16        407.95        386.64        14.76 o                         
   1   5  16         11.16          7.12         3.21 o                         
   2   5  16        586.96        546.60        13.60 o                         
   3   5  16         49.82         55.26         5.74 o                         
   4   5  16         70.40         76.52         7.57 o                         
   5   5  16         26.75         16.93         3.71 o                         
   6   5  16         51.89         57.44        12.40 o                         
   7   5  16          0.16          1.17         4.87 o                         
   8   5  16          0.02         -1.12        15.69 o                         
  -7   6  16         12.38         10.67         7.37 o                         
  -6   6  16         13.49         21.99         5.16 o                         
  -5   6  16        206.45        210.71        14.50 o                         
  -4   6  16        839.26        826.26        26.38 o                         
  -3   6  16       2345.36       2273.24        45.51 o                         
  -2   6  16        212.33        221.31        12.44 o                         
  -1   6  16        670.38        666.76        21.34 o                         
   0   6  16        308.13        304.56        13.48 o                         
   1   6  16        370.35        386.11        14.66 o                         
   2   6  16          0.01          1.37         2.87 o                         
   3   6  16       1222.85       1115.21        24.82 o                         
   4   6  16          4.74          4.62         4.51 o                         
   5   6  16        344.21        317.22        21.47 o                         
   6   6  16          7.74         -2.43         5.99 o                         
   7   6  16          7.00         12.30        12.84 o                         
  -6   7  16          1.53          2.12         4.83 o                         
  -5   7  16          7.34         23.75         7.04 o                         
  -4   7  16        125.82        148.74        13.31 o                         
  -3   7  16          9.81          4.24         6.64 o                         
  -2   7  16         36.32         36.81         6.29 o                         
  -1   7  16        807.57        830.44        29.64 o                         
   0   7  16         84.08        107.81         9.63 o                         
   1   7  16         25.80         25.17         5.36 o                         
   2   7  16          9.49         10.13         3.26 o                         
   3   7  16         11.69         21.50         7.18 o                         
   4   7  16         25.71         32.57         7.18 o                         
   5   7  16         20.72         17.13        10.84 o                         
   6   7  16        242.59        262.14        21.29 o                         
  -4   8  16         32.33         30.88         7.04 o                         
  -3   8  16         35.81         42.86         7.10 o                         
  -2   8  16         93.51         94.77         9.12 o                         
  -1   8  16         46.67         48.91        11.67 o                         
   0   8  16         56.29         61.96         7.94 o                         
   1   8  16          0.10          8.00         4.43 o                         
   2   8  16         10.35         10.01         6.45 o                         
   3   8  16         51.93         69.22        11.43 o                         
   4   8  16         32.93         25.27         8.18 o                         
  -1   9  16         18.35          8.24         6.45 o                         
   0   9  16        361.45        368.04        24.91 o                         
   1   9  16         39.10         29.98         8.00 o                         
  -9   0  17        185.17        155.42        24.67 o                         
  -7   0  17          0.34         -1.42         5.19 o                         
  -5   0  17       1152.31       1120.63        50.22 o                         
  -3   0  17        813.01        774.04        49.28 o                         
  -1   0  17          0.03          1.76         1.73 o                         
   1   0  17         64.88         58.72         5.91 o                         
   3   0  17        167.81        184.86        11.91 o                         
   5   0  17       2894.25       2865.33        76.93 o                         
   7   0  17        379.17        358.39        26.42 o                         
   9   0  17        333.85        380.14        27.50 o                         
  -9   1  17         88.78         93.80        12.95 o                         
  -8   1  17          6.96          7.27         4.12 o                         
  -7   1  17         93.20         85.33        11.42 o                         
  -6   1  17         23.11         19.96         5.72 o                         
  -5   1  17        344.83        332.12        18.72 o                         
  -4   1  17        100.15         92.44        10.94 o                         
  -3   1  17         50.23         45.97         4.42 o                         
  -2   1  17        115.22        105.11         5.48 o                         
  -1   1  17         63.52         53.09         4.78 o                         
   0   1  17        403.26        420.31        12.37 o                         
   1   1  17        100.73         88.21         5.19 o                         
   2   1  17        182.85        176.10         6.51 o                         
   3   1  17         10.94          4.42         3.34 o                         
   4   1  17         73.25         79.75         6.21 o                         
   5   1  17        247.84        239.06         9.00 o                         
   6   1  17        402.47        418.63        15.07 o                         
   7   1  17          7.35          4.79         2.89 o                         
   8   1  17        291.09        299.76        13.39 o                         
   9   1  17          9.40          3.86         4.84 o                         
  -9   2  17         38.19         43.28         7.90 o                         
  -8   2  17         43.68         40.08         8.38 o                         
  -7   2  17         70.14         70.91        10.55 o                         
  -6   2  17        220.83        199.52        15.53 o                         
  -5   2  17        218.32        213.47        15.25 o                         
  -4   2  17         23.64         23.41         3.46 o                         
  -3   2  17        464.76        415.39        20.74 o                         
  -2   2  17       1661.33       1660.12        26.08 o                         
  -1   2  17         42.25         59.69         5.70 o                         
   0   2  17          3.90          1.72         2.05 o                         
   1   2  17          2.78         -0.75         1.59 o                         
   2   2  17        161.71        163.21        10.43 o                         
   3   2  17          3.53          3.79         5.11 o                         
   4   2  17        205.61        211.95        12.17 o                         
   5   2  17         19.56         22.33         4.76 o                         
   6   2  17        262.47        244.11        13.56 o                         
   7   2  17        121.75        116.69        10.17 o                         
   8   2  17        285.50        316.73        15.47 o                         
   9   2  17          2.55          4.36         3.63 o                         
  -9   3  17         46.55         57.63         9.51 o                         
  -8   3  17          0.39         -0.07         3.47 o                         
  -7   3  17        167.18        187.50        13.79 o                         
  -6   3  17        113.06        100.97         6.88 o                         
  -5   3  17          5.48          0.54         2.67 o                         
  -4   3  17         38.01         38.62         5.31 o                         
  -3   3  17        346.98        346.34        11.25 o                         
  -2   3  17        289.54        280.66         9.98 o                         
  -1   3  17       1928.09       1937.20        32.24 o                         
   0   3  17         70.51         66.16         5.19 o                         
   1   3  17          0.25          0.79         2.18 o                         
   2   3  17        552.37        532.03        20.10 o                         
   3   3  17         43.34         53.81        12.56 o                         
   4   3  17        691.65        658.71        22.98 o                         
   5   3  17        112.19         96.31         9.27 o                         
   6   3  17        364.40        349.09        16.59 o                         
   7   3  17         77.07         69.65         8.89 o                         
   8   3  17          8.55         16.19         6.52 o                         
  -8   4  17        300.68        339.20        16.40 o                         
  -7   4  17        289.21        289.90        14.77 o                         
  -6   4  17         73.74         67.15        11.25 o                         
  -5   4  17         73.86         66.41         7.85 o                         
  -4   4  17        245.16        237.69         8.81 o                         
  -3   4  17       1008.06       1024.32        19.77 o                         
  -2   4  17        786.17        839.95        20.99 o                         
  -1   4  17          1.66         -0.08         2.09 o                         
   0   4  17        125.39        131.64         8.60 o                         
   1   4  17        211.58        219.37         8.79 o                         
   2   4  17        197.66        202.50        12.97 o                         
   3   4  17       1063.22       1006.20        29.60 o                         
   4   4  17         20.45         14.37         5.05 o                         
   5   4  17        114.60        113.10        13.03 o                         
   6   4  17         19.94         21.78         5.49 o                         
   7   4  17        325.79        303.38        18.79 o                         
   8   4  17        110.89        135.06        16.27 o                         
  -8   5  17        121.04        140.22        16.55 o                         
  -7   5  17          0.61          1.48         3.87 o                         
  -6   5  17          3.15         -7.17         3.59 o                         
  -5   5  17        262.31        256.32        12.85 o                         
  -4   5  17         14.86         24.30         5.94 o                         
  -3   5  17        399.11        415.14        16.83 o                         
  -2   5  17        108.69        134.47        10.38 o                         
  -1   5  17        267.74        265.69        12.58 o                         
   0   5  17         69.42         78.35         7.25 o                         
   1   5  17         10.99          4.50         2.62 o                         
   2   5  17         63.60         42.62         4.14 o                         
   3   5  17         21.48         23.35         6.18 o                         
   4   5  17         12.33          1.74         3.38 o                         
   5   5  17        127.55        105.75        15.44 o                         
   6   5  17          3.75          4.48         5.25 o                         
   7   5  17        643.28        667.28        31.41 o                         
  -7   6  17         14.06         12.56         8.78 o                         
  -6   6  17        121.08        151.24        12.92 o                         
  -5   6  17        327.73        337.78        17.66 o                         
  -4   6  17        812.76        888.78        27.58 o                         
  -3   6  17          0.43         -2.74         2.80 o                         
  -2   6  17         45.23         79.93         9.77 o                         
  -1   6  17        166.41        169.62        10.99 o                         
   0   6  17         51.28         61.29         7.30 o                         
   1   6  17        699.38        678.47        20.32 o                         
   2   6  17         10.71         20.99         3.46 o                         
   3   6  17         26.91          9.08         5.20 o                         
   4   6  17         72.58         75.39        10.71 o                         
   5   6  17          8.36         13.39         5.68 o                         
   6   6  17        170.51        171.13        16.79 o                         
  -6   7  17          3.16          4.76         8.88 o                         
  -5   7  17         35.67         39.53         6.57 o                         
  -4   7  17         65.18         77.60        10.11 o                         
  -3   7  17         83.80        106.65        16.35 o                         
  -2   7  17         91.05         96.14         9.80 o                         
  -1   7  17       1219.96       1257.14        31.88 o                         
   0   7  17        200.64        195.16        11.86 o                         
   1   7  17         43.08         37.10         5.25 o                         
   2   7  17         41.86         23.58         8.43 o                         
   3   7  17         21.55         29.09         6.92 o                         
   4   7  17         11.68         14.31         6.32 o                         
   5   7  17        303.88        262.14        20.65 o                         
  -4   8  17         16.28         21.32         8.76 o                         
  -3   8  17        119.16        124.29        11.84 o                         
  -2   8  17          2.56          0.74         6.04 o                         
  -1   8  17        900.20        885.70        27.27 o                         
   0   8  17        118.57        129.23        11.51 o                         
   1   8  17         13.54          8.39         4.37 o                         
   2   8  17        315.86        328.52        22.67 o                         
   3   8  17         57.43        111.17        14.40 o                         
   4   8  17         80.32        107.45        14.48 o                         
  -8   0  18        299.01        316.49        28.74 o                         
  -6   0  18         61.00         60.64        12.92 o                         
  -4   0  18        956.34       1008.47        46.91 o                         
  -2   0  18        456.01        448.50        13.76 o                         
   0   0  18       2333.17       2341.95        46.90 o                         
   2   0  18         48.44         55.25         8.27 o                         
   4   0  18       1694.77       1644.41        60.81 o                         
   6   0  18        168.49        154.18        19.93 o                         
   8   0  18       1000.53       1057.50        47.79 o                         
  -9   1  18         73.85         67.16        10.88 o                         
  -8   1  18        125.48        125.43        15.88 o                         
  -7   1  18         28.26         19.15         5.81 o                         
  -6   1  18         61.79         66.80        10.11 o                         
  -5   1  18         44.62         32.89         6.60 o                         
  -4   1  18        120.06        128.07        13.33 o                         
  -3   1  18          0.01         -1.43         1.79 o                         
  -2   1  18         81.54         86.81         5.50 o                         
  -1   1  18         88.83         96.64         6.55 o                         
   0   1  18         75.23         75.77         6.76 o                         
   1   1  18       1155.12       1141.59        20.36 o                         
   2   1  18        213.08        188.54         7.00 o                         
   3   1  18          8.45          6.75         2.67 o                         
   4   1  18        333.59        337.21        12.05 o                         
   5   1  18        180.73        195.73         8.21 o                         
   6   1  18        150.09        157.50         9.24 o                         
   7   1  18        202.63        204.82        11.36 o                         
   8   1  18        660.02        676.43        21.22 o                         
   9   1  18         32.50         53.42         7.86 o                         
  -9   2  18          0.00          4.15         4.16 o                         
  -8   2  18        120.05        116.32        14.20 o                         
  -7   2  18         46.80         41.53        10.14 o                         
  -6   2  18        353.60        371.16        21.06 o                         
  -5   2  18          1.45         -1.48         3.13 o                         
  -4   2  18        166.38        155.08        11.08 o                         
  -3   2  18        587.99        592.72        17.49 o                         
  -2   2  18        362.69        348.33        10.88 o                         
  -1   2  18        289.30        274.28        10.71 o                         
   0   2  18       1244.85       1207.54        26.15 o                         
   1   2  18        879.11        835.06        23.19 o                         
   2   2  18         48.60         35.45         5.50 o                         
   3   2  18        127.31        115.41        10.01 o                         
   4   2  18         85.16         72.20         8.53 o                         
   5   2  18         83.15         88.87         8.80 o                         
   6   2  18          0.43         -1.26         3.35 o                         
   7   2  18         33.64         19.23         4.48 o                         
   8   2  18         23.71         22.71         4.57 o                         
  -9   3  18         55.57         57.75         9.83 o                         
  -8   3  18          3.00          4.83         5.71 o                         
  -7   3  18         68.77         46.27         7.38 o                         
  -6   3  18         61.39         84.98         7.10 o                         
  -5   3  18        815.38        797.49        20.31 o                         
  -4   3  18          7.81          5.55         3.04 o                         
  -3   3  18         32.78         36.27         4.21 o                         
  -2   3  18        143.62        146.80         7.61 o                         
  -1   3  18        337.31        345.04        12.25 o                         
   0   3  18        179.89        173.96         8.25 o                         
   1   3  18          4.60          1.97         2.54 o                         
   2   3  18          1.58          1.06         3.13 o                         
   3   3  18         36.48         37.48         5.69 o                         
   4   3  18         90.81         72.55         9.15 o                         
   5   3  18         41.47         52.78         7.08 o                         
   6   3  18         15.38         11.28         4.09 o                         
   7   3  18        146.55        135.83        10.18 o                         
   8   3  18         11.97          7.37         4.68 o                         
  -8   4  18        551.41        529.98        22.72 o                         
  -7   4  18         18.64         12.69         4.84 o                         
  -6   4  18        324.88        285.77        19.65 o                         
  -5   4  18         45.29         21.28         5.08 o                         
  -4   4  18          9.43          7.67         3.61 o                         
  -3   4  18        316.87        304.45        10.61 o                         
  -2   4  18       2980.60       3019.52        49.48 o                         
  -1   4  18        166.23        161.58         9.01 o                         
   0   4  18       1548.90       1584.86        32.70 o                         
   1   4  18         60.89         77.89         5.72 o                         
   2   4  18        121.55        142.15        10.77 o                         
   3   4  18        286.38        249.80        15.13 o                         
   4   4  18         46.79         35.68         6.42 o                         
   5   4  18         28.58         32.38        10.11 o                         
   6   4  18          0.31          2.29         4.01 o                         
   7   4  18          1.07          6.93         3.53 o                         
   8   4  18         91.84        114.87        14.41 o                         
  -7   5  18         31.65         28.37         5.66 o                         
  -6   5  18         11.22          3.76         3.52 o                         
  -5   5  18         87.16         86.63         8.24 o                         
  -4   5  18         41.66         38.65         5.80 o                         
  -3   5  18        460.33        446.06        16.21 o                         
  -2   5  18       1252.44       1240.78        30.60 o                         
  -1   5  18         63.64         62.89         7.25 o                         
   0   5  18        112.38        118.11         9.32 o                         
   1   5  18         10.86          3.64         4.17 o                         
   2   5  18        369.09        340.27        17.49 o                         
   3   5  18        115.87        135.69        14.16 o                         
   4   5  18         63.11         78.32         9.62 o                         
   5   5  18          4.38          4.26         6.90 o                         
   6   5  18         58.33         73.09        10.54 o                         
   7   5  18         20.95         13.65         6.51 o                         
  -6   6  18        261.44        327.43        17.58 o                         
  -5   6  18         41.34         40.68         6.68 o                         
  -4   6  18        550.90        557.66        21.46 o                         
  -3   6  18        361.14        373.06        17.17 o                         
  -2   6  18        171.76        164.89        12.57 o                         
  -1   6  18         44.38         50.08         6.95 o                         
   0   6  18         46.74         47.51         6.14 o                         
   1   6  18         43.21         33.61         5.29 o                         
   2   6  18         50.49         46.83         5.74 o                         
   3   6  18         13.64         19.43         5.40 o                         
   4   6  18         83.39         73.64        11.15 o                         
   5   6  18        143.48        143.63        16.67 o                         
   6   6  18          8.63         19.70        10.08 o                         
  -5   7  18          0.43          7.36         6.36 o                         
  -4   7  18          0.14          7.74         6.42 o                         
  -3   7  18         50.73         56.81         7.05 o                         
  -2   7  18         33.47         36.05         6.31 o                         
  -1   7  18        877.92        887.89        26.72 o                         
   0   7  18         42.28         51.53         6.05 o                         
   1   7  18         35.69         24.17         5.57 o                         
   2   7  18         12.47          2.32         3.62 o                         
   3   7  18          7.80          1.10         5.45 o                         
   4   7  18          4.06         -7.21        13.08 o                         
   5   7  18         59.46         56.72        10.87 o                         
  -3   8  18         10.34          7.22         8.19 o                         
  -2   8  18          2.96          1.54         4.68 o                         
  -1   8  18         30.21         25.92         5.28 o                         
   0   8  18        166.15        174.49        13.03 o                         
   1   8  18        179.28        148.16        13.59 o                         
   2   8  18        151.75        188.16        19.73 o                         
   3   8  18         62.58         73.95        16.35 o                         
  -9   0  19          0.01         -8.74         6.16 o                         
  -7   0  19         99.60         93.37        17.35 o                         
  -5   0  19        257.86        260.00        24.50 o                         
  -3   0  19          4.21         10.79         5.39 o                         
  -1   0  19        518.10        492.39        16.60 o                         
   1   0  19          4.56          7.63         3.01 o                         
   3   0  19       1364.46       1337.27        49.52 o                         
   5   0  19       2103.05       2146.40        66.96 o                         
   7   0  19        193.79        206.98        20.68 o                         
  -9   1  19         70.99         63.84        10.73 o                         
  -8   1  19          6.12          5.06         5.99 o                         
  -7   1  19          2.48          9.33         5.91 o                         
  -6   1  19         13.98         21.48         5.04 o                         
  -5   1  19        135.69        126.95        13.96 o                         
  -4   1  19        456.91        443.21        21.64 o                         
  -3   1  19       1246.81       1202.35        21.05 o                         
  -2   1  19         90.91        101.07         6.38 o                         
  -1   1  19          3.50          1.57         2.70 o                         
   0   1  19         67.94         65.21         6.51 o                         
   1   1  19        173.73        182.67         7.64 o                         
   2   1  19         40.77         45.52         3.88 o                         
   3   1  19        263.00        258.36        12.53 o                         
   4   1  19         87.48         85.24         7.36 o                         
   5   1  19        181.12        196.93        11.56 o                         
   6   1  19        128.03        134.90         8.52 o                         
   7   1  19        327.48        355.02        14.14 o                         
   8   1  19          0.42         -0.56         3.39 o                         
  -9   2  19         36.89         31.45         8.38 o                         
  -8   2  19         47.52         48.06         8.82 o                         
  -7   2  19         59.75         33.98         8.46 o                         
  -6   2  19        341.76        314.52        19.61 o                         
  -5   2  19          3.05          4.48         3.60 o                         
  -4   2  19        162.27        155.91         8.33 o                         
  -3   2  19         74.80         67.68         6.90 o                         
  -2   2  19         98.22         91.10         7.04 o                         
  -1   2  19        187.17        194.81         9.91 o                         
   0   2  19       1659.72       1639.96        32.04 o                         
   1   2  19        431.90        465.46        12.83 o                         
   2   2  19        504.79        486.36        13.72 o                         
   3   2  19         20.98         13.88         5.55 o                         
   4   2  19         27.50         28.79         5.22 o                         
   5   2  19        116.15        136.11        10.75 o                         
   6   2  19         18.72         12.53         4.50 o                         
   7   2  19         94.58        102.45        13.16 o                         
   8   2  19          6.58         -4.21         5.76 o                         
  -8   3  19          5.17         -2.93         3.99 o                         
  -7   3  19          8.43          7.29         5.31 o                         
  -6   3  19        647.63        672.96        26.29 o                         
  -5   3  19         66.44         87.55         7.66 o                         
  -4   3  19          0.86          0.26         2.80 o                         
  -3   3  19        490.68        484.02        13.74 o                         
  -2   3  19         18.51         20.64         3.54 o                         
  -1   3  19       1444.38       1431.08        27.74 o                         
   0   3  19       1053.59       1059.18        22.36 o                         
   1   3  19        242.30        246.35         8.45 o                         
   2   3  19        157.84        158.27        11.68 o                         
   3   3  19          2.21         -2.07         3.38 o                         
   4   3  19        113.98        105.00        10.99 o                         
   5   3  19        214.33        204.31        13.83 o                         
   6   3  19        418.70        430.79        19.27 o                         
   7   3  19         22.68         19.74         5.07 o                         
   8   3  19        161.71        203.86        14.63 o                         
  -8   4  19         32.50         28.78         7.29 o                         
  -7   4  19         13.33         13.23         6.03 o                         
  -6   4  19        259.08        278.82        14.48 o                         
  -5   4  19          0.58          2.33         2.78 o                         
  -4   4  19        317.44        301.45        14.49 o                         
  -3   4  19        390.43        365.47        11.85 o                         
  -2   4  19       1764.94       1744.80        32.85 o                         
  -1   4  19         67.29         80.20         6.53 o                         
   0   4  19          1.59         -0.89         2.81 o                         
   1   4  19        372.18        372.03        11.78 o                         
   2   4  19         36.26         34.53         6.57 o                         
   3   4  19        307.98        265.51        14.67 o                         
   4   4  19        227.73        200.27        13.58 o                         
   5   4  19          0.09         -1.93         3.96 o                         
   6   4  19          5.71          5.48         5.25 o                         
   7   4  19        196.29        243.43        19.11 o                         
  -7   5  19        112.58         99.48        10.06 o                         
  -6   5  19          1.95         -3.67         3.30 o                         
  -5   5  19          1.80         -7.11         5.34 o                         
  -4   5  19         33.90         33.22         9.41 o                         
  -3   5  19        539.48        483.28        17.12 o                         
  -2   5  19          1.23         -2.26         4.43 o                         
  -1   5  19         49.71         44.17         6.45 o                         
   0   5  19          0.01         -1.66         4.53 o                         
   1   5  19         28.61         24.36         4.52 o                         
   2   5  19         32.03         31.65         6.71 o                         
   3   5  19         58.12         57.26         7.90 o                         
   4   5  19         58.75         64.79         8.90 o                         
   5   5  19         11.32          5.83         4.25 o                         
   6   5  19         70.60         61.49         9.88 o                         
   7   5  19          7.57         10.91         5.61 o                         
  -6   6  19         51.27         63.20         8.03 o                         
  -5   6  19          9.58          1.82         4.29 o                         
  -4   6  19         29.53         22.52         4.95 o                         
  -3   6  19        115.79        119.54        10.99 o                         
  -2   6  19        161.10        134.40        11.00 o                         
  -1   6  19         93.06         75.40         8.89 o                         
   0   6  19          3.21          0.23         3.28 o                         
   1   6  19         21.51         35.56         5.37 o                         
   2   6  19        148.73        118.25        22.80 o                         
   3   6  19          0.88          2.02         5.71 o                         
   4   6  19         17.54         13.00         9.11 o                         
   5   6  19          1.50         19.17        14.66 o                         
   6   6  19         18.38         11.44         5.90 o                         
  -5   7  19          3.13         33.60         6.82 o                         
  -4   7  19          0.02          0.49         4.20 o                         
  -3   7  19        177.27        197.96        13.39 o                         
  -2   7  19        134.01        122.92        11.33 o                         
  -1   7  19          1.75         10.22         4.78 o                         
   0   7  19        265.79        274.29        14.10 o                         
   1   7  19          0.00          4.74         3.63 o                         
   2   7  19        114.25        114.71        14.94 o                         
   3   7  19          1.14         -4.85         8.58 o                         
   4   7  19          9.27         20.35        10.24 o                         
  -2   8  19          0.03          2.33         4.29 o                         
  -1   8  19         27.12         20.77         5.49 o                         
   0   8  19         87.73         76.43         9.61 o                         
   1   8  19        227.56        333.02        21.62 o                         
   2   8  19          1.19          6.16         5.91 o                         
  -8   0  20         16.84         14.11        12.97 o                         
  -6   0  20          0.05         11.67         7.78 o                         
  -4   0  20        220.96        194.38        21.64 o                         
  -2   0  20        238.10        262.67        13.54 o                         
   0   0  20        156.46        177.73        11.45 o                         
   2   0  20       4801.73       4749.25        68.21 o                         
   4   0  20        360.59        365.62        12.43 o                         
   6   0  20        284.29        294.04        24.01 o                         
   8   0  20         29.89         31.00        10.31 o                         
  -8   1  20         18.28         23.67         7.30 o                         
  -7   1  20          2.09          4.28         6.92 o                         
  -6   1  20         41.73         40.26         8.46 o                         
  -5   1  20        212.49        215.18        15.42 o                         
  -4   1  20        543.78        537.06        24.52 o                         
  -3   1  20          7.80         -2.09         2.22 o                         
  -2   1  20        401.01        370.00        10.40 o                         
  -1   1  20       1188.83       1153.58        25.82 o                         
   0   1  20       1112.94       1089.12        25.24 o                         
   1   1  20        235.97        231.42         8.98 o                         
   2   1  20        118.05        114.70         6.27 o                         
   3   1  20        692.09        698.27        21.78 o                         
   4   1  20        917.72        942.67        24.18 o                         
   5   1  20         20.88         14.46         3.43 o                         
   6   1  20        609.30        612.22        19.34 o                         
   7   1  20        285.54        289.45        13.19 o                         
   8   1  20        551.38        558.52        24.97 o                         
  -8   2  20         20.25         15.47         6.24 o                         
  -7   2  20        257.11        211.79        17.68 o                         
  -6   2  20         23.27         21.23         6.26 o                         
  -5   2  20          2.60          3.13         4.24 o                         
  -4   2  20        231.66        223.66        16.63 o                         
  -3   2  20         16.70          9.68         3.39 o                         
  -2   2  20        105.85         94.43         7.36 o                         
  -1   2  20        736.19        732.22        20.52 o                         
   0   2  20        830.87        787.98        21.27 o                         
   1   2  20         20.31         12.86         3.41 o                         
   2   2  20        178.32        179.90         8.49 o                         
   3   2  20        133.82        133.15        11.23 o                         
   4   2  20        116.89        107.59        10.64 o                         
   5   2  20       1133.29       1128.66        32.08 o                         
   6   2  20        156.46        151.29        11.40 o                         
   7   2  20         31.02         28.24         5.08 o                         
   8   2  20         11.15         18.89         6.73 o                         
  -8   3  20          5.94          5.60         8.08 o                         
  -7   3  20        170.01        154.27        14.91 o                         
  -6   3  20        466.73        444.31        21.45 o                         
  -5   3  20        162.52        158.69         9.38 o                         
  -4   3  20        175.87        172.13         9.93 o                         
  -3   3  20        106.03         89.74         7.04 o                         
  -2   3  20         11.59          8.74         3.16 o                         
  -1   3  20        112.89        116.75         8.05 o                         
   0   3  20         23.71         19.69         3.68 o                         
   1   3  20        764.84        762.03        15.76 o                         
   2   3  20         85.51         87.11         9.50 o                         
   3   3  20         21.06          4.55         6.23 o                         
   4   3  20         35.26         35.65         6.83 o                         
   5   3  20        134.03        117.87        13.68 o                         
   6   3  20         15.99         16.49         4.83 o                         
   7   3  20         42.53         59.25         7.48 o                         
  -7   4  20          0.18         -1.62         4.91 o                         
  -6   4  20          1.63         -2.22         3.69 o                         
  -5   4  20          8.71          2.85         3.44 o                         
  -4   4  20         98.90        127.65        11.32 o                         
  -3   4  20          0.33         -0.11         3.23 o                         
  -2   4  20        340.85        342.17        13.54 o                         
  -1   4  20        100.52         95.07         7.78 o                         
   0   4  20        123.83        128.55        11.55 o                         
   1   4  20         84.14         82.83         6.11 o                         
   2   4  20         11.24         14.59         4.77 o                         
   3   4  20          1.08          5.41         3.53 o                         
   4   4  20          0.00          0.98         3.55 o                         
   5   4  20         51.27         70.74         9.16 o                         
   6   4  20        188.34        212.74        19.63 o                         
   7   4  20          0.30         -2.27         4.75 o                         
  -7   5  20          3.08          4.45         7.99 o                         
  -6   5  20          5.60          2.98         3.96 o                         
  -5   5  20         34.65         24.89         6.75 o                         
  -4   5  20        515.08        489.08        17.75 o                         
  -3   5  20        290.02        272.91        12.82 o                         
  -2   5  20        187.36        190.46        12.29 o                         
  -1   5  20        101.98         87.72         8.97 o                         
   0   5  20        140.42        123.25        10.20 o                         
   1   5  20          8.30          4.32         3.47 o                         
   2   5  20        865.53        827.48        29.00 o                         
   3   5  20        488.93        449.73        21.07 o                         
   4   5  20        200.47        187.83        13.85 o                         
   5   5  20          0.23         -3.13         5.55 o                         
   6   5  20          1.31          1.52         5.13 o                         
  -6   6  20          0.44          7.48         7.34 o                         
  -5   6  20         10.56         -1.85         4.58 o                         
  -4   6  20         50.79         53.28         7.03 o                         
  -3   6  20         16.71         17.96         4.23 o                         
  -2   6  20        257.92        281.31        14.83 o                         
  -1   6  20         17.18         19.54         4.71 o                         
   0   6  20         42.93         41.61         8.86 o                         
   1   6  20         85.39         80.64        10.11 o                         
   2   6  20         14.64         31.03         6.63 o                         
   3   6  20        118.31        101.88        11.38 o                         
   4   6  20         46.05         24.16         7.50 o                         
   5   6  20         22.11         21.96         9.09 o                         
  -4   7  20         75.08         80.38         9.65 o                         
  -3   7  20          1.41         -7.28         4.03 o                         
  -2   7  20          2.91          9.08         4.43 o                         
  -1   7  20        129.35        146.07        13.28 o                         
   0   7  20          1.07         12.16         5.54 o                         
   1   7  20          0.95          2.63         3.61 o                         
   2   7  20         34.72         47.70         7.87 o                         
   3   7  20         10.24         10.99         6.00 o                         
   4   7  20         96.11         95.79        14.48 o                         
  -1   8  20        238.61        216.34        15.05 o                         
   0   8  20         34.40         38.14         6.08 o                         
   1   8  20          1.70         15.44         9.72 o                         
  -7   0  21          5.00         -1.85         6.26 o                         
  -5   0  21       1794.03       1620.52        66.79 o                         
  -3   0  21        193.51        184.61        20.55 o                         
  -1   0  21        370.85        327.20        18.26 o                         
   1   0  21       2316.85       2350.57        50.41 o                         
   3   0  21        186.77        205.70        15.79 o                         
   5   0  21        119.00        111.95        16.73 o                         
   7   0  21        535.77        550.04        34.21 o                         
  -8   1  21        169.05        212.73        22.75 o                         
  -7   1  21         17.18          6.63         4.74 o                         
  -6   1  21          0.76         -2.36         4.03 o                         
  -5   1  21        263.98        240.40        18.41 o                         
  -4   1  21        456.88        435.86        22.44 o                         
  -3   1  21        828.40        804.38        17.08 o                         
  -2   1  21        720.11        665.95        14.79 o                         
  -1   1  21        590.41        616.99        18.44 o                         
   0   1  21         99.22         81.74         7.73 o                         
   1   1  21         10.79          9.44         3.03 o                         
   2   1  21       1693.31       1647.22        26.14 o                         
   3   1  21         48.29         55.14         6.78 o                         
   4   1  21        207.85        218.63        11.67 o                         
   5   1  21         10.44          6.94         3.83 o                         
   6   1  21        154.62        181.23        14.05 o                         
   7   1  21        223.43        200.12        11.59 o                         
   8   1  21         23.66         35.89         6.60 o                         
  -8   2  21          0.69          5.76        10.45 o                         
  -7   2  21        257.04        204.83        18.39 o                         
  -6   2  21          6.51         -1.85         4.14 o                         
  -5   2  21          4.52         -1.35         7.36 o                         
  -4   2  21          0.88         -0.94         4.77 o                         
  -3   2  21        166.52        143.79         9.59 o                         
  -2   2  21        652.59        592.94        16.62 o                         
  -1   2  21         81.09         99.20         8.21 o                         
   0   2  21        173.89        160.56         9.74 o                         
   1   2  21          9.93          8.40         2.70 o                         
   2   2  21         43.92         37.61         3.92 o                         
   3   2  21        149.84        123.10        11.13 o                         
   4   2  21        950.14        992.25        30.04 o                         
   5   2  21        992.12       1042.44        30.92 o                         
   6   2  21         97.63        100.29        10.28 o                         
   7   2  21          4.12          3.45         3.52 o                         
  -7   3  21          0.90          0.38         4.93 o                         
  -6   3  21         95.94         82.16        10.51 o                         
  -5   3  21         33.03         20.48         5.15 o                         
  -4   3  21         24.74         18.63         4.21 o                         
  -3   3  21         48.41         55.77         5.49 o                         
  -2   3  21          1.72         -2.92         2.39 o                         
  -1   3  21        597.91        614.47        17.77 o                         
   0   3  21       1493.04       1501.76        28.47 o                         
   1   3  21         28.89         32.19         3.59 o                         
   2   3  21          0.15          2.29         3.20 o                         
   3   3  21        120.52         94.97        10.65 o                         
   4   3  21         34.34         29.34         6.24 o                         
   5   3  21        529.70        495.99        21.36 o                         
   6   3  21        110.21        108.42        10.87 o                         
   7   3  21         35.11         42.27         7.18 o                         
  -7   4  21         20.83         33.19         7.02 o                         
  -6   4  21          8.67          7.55         3.83 o                         
  -5   4  21          6.68         17.94         4.25 o                         
  -4   4  21          4.89          2.99         3.17 o                         
  -3   4  21        226.68        238.98        10.97 o                         
  -2   4  21        113.21        128.45         9.20 o                         
  -1   4  21        113.90        109.86         8.79 o                         
   0   4  21        123.22        127.49         9.82 o                         
   1   4  21         16.56         19.25         3.64 o                         
   2   4  21          0.74          3.26         4.77 o                         
   3   4  21         44.46         53.64         7.86 o                         
   4   4  21         59.75         59.35         8.98 o                         
   5   4  21         21.64         11.60         5.66 o                         
   6   4  21         53.61         47.84         7.71 o                         
  -6   5  21         21.15         26.34         7.20 o                         
  -5   5  21          0.71          5.94         4.85 o                         
  -4   5  21          4.03          5.53         8.18 o                         
  -3   5  21          3.67         -3.72         3.57 o                         
  -2   5  21         36.80         26.87         5.38 o                         
  -1   5  21         15.80          7.97         4.24 o                         
   0   5  21          3.75         11.41         3.41 o                         
   1   5  21        196.62        196.59        12.29 o                         
   2   5  21        271.80        303.47        27.36 o                         
   3   5  21         76.97        117.24        11.93 o                         
   4   5  21         66.95         72.41        17.35 o                         
   5   5  21          0.14         -6.85         5.12 o                         
   6   5  21         50.15         43.13        10.14 o                         
  -5   6  21         32.30         26.27         9.14 o                         
  -4   6  21        123.40        114.81        11.87 o                         
  -3   6  21        237.17        263.75        15.36 o                         
  -2   6  21          2.76          8.92         3.89 o                         
  -1   6  21        310.04        294.95        14.68 o                         
   0   6  21         19.75         20.65         4.91 o                         
   1   6  21         68.93         62.70         9.96 o                         
   2   6  21          9.54         20.28         5.96 o                         
   3   6  21         19.12          6.29         5.01 o                         
   4   6  21          0.25         12.17         7.97 o                         
   5   6  21         25.92         14.27         9.36 o                         
  -3   7  21         45.36         31.25         7.94 o                         
  -2   7  21          0.82         -7.86         5.29 o                         
  -1   7  21         13.21          5.73         6.62 o                         
   0   7  21          2.26          2.12         4.15 o                         
   1   7  21        188.27        176.37        19.39 o                         
   2   7  21         77.35         91.26        13.82 o                         
   3   7  21        304.80        309.71        22.54 o                         
  -8   0  22         39.73         41.79        11.34 o                         
  -6   0  22         19.02         37.49         9.54 o                         
  -4   0  22         19.24         11.84         6.65 o                         
  -2   0  22        657.72        569.74        20.73 o                         
   0   0  22        285.58        306.30        15.71 o                         
   2   0  22       1189.90       1132.17        33.32 o                         
   4   0  22        540.15        522.39        15.44 o                         
   6   0  22         18.69         19.09         9.05 o                         
  -8   1  22        188.36        244.64        20.62 o                         
  -7   1  22         28.71         34.18         7.38 o                         
  -6   1  22          9.03         11.21         6.18 o                         
  -5   1  22        138.54        113.72        13.33 o                         
  -4   1  22        204.69        156.79        14.68 o                         
  -3   1  22        363.91        290.88        10.29 o                         
  -2   1  22        823.97        766.60        16.21 o                         
  -1   1  22        331.07        317.20        12.15 o                         
   0   1  22        413.77        395.20        14.71 o                         
   1   1  22        465.90        455.69        15.97 o                         
   2   1  22        368.46        345.87        10.45 o                         
   3   1  22        886.01        867.11        23.62 o                         
   4   1  22        640.45        694.98        21.07 o                         
   5   1  22        330.27        324.81        13.98 o                         
   6   1  22        132.62        133.93         9.94 o                         
   7   1  22        221.84        212.77        15.64 o                         
  -7   2  22         17.72          8.42         4.98 o                         
  -6   2  22         35.93         40.12         8.20 o                         
  -5   2  22         64.13         67.68         9.58 o                         
  -4   2  22        149.95        150.63        19.75 o                         
  -3   2  22          0.32         -1.94         3.24 o                         
  -2   2  22          0.00          1.97         2.55 o                         
  -1   2  22        728.63        749.94        21.71 o                         
   0   2  22          4.11          1.14         2.81 o                         
   1   2  22        254.04        259.61        10.17 o                         
   2   2  22        101.24         99.80         7.20 o                         
   3   2  22          6.07          8.85         4.47 o                         
   4   2  22        200.48        201.71        13.18 o                         
   5   2  22        470.02        438.97        19.74 o                         
   6   2  22         80.67         75.03         9.05 o                         
   7   2  22        109.43        106.60        10.18 o                         
  -7   3  22         10.67          9.88         4.08 o                         
  -6   3  22         94.38        123.26        14.15 o                         
  -5   3  22         43.05         31.12         7.13 o                         
  -4   3  22         12.09         11.14         5.93 o                         
  -3   3  22        125.29        141.06         8.43 o                         
  -2   3  22          0.12          6.96         2.60 o                         
  -1   3  22       1133.90       1141.83        25.54 o                         
   0   3  22        269.91        284.54        11.49 o                         
   1   3  22        295.10        277.66         9.23 o                         
   2   3  22        134.36        113.93        11.67 o                         
   3   3  22         13.10          1.58         4.28 o                         
   4   3  22        200.52        176.77        13.75 o                         
   5   3  22        233.74        254.30        15.30 o                         
   6   3  22        607.40        647.04        25.12 o                         
   7   3  22        100.07         96.87        10.99 o                         
  -6   4  22         38.71         41.49         6.49 o                         
  -5   4  22         21.97         14.42         4.19 o                         
  -4   4  22         14.25          3.57         6.32 o                         
  -3   4  22        112.18        103.09         8.73 o                         
  -2   4  22         14.52          6.99         3.99 o                         
  -1   4  22         11.96          9.17         3.45 o                         
   0   4  22          0.30          0.48         4.04 o                         
   1   4  22        173.92        185.53         9.28 o                         
   2   4  22          1.17          3.70         5.56 o                         
   3   4  22         30.88         41.85         6.38 o                         
   4   4  22         17.59         18.78         5.53 o                         
   5   4  22         30.31         44.68         7.85 o                         
   6   4  22        303.08        310.55        28.07 o                         
  -6   5  22         31.92         27.23         7.37 o                         
  -5   5  22          0.02          8.48         5.87 o                         
  -4   5  22         22.78         15.74         5.77 o                         
  -3   5  22         21.97         17.71         5.08 o                         
  -2   5  22        289.81        277.14        14.35 o                         
  -1   5  22          0.85         -1.42         3.61 o                         
   0   5  22         38.59         53.06         8.91 o                         
   1   5  22        248.48        254.95        15.90 o                         
   2   5  22        232.73        241.38        15.63 o                         
   3   5  22        411.37        406.33        20.62 o                         
   4   5  22          4.89         -1.22         7.58 o                         
   5   5  22          0.20         -1.98         4.38 o                         
  -4   6  22        117.80        160.96        12.66 o                         
  -3   6  22         18.72         25.40         5.56 o                         
  -2   6  22        167.17        172.22        12.67 o                         
  -1   6  22         79.53         88.17         9.51 o                         
   0   6  22          0.29          5.73         4.05 o                         
   1   6  22          8.24         12.31         4.98 o                         
   2   6  22          3.43          6.73         5.17 o                         
   3   6  22          2.87          4.19         5.34 o                         
   4   6  22         28.44         24.71         6.86 o                         
  -2   7  22         27.03         84.03        11.09 o                         
  -1   7  22         90.32         75.03         8.96 o                         
   0   7  22          6.63         11.06         5.58 o                         
   1   7  22        139.08        163.99        20.41 o                         
   2   7  22         72.40         48.20        10.98 o                         
  -7   0  23        107.56        124.13        24.31 o                         
  -5   0  23        125.62        102.41        18.47 o                         
  -3   0  23        146.18        141.40        25.08 o                         
  -1   0  23         51.60         43.97         7.51 o                         
   1   0  23        748.23        758.18        28.27 o                         
   3   0  23          0.40         -5.75         3.30 o                         
   5   0  23        332.75        267.42        23.50 o                         
   7   0  23        184.88        191.11        24.63 o                         
  -7   1  23          2.68          3.44         6.18 o                         
  -6   1  23         11.32          0.75         4.38 o                         
  -5   1  23         43.69         44.55        15.03 o                         
  -4   1  23         35.30         42.46         7.09 o                         
  -3   1  23         61.41         53.78         7.39 o                         
  -2   1  23        107.08         94.64         6.77 o                         
  -1   1  23        116.83        110.18         7.87 o                         
   0   1  23         79.51         57.83         6.79 o                         
   1   1  23         80.46         79.43         6.71 o                         
   2   1  23          4.91          3.82         2.42 o                         
   3   1  23        134.34        140.14        10.02 o                         
   4   1  23        937.03        970.87        25.69 o                         
   5   1  23         97.66        108.38         8.36 o                         
   6   1  23         19.49         12.38         5.41 o                         
   7   1  23         40.05         41.03         7.12 o                         
  -7   2  23          8.80         -1.62         5.18 o                         
  -6   2  23        103.86        109.71        13.79 o                         
  -5   2  23        162.04        176.49        16.63 o                         
  -4   2  23          5.48          0.28         5.44 o                         
  -3   2  23        614.02        537.08        18.05 o                         
  -2   2  23        243.59        262.40        11.43 o                         
  -1   2  23        140.01        132.69         9.57 o                         
   0   2  23         16.93         16.07         4.22 o                         
   1   2  23         81.19         66.16         6.89 o                         
   2   2  23         15.08         18.67         5.69 o                         
   3   2  23       1307.65       1243.12        37.47 o                         
   4   2  23          6.67          3.05         3.61 o                         
   5   2  23        280.40        286.65        16.08 o                         
   6   2  23         40.82         39.49         6.32 o                         
  -7   3  23          1.77         10.34         7.43 o                         
  -6   3  23        143.46        168.54        15.52 o                         
  -5   3  23         32.51         27.09         6.53 o                         
  -4   3  23          0.00          0.97         3.10 o                         
  -3   3  23        102.06         97.07         6.88 o                         
  -2   3  23         36.63         33.94         5.65 o                         
  -1   3  23        113.40        114.01         8.46 o                         
   0   3  23        746.64        707.32        19.04 o                         
   1   3  23         24.38         19.23         3.97 o                         
   2   3  23         48.99         51.08         8.70 o                         
   3   3  23        203.09        212.97        15.61 o                         
   4   3  23          4.02         10.55         4.73 o                         
   5   3  23         87.27        105.69        10.69 o                         
   6   3  23        197.42        165.30        13.65 o                         
  -6   4  23         35.75         35.98        13.65 o                         
  -5   4  23         20.83          8.49         6.24 o                         
  -4   4  23         20.86         21.23         5.33 o                         
  -3   4  23        177.66        154.10        10.36 o                         
  -2   4  23          0.13         -1.44         4.22 o                         
  -1   4  23         53.59         51.21         5.90 o                         
   0   4  23          4.61          4.29         5.80 o                         
   1   4  23         41.25         42.40         5.12 o                         
   2   4  23        109.49        114.12        12.34 o                         
   3   4  23        409.81        402.87        20.10 o                         
   4   4  23          6.62         13.23         5.38 o                         
   5   4  23         99.11         68.72        11.17 o                         
  -5   5  23         43.76         35.80         8.17 o                         
  -4   5  23        127.18        139.18        11.68 o                         
  -3   5  23        140.96        155.43        11.55 o                         
  -2   5  23         96.54        106.16        11.09 o                         
  -1   5  23        365.93        400.57        16.99 o                         
   0   5  23          9.32         13.09         4.25 o                         
   1   5  23        234.42        232.29        16.00 o                         
   2   5  23        286.07        303.84        17.23 o                         
   3   5  23         10.54          7.32         5.86 o                         
   4   5  23         53.75         56.00         9.47 o                         
   5   5  23          4.79         -0.22         5.73 o                         
  -4   6  23         39.21         24.39         6.03 o                         
  -3   6  23          4.09          0.60         4.46 o                         
  -2   6  23          2.94          1.00         4.58 o                         
  -1   6  23         28.80         25.27         5.78 o                         
   0   6  23         31.41         26.66         5.92 o                         
   1   6  23        184.00        209.90        15.95 o                         
   2   6  23        161.92        209.05        15.51 o                         
   3   6  23        108.09         96.14        15.66 o                         
  -6   0  24         33.85         48.47        12.23 o                         
  -4   0  24         46.35         88.81        21.30 o                         
  -2   0  24          3.98         -0.46         3.66 o                         
   0   0  24         59.44         75.47        11.14 o                         
   2   0  24         10.03         22.45         4.58 o                         
   4   0  24        128.07        161.50        22.08 o                         
   6   0  24        177.13        200.45        21.76 o                         
  -7   1  24          1.96         14.19        13.17 o                         
  -6   1  24         15.83         16.74         5.90 o                         
  -5   1  24          1.78         -1.65         3.88 o                         
  -4   1  24         21.22         30.30         7.16 o                         
  -3   1  24        215.85        168.01        15.30 o                         
  -2   1  24        125.17        121.65         7.65 o                         
  -1   1  24        195.89        194.53        10.09 o                         
   0   1  24         50.04         42.96         5.59 o                         
   1   1  24         68.42         66.78         6.55 o                         
   2   1  24        457.45        426.44        12.16 o                         
   3   1  24         20.68         13.25         3.67 o                         
   4   1  24        564.47        589.82        19.73 o                         
   5   1  24          5.84          6.41         3.44 o                         
   6   1  24         23.20         15.94         6.51 o                         
  -7   2  24         16.44         -2.86         8.05 o                         
  -6   2  24         26.30         35.01        10.98 o                         
  -5   2  24          7.24          6.02         4.79 o                         
  -4   2  24         24.25         22.60         8.92 o                         
  -3   2  24        202.92        190.86        11.30 o                         
  -2   2  24        490.42        481.43        15.84 o                         
  -1   2  24        172.57        169.00        10.40 o                         
   0   2  24        377.29        381.05        15.69 o                         
   1   2  24        244.18        221.66        11.76 o                         
   2   2  24          0.18          0.91         7.12 o                         
   3   2  24        354.69        387.48        23.03 o                         
   4   2  24        129.74        112.10        11.93 o                         
   5   2  24        150.25        190.15        13.27 o                         
   6   2  24          0.57          1.73         4.38 o                         
  -6   3  24        114.31        147.02        15.00 o                         
  -5   3  24         15.49         28.27         6.46 o                         
  -4   3  24        267.01        269.59        13.63 o                         
  -3   3  24          6.21         12.57         5.67 o                         
  -2   3  24        222.15        230.32        11.61 o                         
  -1   3  24        450.00        446.36        15.82 o                         
   0   3  24         69.61         50.33         5.73 o                         
   1   3  24        309.18        276.78         9.93 o                         
   2   3  24         50.63         45.90         7.84 o                         
   3   3  24          7.54          8.63         4.99 o                         
   4   3  24        139.55        182.43        14.38 o                         
   5   3  24        297.54        310.67        17.10 o                         
   6   3  24        234.85        264.16        16.55 o                         
  -5   4  24         84.75         70.77         8.62 o                         
  -4   4  24          6.98         12.63         8.38 o                         
  -3   4  24        180.91        200.24        12.89 o                         
  -2   4  24          3.84         -0.12         3.20 o                         
  -1   4  24         69.93         61.71         7.09 o                         
   0   4  24        104.34         96.32         9.60 o                         
   1   4  24        339.19        308.28        17.51 o                         
   2   4  24         98.94         97.01        13.49 o                         
   3   4  24          0.35          5.33         8.25 o                         
   4   4  24         26.97         32.36         8.46 o                         
   5   4  24        369.47        374.34        23.34 o                         
  -4   5  24        338.68        390.36        21.46 o                         
  -3   5  24         15.84         12.26         5.99 o                         
  -2   5  24          3.22         -3.18         3.97 o                         
  -1   5  24         78.01         96.48         8.42 o                         
   0   5  24         50.03         54.26         6.49 o                         
   1   5  24          0.46          8.71         3.55 o                         
   2   5  24        269.01        336.30        20.26 o                         
   3   5  24        168.45        204.08        21.23 o                         
   4   5  24          1.34         -4.97         6.94 o                         
  -3   6  24          7.41          6.81         6.20 o                         
  -2   6  24         11.28          9.48         9.40 o                         
  -1   6  24         25.59         15.12        10.62 o                         
   0   6  24         15.98         17.34         9.62 o                         
   1   6  24         80.68         88.52        11.99 o                         
   2   6  24         36.13         41.13         8.37 o                         
  -5   0  25          8.20         19.87        13.84 o                         
  -3   0  25         16.20         25.71         8.94 o                         
  -1   0  25         26.83         33.13        13.67 o                         
   1   0  25          1.62         -2.17         3.71 o                         
   3   0  25        253.16        238.74        13.82 o                         
   5   0  25         10.42          1.28        12.11 o                         
  -6   1  25        179.29        178.01        18.57 o                         
  -5   1  25          1.80         -7.05         3.53 o                         
  -4   1  25         41.85         50.11         8.82 o                         
  -3   1  25          1.55         -0.67         3.87 o                         
  -2   1  25         26.88         25.36         4.52 o                         
  -1   1  25        102.09        108.62         8.41 o                         
   0   1  25          0.36         -1.31         2.81 o                         
   1   1  25          0.88         -1.68         2.70 o                         
   2   1  25         60.77         50.14         5.43 o                         
   3   1  25        311.95        333.37        14.40 o                         
   4   1  25         25.84         35.67         5.24 o                         
   5   1  25          5.98          3.37         3.55 o                         
   6   1  25         11.17         20.83         8.64 o                         
  -6   2  25          5.91          4.68         6.15 o                         
  -5   2  25          0.28          7.94         8.14 o                         
  -4   2  25          0.20          3.00         4.11 o                         
  -3   2  25        340.35        345.42        14.45 o                         
  -2   2  25         58.20         71.54         6.88 o                         
  -1   2  25         21.71         23.76         4.96 o                         
   0   2  25        146.81        157.87        11.33 o                         
   1   2  25         60.40         75.41         7.87 o                         
   2   2  25         33.08         27.08         6.57 o                         
   3   2  25        129.66        143.83        11.75 o                         
   4   2  25        123.36        146.77        18.37 o                         
   5   2  25         58.87         65.85         7.84 o                         
  -6   3  25          8.49         -5.26         5.29 o                         
  -5   3  25        251.66        330.43        18.98 o                         
  -4   3  25         23.40         18.30         4.60 o                         
  -3   3  25        206.32        208.34        13.31 o                         
  -2   3  25         75.17         65.30         6.50 o                         
  -1   3  25        127.54        108.93         8.41 o                         
   0   3  25         28.83         30.59         4.27 o                         
   1   3  25          1.80          4.70         3.74 o                         
   2   3  25         42.64         50.26         7.13 o                         
   3   3  25         13.39          9.04         4.99 o                         
   4   3  25        696.33        728.46        27.79 o                         
   5   3  25         43.28         52.94         8.99 o                         
  -5   4  25         16.95         11.34         5.67 o                         
  -4   4  25         51.34         59.51         7.71 o                         
  -3   4  25         42.78         48.90         6.78 o                         
  -2   4  25          9.12          9.36         4.03 o                         
  -1   4  25         21.61         26.89         4.50 o                         
   0   4  25          9.39          9.84         4.06 o                         
   1   4  25         66.57         63.40        10.31 o                         
   2   4  25         74.49         76.70         9.50 o                         
   3   4  25        203.92        205.52        16.38 o                         
   4   4  25          1.94          1.37         6.31 o                         
  -4   5  25         24.19         45.64         7.14 o                         
  -3   5  25          0.59         -3.21         7.94 o                         
  -2   5  25         25.98         20.64         6.96 o                         
  -1   5  25         73.87         70.93         7.92 o                         
   0   5  25         19.31         31.03         8.03 o                         
   1   5  25        359.41        434.52        21.86 o                         
   2   5  25         35.15         22.51         6.20 o                         
   3   5  25         17.97         19.97         5.55 o                         
  -1   6  25          2.13         10.03         7.80 o                         
   0   6  25         59.47         79.54        12.58 o                         
  -6   0  26         40.18         20.44         8.22 o                         
  -4   0  26         19.76         18.81         8.96 o                         
  -2   0  26         63.96         63.83         9.95 o                         
   0   0  26          0.49          5.65         4.62 o                         
   2   0  26         18.61         23.70        10.21 o                         
   4   0  26         66.34         61.63        13.29 o                         
  -6   1  26         44.10         37.95         8.67 o                         
  -5   1  26          0.00         -3.73         4.31 o                         
  -4   1  26         49.41         52.61         9.25 o                         
  -3   1  26          2.27          0.13         4.09 o                         
  -2   1  26         20.47         10.51         4.30 o                         
  -1   1  26         80.66         92.67         9.35 o                         
   0   1  26         18.75         19.44         4.17 o                         
   1   1  26        169.66        177.38        10.12 o                         
   2   1  26         50.52         47.25         5.63 o                         
   3   1  26         43.59         43.60         6.39 o                         
   4   1  26         24.79         14.80         5.99 o                         
   5   1  26         23.98         27.09         6.18 o                         
  -5   2  26         18.58         15.04         7.40 o                         
  -4   2  26          0.38         -3.18         4.23 o                         
  -3   2  26          2.14         -0.31         3.44 o                         
  -2   2  26         32.64         15.84         4.16 o                         
  -1   2  26         94.70        109.68        10.79 o                         
   0   2  26         10.51          4.82         3.93 o                         
   1   2  26         19.61         23.13         3.74 o                         
   2   2  26         37.05         36.30         6.90 o                         
   3   2  26         45.31         54.26         7.67 o                         
   4   2  26          5.48          1.65         6.39 o                         
   5   2  26        351.37        376.63        17.52 o                         
  -5   3  26          0.25          7.32         5.84 o                         
  -4   3  26         54.62         45.14         7.47 o                         
  -3   3  26        109.74        121.54        10.39 o                         
  -2   3  26         52.00         34.55         5.70 o                         
  -1   3  26        321.82        281.57        12.53 o                         
   0   3  26         38.21         51.59         5.63 o                         
   1   3  26        127.73        103.12        12.46 o                         
   2   3  26          0.19          6.98         4.46 o                         
   3   3  26        101.01         70.69         9.94 o                         
   4   3  26         40.84         54.78         7.53 o                         
  -4   4  26          6.91          3.73         4.68 o                         
  -3   4  26        117.75        155.67        11.74 o                         
  -2   4  26          0.76          1.67         5.93 o                         
  -1   4  26         24.19         22.38         6.16 o                         
   0   4  26          5.15         11.09         6.77 o                         
   1   4  26         50.11         76.54         9.79 o                         
   2   4  26         34.72         25.48        10.00 o                         
   3   4  26        121.34        156.39        14.13 o                         
  -2   5  26         19.91         14.75         5.88 o                         
  -1   5  26          0.77         15.09         5.79 o                         
   0   5  26         42.80         49.69         8.57 o                         
   1   5  26        122.30        134.83        12.48 o                         
   2   5  26          7.60         15.67         7.49 o                         
  -5   0  27          0.02         -9.73         4.87 o                         
  -3   0  27        298.93        263.07        27.37 o                         
  -1   0  27         45.79         54.05        10.90 o                         
   1   0  27         83.23         75.55         9.97 o                         
   3   0  27        108.48        149.39        11.67 o                         
  -5   1  27         10.28         13.59         9.89 o                         
  -4   1  27         36.24         37.82         9.64 o                         
  -3   1  27         63.71         48.14         7.36 o                         
  -2   1  27          1.12          0.32         3.84 o                         
  -1   1  27         17.03         15.98         4.78 o                         
   0   1  27          0.01          3.84         4.00 o                         
   1   1  27         65.02         75.66         6.94 o                         
   2   1  27          7.62          8.43         4.32 o                         
   3   1  27         74.52         87.79        10.72 o                         
   4   1  27         22.90         14.52         4.63 o                         
  -5   2  27         12.15         27.29         6.98 o                         
  -4   2  27         79.14         49.64        10.14 o                         
  -3   2  27        118.95        148.46        18.00 o                         
  -2   2  27         93.64         94.56        11.21 o                         
  -1   2  27         29.80         44.71         5.45 o                         
   0   2  27          6.58         14.26         4.06 o                         
   1   2  27          0.00         -7.56         3.78 o                         
   2   2  27         64.97         80.40         9.90 o                         
   3   2  27          2.35         -1.58         3.97 o                         
   4   2  27         17.73         23.85         5.45 o                         
  -4   3  27          0.97         11.29         6.87 o                         
  -3   3  27         66.57        101.91        11.63 o                         
  -2   3  27        286.34        310.74        15.39 o                         
  -1   3  27          6.85          7.20         4.03 o                         
   0   3  27         53.69         61.39         6.50 o                         
   1   3  27         41.53         39.03         9.75 o                         
   2   3  27        102.33        106.27        11.57 o                         
   3   3  27        227.93        310.39        23.15 o                         
  -3   4  27          8.31          9.69         5.40 o                         
  -2   4  27         45.29         47.30         9.02 o                         
  -1   4  27         23.60         39.23         9.38 o                         
   0   4  27         23.26          7.26         4.75 o                         
   1   4  27         44.16         42.56         7.87 o                         
   2   4  27          9.44          7.96         7.25 o                         
  -4   0  28         28.23         19.32        22.59 o                         
  -2   0  28        745.60        867.28        47.89 o                         
   0   0  28         23.12         33.49         7.38 o                         
   2   0  28          4.68          9.68         5.40 o                         
   4   0  28         18.12         10.84         9.19 o                         
  -4   1  28         25.72         23.83         8.75 o                         
  -3   1  28         27.93         40.81         6.81 o                         
  -2   1  28        211.59        278.20        19.28 o                         
  -1   1  28         71.59        111.84         8.30 o                         
   0   1  28        145.21        140.64         9.62 o                         
   1   1  28          7.65          1.95         4.54 o                         
   2   1  28         23.81         29.30         4.88 o                         
   3   1  28         32.66         34.32         5.88 o                         
  -4   2  28         14.64         19.57         7.63 o                         
  -3   2  28        146.21        168.39        17.64 o                         
  -2   2  28         45.20         68.21         8.31 o                         
  -1   2  28         77.31         92.53         9.37 o                         
   0   2  28         73.98         97.06         8.37 o                         
   1   2  28         15.43         26.10         5.50 o                         
   2   2  28          4.27          9.06         4.51 o                         
   3   2  28         59.68         41.17         7.53 o                         
  -3   3  28          0.04         -0.77         3.44 o                         
  -2   3  28         16.83         14.30         5.89 o                         
  -1   3  28         10.74          7.23         4.05 o                         
   0   3  28         15.91         11.72         7.32 o                         
   1   3  28          3.21         -3.09         6.10 o                         
   2   3  28        109.89        112.89        12.09 o                         
  -1   4  28         31.68         24.72         4.91 o                         
   0   4  28         34.67         28.47         8.29 o                         
  -3   0  29        796.25        899.87        54.37 o                         
  -1   0  29         10.08         17.65        10.52 o                         
   1   0  29        238.08        341.36        20.68 o                         
  -3   1  29          0.52         -5.40         4.78 o                         
  -2   1  29        174.17        207.30        17.26 o                         
  -1   1  29          8.17          7.55         4.40 o                         
   0   1  29          3.74          8.09         4.56 o                         
   1   1  29          0.80         -1.78         3.90 o                         
   2   1  29          1.23          5.75         4.55 o                         
  -2   2  29         20.69         20.66         6.78 o                         
  -1   2  29         53.99         47.18         7.13 o                         
   0   2  29         10.05         14.88         5.08 o                         
   1   2  29         33.12         40.44        12.21 o                         
   2   2  29        168.35        180.10        14.98 o                         
   0   3  29         18.95          7.32         5.30 o                         
   0   0  30        195.69        218.78        19.49 o                         
  -1   1  30          3.07         26.36         8.05 o                         
   0   1  30          4.96         -4.85         4.45 o                         
                                                                                
